# Supplementary material for: Advancing EDGE Zones to identify spatial conservation priorities of tetrapod evolutionary history
Source: Nat Commun. 2024 Sep 3;15:7672. doi: 10.1038/s41467-024-51992-5 (PMC11377708; doi:10.1038/s41467-024-51992-5)
Supplement: Supplementary file 3 — Supplementary Data 1 [file 41467_2024_51992_MOESM3_ESM.xlsx]

## Sheet: Sheet1
EDGE Zone	Threatened Evolutionary History (MY)	EDGE species	Species (threatened)	Endemic species (grid cell level)	High human pressure % in 2009 (1993)	Protection % (stricter protection)
Atlantic Forest	463	13	917(39)	39(23)	99(98)	44(13)
Cameroon	1186	64	1,112(107)	84(76)	99(85)	9(8)
Central Madagascar	343	26	328(42)	22(22)	98(83)	2(1)
Colombia	345	8	605(39)	19(19)	65(46)	1(0)
Costa Rica-Panama	774	39	1,070(93)	186(148)	93(80)	47(23)
Cuba	401	38	276(51)	75(62)	100(100)	19(7)
DR Congo	470	15	726(15)	13(11)	83(72)	53(53)
Eastern Australia	391	13	596(28)	13(11)	62(57)	17(8)
Ecuador	1076	47	1,663(181)	129(112)	70(58)	22(0)
Ethiopia	422	21	409(26)	6(6)	83(58)	16(16)
Gangetic Plains	916	61	1,085(92)	39(31)	99(98)	3(3)
Guatemala-Honduras	1188	79	970(160)	124(109)	96(92)	17(6)
Hispaniola	1011	94	325(120)	127(105)	100(100)	30(20)
Mexico	675	61	635(91)	76(75)	86(89)	16(4)
New Guinea	393	14	738(21)	63(54)	46(13)	1(0)
Northern Madagascar	1339	122	602(176)	185(148)	83(64)	18(18)
Northern Vietnam	788	38	970(75)	55(44)	100(99)	4(2)
Peninsular Malaysia	930	66	940(118)	80(65)	78(83)	17(13)
Peruvian Amazon	569	17	1,186(33)	13(9)	16(10)	20(7)
Philippines	321	17	448(35)	16(16)	99(100)	13(5)
Seychelles	253	12	56(22)	26(26)	-	49(35)
Southern Madagascar	391	25	246(42)	27(27)	97(92)	12(11)
Sri Lanka	769	43	519(105)	180(146)	100(100)	22(21)
Tanzania	1021	53	947(80)	52(44)	94(95)	19(2)
Western Ghats	815	56	635(98)	94(68)	100(100)	21(0)
