# Supplementary material for: Advancing EDGE Zones to identify spatial conservation priorities of tetrapod evolutionary history
Source: Nat Commun. 2024 Sep 3;15:7672. doi: 10.1038/s41467-024-51992-5 (PMC11377708; doi:10.1038/s41467-024-51992-5)
Supplement: Supplementary file 4 — Supplementary Data 2 [file 41467_2024_51992_MOESM4_ESM.xlsx]

## Sheet: Sheet1
Biodiversity Hotspot	Peak threatened evolutionary history (MY)	Median threatened evolutionary history (MY)	EDGE species richness	Species richness	Generic richness
Guinean Forests of West Africa	704	339	106	1755	632
Sundaland	684	393	136	2056	658
Indo-Burma	674	354	206	2829	839
Coastal Forests of Eastern Africa	644	300	62	1320	596
Eastern Afromontane	572	303	136	2971	861
Western Ghats and Sri Lanka	565	242	103	1019	427
Madagascar and the Indian Ocean Islands	491	133	334	1310	342
Caribbean Islands	484	29	300	1203	323
Himalaya	479	156	76	1569	698
Atlantic Forest	463	263	83	2294	869
Mesoamerica	452	141	297	3250	956
Maputaland-Pondoland-Albany	433	269	43	1105	566
Horn of Africa	422	158	46	1440	604
Tropical Andes	415	145	281	5102	1237
Cerrado	396	282	56	2129	887
Madrean Pine-Oak Woodlands	380	87	151	2042	702
Tumbes-Choco-Magdalena	345	164	81	2231	891
Mountains of Southwest China	303	145	44	1062	498
Cape Floristic Region	290	237	21	647	390
Philippines	285	33	62	1051	414
Wallacea	259	11	57	1170	417
Forests of East Australia	250	187	27	885	446
Succulent Karoo	249	222	17	631	383
New Caledonia	203	37	64	242	131
Southwest Australia	191	91	31	585	307
North American Coastal Plain	153	104	26	974	480
Mountains of Central Asia	139	88	18	576	308
Irano-Anatolian	135	95	19	738	365
New Zealand	133	40	70	307	143
Chilean Winter Rainfall and Valdivian Forests	130	51	38	445	230
East Melanesian Islands	126	18	27	628	229
Caucasus	122	74	22	602	316
Japan	119	29	48	514	276
Mediterranean Basin	111	72	85	1155	451
California Floristic Province	109	82	31	572	314
Polynesia-Micronesia	65	26	74	410	183
