# Supplementary material for: Advancing EDGE Zones to identify spatial conservation priorities of tetrapod evolutionary history
Source: Nat Commun. 2024 Sep 3;15:7672. doi: 10.1038/s41467-024-51992-5 (PMC11377708; doi:10.1038/s41467-024-51992-5)
Supplement: Supplementary file 5 — Supplementary Data 3 [file 41467_2024_51992_MOESM5_ESM.csv]

Nation	ISO_2	Species_Richness
Andorra	AD	5
United Arab Emirates	AE	13
Afghanistan	AF	18
Antigua and Barbuda	AG	7
Anguilla	AI	8
Albania	AL	10
Armenia	AM	15
Angola	AO	48
Antarctica	AQ	5
Argentina	AR	65
American Samoa	AS	8
Austria	AT	8
Australia	AU	135
Aruba	AW	2
Aland	AX	NA
Azerbaijan	AZ	16
Bosnia and Herzegovina	BA	6
Barbados	BB	9
Bangladesh	BD	56
Belgium	BE	8
Burkina Faso	BF	20
Bulgaria	BG	16
Bahrain	BH	8
Burundi	BI	22
Benin	BJ	23
Saint Barthelemy	BL	4
Bermuda	BM	7
Brunei	BN	51
Bolivia	BO	58
Brazil	BR	133
The Bahamas	BS	12
Bhutan	BT	33
Botswana	BW	22
Belarus	BY	4
Belize	BZ	18
Canada	CA	33
Democratic Republic of the Congo	CD	57
Central African Republic	CF	34
Republic of Congo	CG	20
Switzerland	CH	6
Ivory Coast	CI	38
Cook Islands	CK	8
Chile	CL	60
Cameroon	CM	87
China	CN	171
Colombia	CO	144
Costa Rica	CR	44
Cuba	CU	81
Cape Verde	CV	9
Cura�ao	CW	6
Cyprus	CY	11
Czech Republic	CZ	7
Germany	DE	8
Djibouti	DJ	17
Denmark	DK	6
Dominica	DM	11
Dominican Republic	DO	75
Algeria	DZ	28
Ecuador	EC	124
Estonia	EE	4
Egypt	EG	24
Western Sahara	EH	7
Eritrea	ER	24
Spain	ES	45
Ethiopia	ET	49
Finland	FI	6
Fiji	FJ	23
Falkland Islands	FK	9
Federated States of Micronesia	FM	14
Faroe Islands	FO	8
France	FR	23
Gabon	GA	26
United Kingdom	GB	11
Grenada	GD	8
Georgia	GE	13
Guernsey	GG	NA
Ghana	GH	35
Greenland	GL	12
Gambia	GM	21
Guinea	GN	39
Equatorial Guinea	GQ	27
Greece	GR	26
South Georgia and South Sandwich Islands	GS	6
Guatemala	GT	68
Guam	GU	10
Guinea Bissau	GW	22
Guyana	GY	21
Hong Kong S.A.R.	HK	20
Heard Island and McDonald Islands	HM	8
Honduras	HN	71
Croatia	HR	16
Haiti	HT	94
Hungary	HU	7
Indonesia	ID	191
Ireland	IE	9
Israel	IL	20
Isle of Man	IM	NA
India	IN	170
British Indian Ocean Territory	IO	3
Iraq	IQ	18
Iran	IR	36
Iceland	IS	10
Italy	IT	25
Jersey	JE	NA
Jamaica	JM	45
Jordan	JO	14
Japan	JP	79
Kenya	KE	63
Kyrgyzstan	KG	12
Cambodia	KH	66
Kiribati	KI	6
Comoros	KM	15
Saint Kitts and Nevis	KN	6
North Korea	KP	29
South Korea	KR	35
Kuwait	KW	11
Cayman Islands	KY	7
Kazakhstan	KZ	28
Laos	LA	70
Lebanon	LB	15
Saint Lucia	LC	12
Liechtenstein	LI	NA
Sri Lanka	LK	57
Liberia	LR	27
Lesotho	LS	8
Lithuania	LT	5
Luxembourg	LU	1
Latvia	LV	6
Libya	LY	13
Morocco	MA	31
Monaco	MC	2
Moldova	MD	8
Montenegro	ME	10
Saint Martin	MF	6
Madagascar	MG	317
Marshall Islands	MH	5
Macedonia	MK	11
Mali	ML	26
Myanmar	MM	88
Mongolia	MN	24
Macao S.A.R	MO	3
Northern Mariana Islands	MP	11
Mauritania	MR	25
Montserrat	MS	6
Malta	MT	5
Mauritius	MU	14
Maldives	MV	4
Malawi	MW	29
Mexico	MX	241
Malaysia	MY	113
Mozambique	MZ	47
Namibia	NA	39
New Caledonia	NC	68
Niger	NE	25
Norfolk Island	NF	10
Nigeria	NG	46
Nicaragua	NI	26
Netherlands	NL	8
Norway	NO	13
Nepal	NP	52
Nauru	NR	3
Niue	NU	7
New Zealand	NZ	77
Oman	OM	16
Panama	PA	55
Peru	PE	112
French Polynesia	PF	27
Papua New Guinea	PG	48
Philippines	PH	77
Pakistan	PK	41
Poland	PL	6
Saint Pierre and Miquelon	PM	10
Pitcairn Islands	PN	3
Puerto Rico	PR	32
Palestine	PS	8
Portugal	PT	23
Palau	PW	12
Paraguay	PY	23
Qatar	QA	9
Romania	RO	17
Republic of Serbia	RS	9
Russia	RU	67
Rwanda	RW	28
Saudi Arabia	SA	19
Solomon Islands	SB	20
Seychelles	SC	22
Sudan	SD	32
Sweden	SE	8
Singapore	SG	22
Saint Helena	SH	17
Slovenia	SI	13
Slovakia	SK	7
Sierra Leone	SL	30
San Marino	SM	NA
Senegal	SN	33
Somalia	SO	29
Suriname	SR	14
South Sudan	SS	32
Sao Tome and Principe	ST	12
El Salvador	SV	11
Sint Maarten	SX	6
Syria	SY	21
Swaziland	SZ	16
Turks and Caicos Islands	TC	5
Chad	TD	29
French Southern and Antarctic Lands	TF	14
Togo	TG	20
Thailand	TH	102
Tajikistan	TJ	12
East Timor	TL	10
Turkmenistan	TM	18
Tunisia	TN	17
Tonga	TO	8
Turkey	TR	38
Trinidad and Tobago	TT	9
Taiwan	TW	29
United Republic of Tanzania	TZ	110
Ukraine	UA	17
Uganda	UG	39
United States of America	US	115
Uruguay	UY	22
Uzbekistan	UZ	18
Vatican	VA	1
Saint Vincent and the Grenadines	VC	9
Venezuela	VE	84
British Virgin Islands	VG	14
United States Virgin Islands	VI	15
Vietnam	VN	111
Vanuatu	VU	8
Wallis and Futuna	WF	6
Samoa	WS	6
Yemen	YE	19
South Africa	ZA	74
Zambia	ZM	26
Zimbabwe	ZW	29
Indian Ocean Territories	NA	1
Siachen Glacier	NA	1
Kosovo	NA	1
Ashmore and Cartier Islands	NA	1
Northern Cyprus	NA	1
Somaliland	NA	1
