# Supplementary material for: Advancing EDGE Zones to identify spatial conservation priorities of tetrapod evolutionary history
Source: Nat Commun. 2024 Sep 3;15:7672. doi: 10.1038/s41467-024-51992-5 (PMC11377708; doi:10.1038/s41467-024-51992-5)
Supplement: Supplementary file 6 — Supplementary Data 4 [file 41467_2024_51992_MOESM6_ESM.csv]

EDGE_Zone	Family	Species	Common_name	RL_ID	RL_Category
Atlantic Forest	Psittacidae	Amazona vinacea	Vinaceous-breasted Amazon	22686374	EN
Atlantic Forest	Atelidae	Brachyteles arachnoides	Southern Muriqui	2993	CR
Atlantic Forest	Accipitridae	Buteogallus coronatus	Crowned Solitary Eagle	22695855	EN
Atlantic Forest	Accipitridae	Buteogallus lacernulatus	White-necked Hawk	22695763	VU
Atlantic Forest	Tyrannidae	Calyptura cristata	Kinglet Calyptura	22700827	CR
Atlantic Forest	Cotingidae	Carpornis melanocephala	Black-headed Berryeater	22700736	VU
Atlantic Forest	Testudines	Hydromedusa maximiliani	Brazilian Snake-necked Turtle	10309	VU
Atlantic Forest	Tityridae	Iodopleura pipra	Buff-throated Purpletuft	22700818	EN
Atlantic Forest	Columbidae	Paraclaravis geoffroyi	Purple-winged Ground-dove	22690819	CR
Atlantic Forest	Cricetidae	Phaenomys ferrugineus	Rio de Janeiro Arboreal Rat	16799	EN
Atlantic Forest	Cracidae	Pipile jacutinga	Black-fronted Piping-guan	22678429	EN
Atlantic Forest	Cricetidae	Rhagomys rufescens	Brazilian Arboreal Mouse	19454	VU
Atlantic Forest	Tayassuidae	Tayassu pecari	White-lipped Peccary	41778	VU
Cameroon	Cercopithecidae	Allochrocebus preussi	Preuss’s Monkey	4227	EN
Cameroon	Arthroleptidae	Arthroleptis perreti	Perret's Squeaker Frog	190982	EN
Cameroon	Strigidae	Bubo shelleyi	Shelley's Eagle-owl	22688980	VU
Cameroon	Felidae	Caracal aurata	African Golden Cat	18306	VU
Cameroon	Arthroleptidae	Cardioglossa manengouba	NA	16854228	CR
Cameroon	Arthroleptidae	Cardioglossa pulchra	Black Long-fingered Frog	54408	EN
Cameroon	Arthroleptidae	Cardioglossa trifasciata	NA	54410	CR
Cameroon	Bucerotidae	Ceratogymna elata	Yellow-casqued Hornbill	22682627	VU
Cameroon	Malaconotidae	Chlorophoneus kupeensis	Mount Kupe Bush-shrike	22707678	EN
Cameroon	Conrauidae	Conraua goliath	Giant Slippery Frog	5263	EN
Cameroon	Conrauidae	Conraua robusta	Cameroon Slippery Frog	58254	VU
Cameroon	Scolecomorphidae	Crotaphatrema lamottei	Mount Oku Caecilian	59649	CR
Cameroon	Testudines	Cyclanorbis elegans	Nubian Flapshell Turtle	6004	CR
Cameroon	Bufonidae	Didynamipus sjostedti	Four-digit Toad	54811	VU
Cameroon	Hominidae	Gorilla gorilla	Western Gorilla	9404	CR
Cameroon	Accipitridae	Gyps rueppelli	Rüppell's Vulture	22695207	CR
Cameroon	Muridae	Hylomyscus grandis	Mt Oku Hylomyscus	45054	EN
Cameroon	Muridae	Lamottemys okuensis	Mount Oku Rat	11202	EN
Cameroon	Arthroleptidae	Leptodactylodon albiventris	Whitebelly Egg Frog	54426	EN
Cameroon	Arthroleptidae	Leptodactylodon axillaris	NA	54427	CR
Cameroon	Arthroleptidae	Leptodactylodon bueanus	NA	54431	EN
Cameroon	Arthroleptidae	Leptodactylodon erythrogaster	Redbelly Egg Frog	54432	CR
Cameroon	Arthroleptidae	Leptodactylodon mertensi	Mertens' Egg Frog	54433	EN
Cameroon	Arthroleptidae	Leptodactylodon ornatus	Ornate Egg Frog	54434	EN
Cameroon	Arthroleptidae	Leptodactylodon perreti	Perret's Egg Frog	54436	EN
Cameroon	Arthroleptidae	Leptodactylodon wildi	NA	54440	CR
Cameroon	Malaconotidae	Malaconotus gladiator	Green-breasted Bush-shrike	22707728	VU
Cameroon	Cercopithecidae	Mandrillus leucophaeus	Drill	12753	EN
Cameroon	Cercopithecidae	Mandrillus sphinx	Mandrill	12754	VU
Cameroon	Crocodylia	Mecistops cataphractus	Slender-snouted Crocodile	5660	CR
Cameroon	Accipitridae	Necrosyrtes monachus	Hooded Vulture	22695185	CR
Cameroon	Crocodylia	Osteolaemus tetraspis	African Dwarf Crocodile	15635	VU
Cameroon	Muridae	Otomys burtoni	Burton’s Vlei Rat	45071	EN
Cameroon	Hominidae	Pan troglodytes	Chimpanzee	15933	EN
Cameroon	Petropedetidae	Petropedetes euskircheni	NA	176288	EN
Cameroon	Petropedetidae	Petropedetes juliawurstnerae	NA	176289	EN
Cameroon	Petropedetidae	Petropedetes perreti	Perret's Water Frog	58084	CR
Cameroon	Manidae	Phataginus tetradactyla	Black-bellied Pangolin	12766	VU
Cameroon	Manidae	Phataginus tricuspis	White-bellied Pangolin	12767	EN
Cameroon	Phrynobatrachidae	Phrynobatrachus chukuchuku	Spiny Puddle Frog	175535	CR
Cameroon	Phrynobatrachidae	Phrynobatrachus jimzimkusi	Jim Zimkus' Puddle Frog	74724558	CR
Cameroon	Phrynobatrachidae	Phrynobatrachus manengoubensis	Manengouba River Frog	58125	CR
Cameroon	Phrynobatrachidae	Phrynobatrachus njiomock	Lake Oku Puddle Frog	76317553	CR
Cameroon	Picathartidae	Picathartes oreas	Grey-necked Rockfowl	22708119	VU
Cameroon	Platysteiridae	Platysteira laticincta	Banded Wattle-eye	22707929	EN
Cameroon	Accipitridae	Polemaetus bellicosus	Martial Eagle	22696116	EN
Cameroon	Muridae	Praomys hartwigi	Hartwig's Soft-furred Mouse	18113	VU
Cameroon	Muridae	Praomys morio	Cameroon Soft-furred Mouse	18118	EN
Cameroon	Psittacidae	Psittacus erithacus	Grey Parrot	22724813	EN
Cameroon	Manidae	Smutsia gigantea	Giant Ground Pangolin	12762	EN
Cameroon	Musophagidae	Tauraco bannermani	Bannerman's Turaco	22688340	EN
Cameroon	Squamata	Trioceros perreti	Perret's Montane Chameleon	203828	EN
Cameroon	Squamata	Trioceros pfefferi	Bakossi Two-horned Chameleon	172572	EN
Cameroon	Squamata	Trioceros serratus	NA	203829	VU
Cameroon	Testudines	Trionyx triunguis	African Softshell Turtle	62256	VU
Cameroon	Bufonidae	Werneria bambutensis	Bamboutos Smalltongue Toad	54893	CR
Cameroon	Bufonidae	Werneria mertensiana	Mertens' Smalltongue Toad	54894	CR
Cameroon	Bufonidae	Werneria preussi	Buea Smalltongue Toad	54895	EN
Cameroon	Bufonidae	Werneria submontana	NA	61762	EN
Cameroon	Bufonidae	Werneria tandyi	Tandy's Smalltongue Toad	54896	CR
Cameroon	Bufonidae	Wolterstorffina chirioi	NA	54897	CR
Cameroon	Bufonidae	Wolterstorffina mirei	Mount Okou Wolterstorff Toad	54898	EN
Cameroon	Bufonidae	Wolterstorffina parvipalmata	Cameroon Wolterstorff Toad	54899	CR
Cameroon	Pipidae	Xenopus longipes	Lake Oku Clawed Frog	58176	CR
Colombia	Atelidae	Ateles fusciceps	Brown-headed Spider Monkey	135446	EN
Colombia	Thraupidae	Bangsia melanochlamys	Black-and-gold Tanager	22722567	VU
Colombia	Cracidae	Crax rubra	Great Curassow	22678521	VU
Colombia	Hemiphractidae	Gastrotheca cornuta	Horned Marsupial Frog	55329	EN
Colombia	Myrmecophagidae	Myrmecophaga tridactyla	Giant Anteater	14224	VU
Colombia	Dendrobatidae	Phyllobates bicolor	Black-legged Poison Dart Frog	55262	EN
Colombia	Craugastoridae	Strabomantis bufoniformis	Rusty Robber Frog	56482	EN
Colombia	Tayassuidae	Tayassu pecari	White-lipped Peccary	41778	VU
Cuba	Accipitridae	Accipiter gundlachi	Gundlach's Hawk	22695659	EN
Cuba	Squamata	Anolis inexpectatus	Pineland Bush Anole	74995482	EN
Cuba	Squamata	Anolis rubribarbus	Sagua de Tanamo Anole	75103008	EN
Cuba	Solenodontidae	Solenodon cubanus	Cuban Solenodon	20320	EN
Cuba	Picidae	Campephilus principalis	Ivory-billed Woodpecker	22681425	CR
Cuba	Accipitridae	Chondrohierax wilsonii	Cuban Kite	22728485	CR
Cuba	Apodidae	Cypseloides niger	Black Swift	22686440	VU
Cuba	Eleutherodactylidae	Eleutherodactylus acmonis	Cuban Red-rumped Frog	56391	EN
Cuba	Eleutherodactylidae	Eleutherodactylus albipes	Cuban Dwarf Robber Frog	56403	CR
Cuba	Eleutherodactylidae	Eleutherodactylus bartonsmithi	Barton's Robber Frog	56452	CR
Cuba	Eleutherodactylidae	Eleutherodactylus bresslerae	Rio Yumuri Robber Frog	56473	CR
Cuba	Eleutherodactylidae	Eleutherodactylus cubanus	Cuban Robber Frog	56541	CR
Cuba	Eleutherodactylidae	Eleutherodactylus etheridgei	Etheridge's Robber Frog	56590	EN
Cuba	Eleutherodactylidae	Eleutherodactylus glamyrus	NA	56616	EN
Cuba	Eleutherodactylidae	Eleutherodactylus gundlachi	Gundlach's Robber Frog	56642	EN
Cuba	Eleutherodactylidae	Eleutherodactylus jaumei	Orange Long-nosed Frog	56682	CR
Cuba	Eleutherodactylidae	Eleutherodactylus leberi	Leber's Robber Frog	56708	EN
Cuba	Eleutherodactylidae	Eleutherodactylus mariposa	Lily Robber Frog	56742	CR
Cuba	Eleutherodactylidae	Eleutherodactylus melacara	Estrada's Robber Frog	56754	EN
Cuba	Eleutherodactylidae	Eleutherodactylus orientalis	Baracoa Dwarf Frog	56815	CR
Cuba	Eleutherodactylidae	Eleutherodactylus pezopetrus	Miranda Robber Frog	56851	CR
Cuba	Eleutherodactylidae	Eleutherodactylus principalis	Oriente Greenish-yellow Frog	7455	EN
Cuba	Eleutherodactylidae	Eleutherodactylus ricordii	Ricord's Frog	56915	VU
Cuba	Eleutherodactylidae	Eleutherodactylus rivularis	Short-legged Streamside Frog	56920	CR
Cuba	Eleutherodactylidae	Eleutherodactylus ronaldi	Ronald's Robber Frog	56922	VU
Cuba	Eleutherodactylidae	Eleutherodactylus simulans	Oriente Mottled Frog	56968	EN
Cuba	Eleutherodactylidae	Eleutherodactylus toa	Yarey Robber Frog	57009	EN
Cuba	Eleutherodactylidae	Eleutherodactylus turquinensis	Turquino Robber Frog	57019	CR
Cuba	Squamata	Leiocephalus onaneyi	Sierra Curlytail Lizard	75310301	CR
Cuba	Capromyidae	Mesocapromys melanurus	Black-tailed Hutia	14256	VU
Cuba	Squamata	Sphaerodactylus armasi	Guantanamo Coastal Gecko	178309	EN
Cuba	Squamata	Sphaerodactylus dimorphicus	NA	75605406	EN
Cuba	Squamata	Sphaerodactylus pimienta	Pepper Sphaero	178305	EN
Cuba	Squamata	Sphaerodactylus ruibali	Ruibal's Least Gecko	75605872	EN
Cuba	Squamata	Sphaerodactylus schwartzi	Guantanamo Collared Sphaero	75605892	EN
Cuba	Squamata	Sphaerodactylus torrei	Cuban Broad-banded Sphaero	178262	EN
Cuba	Columbidae	Starnoenas cyanocephala	Blue-headed Quail-dove	22690970	EN
Cuba	Squamata	Tropidophis fuscus	Cuban Dusky Trope	75606452	EN
DR Congo	Balaenicipitidae	Balaeniceps rex	Shoebill	22697583	VU
DR Congo	Gruidae	Balearica regulorum	Grey Crowned Crane	22692046	EN
DR Congo	Bucerotidae	Bucorvus leadbeateri	Southern Ground-hornbill	22682638	VU
DR Congo	Gruidae	Bugeranus carunculatus	Wattled Crane	22692129	VU
DR Congo	Cercopithecidae	Colobus angolensis	Angolan Colobus	5142	VU
DR Congo	Turdidae	Geokichla guttata	Spotted Ground-thrush	22708464	EN
DR Congo	Accipitridae	Gyps africanus	White-backed Vulture	22695189	CR
DR Congo	Hippopotamidae	Hippopotamus amphibius	Hippopotamus	10103	VU
DR Congo	Elephantidae	Loxodonta africana	African Savanna Elephant	12392	VU
DR Congo	Crocodylia	Mecistops cataphractus	Slender-snouted Crocodile	5660	CR
DR Congo	Felidae	Panthera pardus	Leopard	15954	VU
DR Congo	Manidae	Phataginus tricuspis	White-bellied Pangolin	12767	EN
DR Congo	Accipitridae	Polemaetus bellicosus	Martial Eagle	22696116	EN
DR Congo	Accipitridae	Terathopius ecaudatus	Bateleur	22695289	EN
DR Congo	Accipitridae	Trigonoceps occipitalis	White-headed Vulture	22695250	CR
Eastern Australia	Atrichornithidae	Atrichornis rufescens	Rufous Scrub-bird	22703608	EN
Eastern Australia	Myobatrachidae	Crinia tinnula	Tinkling Froglet	41045	VU
Eastern Australia	Dasyuridae	Dasyurus hallucatus	Northern Quoll	6295	EN
Eastern Australia	Testudines	Elusor macrurus	Mary River Turtle	7664	EN
Eastern Australia	Squamata	Hemiaspis damelii	Grey Snake	102709908	EN
Eastern Australia	Megadermatidae	Macroderma gigas	Ghost Bat	12590	VU
Eastern Australia	Squamata	Nangura spinosa	Nangur Skink	109480565	EN
Eastern Australia	Phascolarctidae	Phascolarctos cinereus	Koala	16892	VU
Eastern Australia	Limnodynastidae	Philoria kundagungan	Mountain Frog	54353	EN
Eastern Australia	Limnodynastidae	Philoria loveridgei	Loveridge’s Frog	54354	EN
Eastern Australia	Squamata	Phyllurus kabikabi	NA	102664572	CR
Eastern Australia	Rostratulidae	Rostratula australis	Australian Painted-snipe	22735692	EN
Eastern Australia	Myobatrachidae	Taudactylus pleione	Kroombit Tinker Frog	21533	CR
Ecuador	Ardeidae	Agamia agami	Agami Heron	22697200	VU
Ecuador	Aromobatidae	Allobates kingsburyi	NA	55100	EN
Ecuador	Squamata	Anolis otongae	NA	50950385	VU
Ecuador	Cricetidae	Anotomys leander	Ecuadoran Ichthyomyine	1564	EN
Ecuador	Atelidae	Ateles fusciceps	Brown-headed Spider Monkey	135446	EN
Ecuador	Bufonidae	Atelopus coynei	Rio Faisanes Stubfoot Toad	54501	CR
Ecuador	Bufonidae	Atelopus lynchi	Jambato de Lynch	54524	CR
Ecuador	Bufonidae	Atelopus mindoensis	Mindo Stubfoot Toad	54526	CR
Ecuador	Bufonidae	Atelopus pastuso	NA	18435537	CR
Ecuador	Bufonidae	Atelopus planispina	Flat-spined Atelopus	54543	CR
Ecuador	Caenolestidae	Caenolestes convelatus	Blackish Shrew Opossum	40522	VU
Ecuador	Phyllomedusidae	Callimedusa perinesos	Orange-spotted Leaf Frog	55860	EN
Ecuador	Dendrobatidae	Colostethus jacobuspetersi	NA	55098	CR
Ecuador	Cracidae	Crax rubra	Great Curassow	22678521	VU
Ecuador	Squamata	Echinosaura keyi	Key Tegu	50950605	VU
Ecuador	Squamata	Emmochliophis miops	NA	50951457	CR
Ecuador	Squamata	Enyalioides oshaughnessyi	Red-eyed Woodlizard	44578937	VU
Ecuador	Trochilidae	Eriocnemis godini	Turquoise-throated Puffleg	22687922	CR
Ecuador	Trochilidae	Eriocnemis nigrivestis	Black-breasted Puffleg	22687909	EN
Ecuador	Hemiphractidae	Gastrotheca angustifrons	Pacific Marsupial Frog	55322	CR
Ecuador	Hemiphractidae	Gastrotheca cornuta	Horned Marsupial Frog	55329	EN
Ecuador	Hemiphractidae	Gastrotheca riobambae	Riobamba Pouched Frog	55357	EN
Ecuador	Trochilidae	Heliodoxa gularis	Pink-throated Brilliant	22687721	VU
Ecuador	Dendrobatidae	Hyloxalus delatorreae	NA	55071	CR
Ecuador	Crocodylia	Melanosuchus niger	Black Caiman	13053	VU
Ecuador	Cricetidae	Neomicroxus latebricola	Ecuadorean Grass Mouse	741	EN
Ecuador	Cuculidae	Neomorphus geoffroyi	Rufous-vented Ground-cuckoo	62144610	VU
Ecuador	Cuculidae	Neomorphus radiolosus	Banded Ground-cuckoo	22684473	EN
Ecuador	Centrolenidae	Nymphargus anomalus	Napo Cochran Frog	54946	CR
Ecuador	Bufonidae	Osornophryne guacamayo	Guacamayo Plump Toad	54857	EN
Ecuador	Bufonidae	Osornophryne sumacoensis	NA	54859	VU
Ecuador	Trochilidae	Phlogophilus hemileucurus	Ecuadorian Piedtail	22687703	VU
Ecuador	Craugastoridae	Pristimantis caprifer	La Palma Robber Frog	56492	CR
Ecuador	Craugastoridae	Pristimantis glandulosus	NA	56619	EN
Ecuador	Accipitridae	Pseudastur occidentalis	Grey-backed Hawk	22695789	EN
Ecuador	Mustelidae	Pteronura brasiliensis	Giant Otter	18711	EN
Ecuador	Bufonidae	Rhaebo colomai	Carchi Andes Toad	54462	EN
Ecuador	Bufonidae	Rhaebo olallai	Tandayapa Andes Toad	54463	CR
Ecuador	Thraupidae	Sericossypha albocristata	White-capped Tanager	22722156	VU
Ecuador	Accipitridae	Spizaetus isidori	Black-and-chestnut Eagle	22696207	EN
Ecuador	Squamata	Stenocercus varius	Keeled Whorltail Iguana	50950734	EN
Ecuador	Craugastoridae	Strabomantis helonotus	Rio Pitzara Robber Frog	56649	CR
Ecuador	Craugastoridae	Strabomantis necerus	Mindo Robber Frog	56785	CR
Ecuador	Tayassuidae	Tayassu pecari	White-lipped Peccary	41778	VU
Ecuador	Tinamidae	Tinamus osgoodi	Black Tinamou	22678145	VU
Ecuador	Tinamidae	Tinamus tao	Grey Tinamou	22678135	VU
Ecuador	Cathartidae	Vultur gryphus	Andean Condor	22697641	VU
Ethiopia	Bufonidae	Altiphrynoides malcolmi	Malcolm's Ethiopia Toad	54460	EN
Ethiopia	Bufonidae	Altiphrynoides osgoodi	Osgood's Ethiopian Toad	54886	CR
Ethiopia	Accipitridae	Aquila rapax	Tawny Eagle	22696033	VU
Ethiopia	Gruidae	Balearica pavonina	Black Crowned Crane	22692039	VU
Ethiopia	Brevicipitidae	Balebreviceps hillmani	Bale Mountains Treefrog	57703	CR
Ethiopia	Bucerotidae	Bucorvus abyssinicus	Northern Ground-hornbill	22682632	VU
Ethiopia	Soricidae	Crocidura harenna	Harenna Shrew	5633	CR
Ethiopia	Anatidae	Cyanochen cyanoptera	Blue-winged Goose	22679961	VU
Ethiopia	Petropedetidae	Ericabatrachus baleensis	Bale Mountains Frog	58075	CR
Ethiopia	Accipitridae	Gyps africanus	White-backed Vulture	22695189	CR
Ethiopia	Accipitridae	Gyps rueppelli	Rüppell's Vulture	22695207	CR
Ethiopia	Canidae	Lycaon pictus	African Wild Dog	12436	EN
Ethiopia	Accipitridae	Necrosyrtes monachus	Hooded Vulture	22695185	CR
Ethiopia	Accipitridae	Neophron percnopterus	Egyptian Vulture	22695180	EN
Ethiopia	Felidae	Panthera leo	Lion	15951	VU
Ethiopia	Felidae	Panthera pardus	Leopard	15954	VU
Ethiopia	Accipitridae	Polemaetus bellicosus	Martial Eagle	22696116	EN
Ethiopia	Sagittariidae	Sagittarius serpentarius	Secretarybird	22696221	EN
Ethiopia	Accipitridae	Terathopius ecaudatus	Bateleur	22695289	EN
Ethiopia	Accipitridae	Torgos tracheliotos	Lappet-faced Vulture	22695238	EN
Ethiopia	Accipitridae	Trigonoceps occipitalis	White-headed Vulture	22695250	CR
Hispaniola	Psittacidae	Amazona ventralis	Hispaniolan Amazon	22686215	VU
Hispaniola	Squamata	Amphisbaena cayemite	Cayemite Short-tailed Amphisbaena	74855383	CR
Hispaniola	Squamata	Amphisbaena leali	Pestel Amphisbaena	74856459	CR
Hispaniola	Squamata	Anolis darlingtoni	Darlington's Anole	74994974	CR
Hispaniola	Squamata	Anolis eugenegrahami	Eugene's Anole	74995297	CR
Hispaniola	Squamata	Anolis hendersoni	Henderson's Anole	74995426	VU
Hispaniola	Squamata	Anolis insolitus	La Palma Anole	74995512	EN
Hispaniola	Squamata	Anolis koopmani	Brown Red-bellied Anole	178592	CR
Hispaniola	Squamata	Anolis placidus	Placid Anole	75084785	EN
Hispaniola	Squamata	Anolis rimarum	Marmelade Anole	75085311	CR
Hispaniola	Squamata	Anolis strahmi	Strahm's Anole	178313	EN
Hispaniola	Accipitridae	Buteo ridgwayi	Ridgway's Hawk	22695886	CR
Hispaniola	Calyptophilidae	Calyptophilus tertius	Western Chat-tanager	22729082	VU
Hispaniola	Squamata	Celestus agasepsoides	NA	203021	EN
Hispaniola	Squamata	Celestus darlingtoni	Darlington's Galliwasp	203029	EN
Hispaniola	Squamata	Celestus haetianus	NA	203030	EN
Hispaniola	Squamata	Celestus macrotus	Thomas' Galliwasp	203033	EN
Hispaniola	Cuculidae	Coccyzus rufigularis	Bay-breasted Cuckoo	22684360	EN
Hispaniola	Squamata	Cyclura cornuta	Hispaniolan Rhinoceros Iguana	6042	EN
Hispaniola	Apodidae	Cypseloides niger	Black Swift	22686440	VU
Hispaniola	Eleutherodactylidae	Eleutherodactylus amadeus	Macaya Bushfrog	56409	CR
Hispaniola	Eleutherodactylidae	Eleutherodactylus apostates	La Hotte Big-legged Frog	56428	CR
Hispaniola	Eleutherodactylidae	Eleutherodactylus armstrongi	Baoruco Hammer Frog	56432	EN
Hispaniola	Eleutherodactylidae	Eleutherodactylus audanti	South Island Telegraph Frog	56437	VU
Hispaniola	Eleutherodactylidae	Eleutherodactylus auriculatoides	Northern Hammer Frog	56440	EN
Hispaniola	Eleutherodactylidae	Eleutherodactylus bakeri	La Hotte Bush Frog	56449	CR
Hispaniola	Eleutherodactylidae	Eleutherodactylus brevirostris	Short-nosed Green Frog	56475	CR
Hispaniola	Eleutherodactylidae	Eleutherodactylus caribe	Haitian Marshfrog	56493	CR
Hispaniola	Eleutherodactylidae	Eleutherodactylus chlorophenax	La Hotte Giant Frog	56511	CR
Hispaniola	Eleutherodactylidae	Eleutherodactylus corona	Hispaniolan Crowned Frog	56525	CR
Hispaniola	Eleutherodactylidae	Eleutherodactylus counouspeus	Yellow Cave Frog	56527	EN
Hispaniola	Eleutherodactylidae	Eleutherodactylus darlingtoni	La Selle Long-legged Frog	56549	CR
Hispaniola	Eleutherodactylidae	Eleutherodactylus diplasius	Patternless Whistling Frog	195008	EN
Hispaniola	Eleutherodactylidae	Eleutherodactylus dolomedes	Haitian Ventriloquial Frog	56567	CR
Hispaniola	Eleutherodactylidae	Eleutherodactylus eunaster	La Hotte Whistling Frog	56592	CR
Hispaniola	Eleutherodactylidae	Eleutherodactylus fowleri	Khaki Bromeliad Frog	56605	CR
Hispaniola	Eleutherodactylidae	Eleutherodactylus furcyensis	La Selle Red-legged Frog	56608	CR
Hispaniola	Eleutherodactylidae	Eleutherodactylus glandulifer	La Hotte Glanded Frog	56617	CR
Hispaniola	Eleutherodactylidae	Eleutherodactylus glanduliferoides	La Selle Grassfrog	56618	CR
Hispaniola	Eleutherodactylidae	Eleutherodactylus glaphycompus	Ball Bearing Frog	56620	EN
Hispaniola	Eleutherodactylidae	Eleutherodactylus heminota	Half-striped Bromeliad Frog	56651	EN
Hispaniola	Eleutherodactylidae	Eleutherodactylus hypostenor	Baoruco Burrowing Frog	56659	EN
Hispaniola	Eleutherodactylidae	Eleutherodactylus jugans	La Selle Dusky Frog	56688	CR
Hispaniola	Eleutherodactylidae	Eleutherodactylus lamprotes	Hispaniolan Orange-legged Frog	56698	CR
Hispaniola	Eleutherodactylidae	Eleutherodactylus leoncei	Southern Pastel Frog	56712	CR
Hispaniola	Eleutherodactylidae	Eleutherodactylus montanus	Hispaniolan Montane Frog	56776	EN
Hispaniola	Eleutherodactylidae	Eleutherodactylus nortoni	Spiny Giant Frog	56796	CR
Hispaniola	Eleutherodactylidae	Eleutherodactylus notidodes	Neiba Telegraph Frog	195011	EN
Hispaniola	Eleutherodactylidae	Eleutherodactylus oxyrhyncus	Hispaniolan Sharp-nosed Frog	56819	CR
Hispaniola	Eleutherodactylidae	Eleutherodactylus parabates	Neiba Whistling Frog	56825	CR
Hispaniola	Eleutherodactylidae	Eleutherodactylus parapelates	Macaya Burrowing Frog	56827	CR
Hispaniola	Eleutherodactylidae	Eleutherodactylus patriciae	Hispaniola Cordillera Frog	56834	EN
Hispaniola	Eleutherodactylidae	Eleutherodactylus paulsoni	Hispaniolan Pink-rumped Frog	56836	CR
Hispaniola	Eleutherodactylidae	Eleutherodactylus pituinus	Hispaniolan Melodius Frog	56863	EN
Hispaniola	Eleutherodactylidae	Eleutherodactylus poolei	Citadel Frog	56874	CR
Hispaniola	Eleutherodactylidae	Eleutherodactylus rufifemoralis	Baoruco Red-legged Frog	56931	CR
Hispaniola	Eleutherodactylidae	Eleutherodactylus schmidti	Hispaniolan Streamside Frog	56952	CR
Hispaniola	Eleutherodactylidae	Eleutherodactylus sciagraphus	La Hotte Striped-legged Frog	56955	CR
Hispaniola	Eleutherodactylidae	Eleutherodactylus semipalmatus	Tiburon Streamfrog	7147	CR
Hispaniola	Eleutherodactylidae	Eleutherodactylus sommeri	Massif du Nord Whistling Frog	195014	EN
Hispaniola	Eleutherodactylidae	Eleutherodactylus thorectes	Macaya Breast-spotted Frog	57004	CR
Hispaniola	Eleutherodactylidae	Eleutherodactylus ventrilineatus	Macaya Dusky Frog	57034	CR
Hispaniola	Squamata	Ialtris haetianus	Haitian Ground Snake	190587	VU
Hispaniola	Rallidae	Laterallus jamaicensis	Black Rail	22692353	EN
Hispaniola	Squamata	Leiocephalus endomychus	Central Haitian Curlytail	75306501	CR
Hispaniola	Squamata	Leiocephalus pratensis	Atalaye Curlytail Lizard	75312135	CR
Hispaniola	Squamata	Leiocephalus rhutidira	Lapierre Curlytail Lizard	75317710	CR
Hispaniola	Squamata	Mitophis asbolepis	NA	75600764	CR
Hispaniola	Squamata	Mitophis pyrites	Thomas' Blind Snake	75601781	EN
Hispaniola	Hylidae	Osteopilus pulchrilineatus	Hispaniolan Yellow Treefrog	55810	VU
Hispaniola	Bufonidae	Peltophryne guentheri	Southern Crested Toad	54656	VU
Hispaniola	Capromyidae	Plagiodontia aedium	Cuvier's Hutia	17460	EN
Hispaniola	Procellariidae	Pterodroma hasitata	Black-capped Petrel	22698092	EN
Hispaniola	Squamata	Sphaerodactylus asterulus	Haitian Least Gecko	75605330	EN
Hispaniola	Squamata	Sphaerodactylus cinereus	Gray Gecko	75605362	VU
Hispaniola	Squamata	Sphaerodactylus cryphius	Bakoruco Least Gecko	75605387	EN
Hispaniola	Squamata	Sphaerodactylus elasmorhynchus	Marche Leon Least Gecko	75605414	CR
Hispaniola	Squamata	Sphaerodactylus ladae	Martin Garcia Least Gecko	75605470	EN
Hispaniola	Squamata	Sphaerodactylus omoglaux	Fond Parisien Least Gecko	75605594	EN
Hispaniola	Squamata	Sphaerodactylus rhabdotus	Two-striped Sphaero	75605848	EN
Hispaniola	Squamata	Sphaerodactylus schuberti	Neiba Agave Sphaero	75605887	CR
Hispaniola	Squamata	Sphaerodactylus sommeri	TerreNueve Least Gecko	75605940	CR
Hispaniola	Squamata	Sphaerodactylus thompsoni	Barahona Limestone Sphaero	178611	EN
Hispaniola	Squamata	Sphaerodactylus williamsi	Haitian Striped Sphaero	178322	CR
Hispaniola	Squamata	Sphaerodactylus zygaena	Dame-Marie Least Gecko	75605979	EN
Hispaniola	Squamata	Spondylurus haitiae	Hispaniolan Four-lined Skink	47103175	CR
Hispaniola	Squamata	Spondylurus lineolatus	Hispaniolan Ten-lined Skink	47103187	CR
Hispaniola	Hirundinidae	Tachycineta euchrysea	Golden Swallow	22712086	VU
Hispaniola	Turdidae	Turdus swalesi	La Selle Thrush	22708955	VU
Hispaniola	Squamata	Typhlops agoralionis	La Hotte Blindsnake	75607002	CR
Hispaniola	Squamata	Typhlops capitulatus	Haitian Pale-Lipped Blindsnake	178453	EN
Hispaniola	Squamata	Typhlops proancylops	La Selle Blindsnake	75607403	EN
Hispaniola	Squamata	Typhlops titanops	Titan Worm Snake	80796606	EN
Hispaniola	Phaenicophilidae	Xenoligea montana	White-winged Warbler	22722076	VU
Guatemala-Honduras	Squamata	Abronia frosti	Frost’s Arboreal Alligator Lizard	29479	CR
Guatemala-Honduras	Squamata	Abronia matudai	Matuda's Arboreal Alligator Lizard	63682	EN
Guatemala-Honduras	Ardeidae	Agamia agami	Agami Heron	22697200	VU
Guatemala-Honduras	Squamata	Anolis amplisquamosus	NA	178363	CR
Guatemala-Honduras	Squamata	Anolis cusuco	NA	178272	EN
Guatemala-Honduras	Squamata	Anolis johnmeyeri	Meyer's Anole	203099	EN
Guatemala-Honduras	Squamata	Anolis kreutzi	NA	203101	CR
Guatemala-Honduras	Squamata	Anolis loveridgei	Loveridge's Anole	178257	EN
Guatemala-Honduras	Squamata	Anolis yoroensis	NA	203133	EN
Guatemala-Honduras	Atelidae	Ateles geoffroyi	Geoffroy’s Spider Monkey	2279	EN
Guatemala-Honduras	Hylidae	Atlantihyla spinipollex	Ceiba Stream Frog	55918	EN
Guatemala-Honduras	Emballonuridae	Balantiopteryx io	Thomas's Sac-winged Bat	2532	VU
Guatemala-Honduras	Plethodontidae	Bolitoglossa centenorum	NA	194312	CR
Guatemala-Honduras	Plethodontidae	Bolitoglossa decora	NA	59152	CR
Guatemala-Honduras	Plethodontidae	Bolitoglossa diaphora	NA	59153	EN
Guatemala-Honduras	Plethodontidae	Bolitoglossa dunni	Dunn's Mushroomtongue Salamander	59157	EN
Guatemala-Honduras	Plethodontidae	Bolitoglossa flaviventris	Yellowbelly Mushroomtongue Salamander	59162	EN
Guatemala-Honduras	Plethodontidae	Bolitoglossa tzultacaj	NA	194324	CR
Guatemala-Honduras	Squamata	Bothriechis marchi	March's Palm Pit Viper	203659	EN
Guatemala-Honduras	Plethodontidae	Bradytriton silus	Finca Chiblac Salamander	59220	EN
Guatemala-Honduras	Craugastoridae	Craugastor adamastus	NA	56396	CR
Guatemala-Honduras	Craugastoridae	Craugastor bocourti	NA	56468	EN
Guatemala-Honduras	Craugastoridae	Craugastor chrysozetetes	McCranie's Robber Frog	56513	CR
Guatemala-Honduras	Craugastoridae	Craugastor coffeus	Coffee Rain Frog	56516	CR
Guatemala-Honduras	Craugastoridae	Craugastor cruzi	Cruz Robber Frog	56537	CR
Guatemala-Honduras	Craugastoridae	Craugastor daryi	Dary's Frog	56550	EN
Guatemala-Honduras	Craugastoridae	Craugastor fecundus	Nombre de Dios Streamside Frog	56598	CR
Guatemala-Honduras	Craugastoridae	Craugastor inachus	NA	56665	CR
Guatemala-Honduras	Craugastoridae	Craugastor merendonensis	San Pedro Robber Frog	56761	CR
Guatemala-Honduras	Craugastoridae	Craugastor milesi	Miles' Robber Frog	56765	CR
Guatemala-Honduras	Craugastoridae	Craugastor nefrens	NA	61803	CR
Guatemala-Honduras	Craugastoridae	Craugastor saltuarius	NA	56942	CR
Guatemala-Honduras	Craugastoridae	Craugastor sandersoni	Sanderson's Streamfrog	56946	EN
Guatemala-Honduras	Craugastoridae	Craugastor stadelmani	North-Central Honduran Montane Streamside Frog	56976	CR
Guatemala-Honduras	Cracidae	Crax rubra	Great Curassow	22678521	VU
Guatemala-Honduras	Plethodontidae	Cryptotriton monzoni	NA	54360	CR
Guatemala-Honduras	Plethodontidae	Cryptotriton nasalis	Cortes Salamander	61545710	EN
Guatemala-Honduras	Plethodontidae	Cryptotriton necopinus	Cataguana Hidden Salamander	78459186	CR
Guatemala-Honduras	Plethodontidae	Cryptotriton sierraminensis	Sierra de las Minas Hidden Salamander	190988	CR
Guatemala-Honduras	Plethodontidae	Cryptotriton veraepacis	Baja Verapaz Salamander	89183465	CR
Guatemala-Honduras	Plethodontidae	Cryptotriton xucaneborum	Sierra de Xucaneb Hidden Salamander	89183450	CR
Guatemala-Honduras	Apodidae	Cypseloides niger	Black Swift	22686440	VU
Guatemala-Honduras	Plethodontidae	Dendrotriton bromeliacius	Volcan Tajumulco Bromeliad Salamander	59237	CR
Guatemala-Honduras	Plethodontidae	Dendrotriton chujorum	NA	194310	CR
Guatemala-Honduras	Plethodontidae	Dendrotriton rabbi	Guatemalan Bromeliad Salamander	59240	CR
Guatemala-Honduras	Plethodontidae	Dendrotriton sanctibarbarus	NA	59241	CR
Guatemala-Honduras	Testudines	Dermatemys mawii	Central American River Turtle	6493	CR
Guatemala-Honduras	Hylidae	Duellmanohyla soralia	Copan Brook Frog	55313	EN
Guatemala-Honduras	Momotidae	Electron carinatum	Keel-billed Motmot	22682989	VU
Guatemala-Honduras	Bufonidae	Incilius tacanensis	NA	54773	EN
Guatemala-Honduras	Myrmecophagidae	Myrmecophaga tridactyla	Giant Anteater	14224	VU
Guatemala-Honduras	Plethodontidae	Nototriton lignicola	NA	59296	EN
Guatemala-Honduras	Plethodontidae	Nototriton limnospectator	NA	59297	EN
Guatemala-Honduras	Plethodontidae	Nototriton stuarti	Stuart's Moss Salamander	59302	CR
Guatemala-Honduras	Plethodontidae	Nototriton tomamorum	NA	51061032	CR
Guatemala-Honduras	Plethodontidae	Nyctanolis pernix	Nimble Long-limbed Salamander	59304	VU
Guatemala-Honduras	Plethodontidae	Oedipina gephyra	La Fortuna Worm Salamander	149335691	CR
Guatemala-Honduras	Plethodontidae	Oedipina leptopoda	Narrow-footed Worm Salamander	78521935	EN
Guatemala-Honduras	Plethodontidae	Oedipina petiola	NA	51146806	CR
Guatemala-Honduras	Plethodontidae	Oedipina tomasi	NA	136010	CR
Guatemala-Honduras	Squamata	Omoadiphas cannula	NA	203556	CR
Guatemala-Honduras	Squamata	Omoadiphas texiguatensis	NA	177425	CR
Guatemala-Honduras	Cracidae	Oreophasis derbianus	Horned Guan	22678453	EN
Guatemala-Honduras	Cracidae	Penelopina nigra	Highland Guan	22678449	VU
Guatemala-Honduras	Vespertilionidae	Perimyotis subflavus	Eastern Pipistrelle	17366	VU
Guatemala-Honduras	Cricetidae	Peromyscus mayensis	Mayan Deer Mouse	16673	CR
Guatemala-Honduras	Hylidae	Plectrohyla chrysopleura	NA	55872	CR
Guatemala-Honduras	Hylidae	Plectrohyla dasypus	Honduras Spikethumb Frog	55873	CR
Guatemala-Honduras	Hylidae	Plectrohyla exquisita	NA	55874	CR
Guatemala-Honduras	Hylidae	Plectrohyla glandulosa	Forest Spikethumb Frog	55875	CR
Guatemala-Honduras	Hylidae	Plectrohyla pokomchi	Rio Sananja Spikethumb Frog	55881	EN
Guatemala-Honduras	Hylidae	Plectrohyla quecchi	Las Palmas Spikethumb Frog	55884	EN
Guatemala-Honduras	Hylidae	Plectrohyla teuchestes	Alta Verapaz Spikethumb Frog	55887	CR
Guatemala-Honduras	Plethodontidae	Pseudoeurycea brunnata	Brown False Brook Salamander	59372	CR
Guatemala-Honduras	Plethodontidae	Pseudoeurycea goebeli	Goebel's False Brook Salamander	59381	CR
Guatemala-Honduras	Hylidae	Ptychohyla dendrophasma	Phantom Treefrog	55465	CR
Guatemala-Honduras	Cricetidae	Reithrodontomys tenuirostris	Narrow-nosed Harvest Mouse	19418	EN
Guatemala-Honduras	Vespertilionidae	Rhogeessa genowaysi	Genoways's Yellow Bat	19680	EN
Guatemala-Honduras	Tapiridae	Tapirella bairdii	Baird's Tapir	21471	EN
Western Ghats	Bovidae	Bos frontalis	Gaur	2891	VU
Western Ghats	Bucerotidae	Buceros bicornis	Great Hornbill	22682453	VU
Western Ghats	Testudines	Chitra indica	Indian Narrow-headed Softshell Turtle	4696	EN
Western Ghats	Squamata	Cnemaspis anaikattiensis	NA	178566	CR
Western Ghats	Squamata	Cnemaspis wynadensis	Wynad Day Gecko	172648	EN
Western Ghats	Canidae	Cuon alpinus	Dhole	5953	EN
Western Ghats	Squamata	Dasia subcaerulea	Boulenger's Dasia	172629	EN
Western Ghats	Elephantidae	Elephas maximus	Asian Elephant	7140	EN
Western Ghats	Soricidae	Feroculus feroculus	Kelaart's Long-clawed Shrew	8553	EN
Western Ghats	Testudines	Geochelone elegans	Indian Star Tortoise	39430	VU
Western Ghats	Rhacophoridae	Ghatixalus variabilis	Green Tree Frog	59027	EN
Western Ghats	Bufonidae	Ghatophryne rubigina	Kerala Stream Toad	54481	VU
Western Ghats	Accipitridae	Gyps bengalensis	White-rumped Vulture	22695194	CR
Western Ghats	Accipitridae	Gyps indicus	Indian Vulture	22729731	CR
Western Ghats	Hipposideridae	Hipposideros pomona	Andersen's Roundleaf Bat	180990825	EN
Western Ghats	Testudines	Indotestudo travancorica	Travancore Tortoise	39548	VU
Western Ghats	Pteropodidae	Latidens salimalii	Salim Ali's Fruit Bat	11374	EN
Western Ghats	Cercopithecidae	Macaca radiata	Bonnet Macaque	12558	VU
Western Ghats	Cercopithecidae	Macaca silenus	Lion-tailed Macaque	12559	EN
Western Ghats	Manidae	Manis crassicaudata	Indian Pangolin	12761	EN
Western Ghats	Microhylidae	Melanobatrachus indicus	Orange Black Tubercled Indian Microhylid	13032	EN
Western Ghats	Ursidae	Melursus ursinus	Sloth Bear	13143	VU
Western Ghats	Muridae	Mus famulus	Bonhote’s Mouse	13960	EN
Western Ghats	Nasikabatrachidae	Nasikabatrachus sahyadrensis	Purple Frog	58051	EN
Western Ghats	Accipitridae	Neophron percnopterus	Egyptian Vulture	22695180	EN
Western Ghats	Bovidae	Nilgiritragus hylocrius	Nilgiri Tahr	9917	EN
Western Ghats	Testudines	Nilssonia leithii	Leith's Softshell Turtle	2174	VU
Western Ghats	Nyctibatrachidae	Nyctibatrachus aliciae	Alicia's Night Frog	58395	EN
Western Ghats	Nyctibatrachidae	Nyctibatrachus beddomii	NA	58396	EN
Western Ghats	Nyctibatrachidae	Nyctibatrachus deccanensis	NA	58397	VU
Western Ghats	Nyctibatrachidae	Nyctibatrachus major	Malabar Night Frog	58401	VU
Western Ghats	Nyctibatrachidae	Nyctibatrachus minor	Small Wrinkled Frog	58402	EN
Western Ghats	Nyctibatrachidae	Nyctibatrachus vasanthi	Kalakad Wrinkled Frog	58405	EN
Western Ghats	Squamata	Ophiophagus hannah	King Cobra	177540	VU
Western Ghats	Felidae	Panthera pardus	Leopard	15954	VU
Western Ghats	Felidae	Panthera tigris	Tiger	15955	EN
Western Ghats	Bufonidae	Pedostibes tuberculosus	Malabar Tree Toad	16470	EN
Western Ghats	Platacanthomyidae	Platacanthomys lasiurus	Malabar Spiny Tree Mouse	17481	VU
Western Ghats	Squamata	Platyplectrurus madurensis	Travancore Hills Thorntail Snake	178420	EN
Western Ghats	Rhacophoridae	Raorchestes chlorosomma	Green Eyed Bushfrog	186159	CR
Western Ghats	Rhacophoridae	Raorchestes griet	Griet Bush Frog	58849	CR
Western Ghats	Rhacophoridae	Raorchestes munnarensis	Munnar Bush Frog	58914	CR
Western Ghats	Rhacophoridae	Raorchestes nerostagona	Kalpatta Yellow Bush Frog	61885	EN
Western Ghats	Rhacophoridae	Raorchestes ponmudi	Large Ponmudi Bush Frog	58916	CR
Western Ghats	Rhacophoridae	Raorchestes resplendens	Resplendent Bush Frog	189814	CR
Western Ghats	Rhacophoridae	Raorchestes sushili	Sushil's Bushfrog	186166	CR
Western Ghats	Rhacophoridae	Raorchestes tinniens	Spotted Bush Frog	58926	EN
Western Ghats	Rhacophoridae	Rhacophorus calcadensis	Kalakkad Tree Frog	58983	EN
Western Ghats	Rhacophoridae	Rhacophorus pseudomalabaricus	Anaimalai Flying Frog	59016	CR
Western Ghats	Squamata	Rhinophis travancoricus	Travancore Earth Snake	172681	EN
Western Ghats	Accipitridae	Sarcogyps calvus	Red-headed Vulture	22695254	CR
Western Ghats	Muscicapidae	Sholicola albiventris	White-bellied Sholakili	22735423	VU
Western Ghats	Muscicapidae	Sholicola major	Nilgiri Sholakili	22735416	EN
Western Ghats	Laridae	Sterna acuticauda	Black-bellied Tern	22694711	EN
Western Ghats	Soricidae	Suncus dayi	Day's Shrew	21142	EN
Western Ghats	Testudines	Vijayachelys silvatica	Cochin Forest Cane Turtle	9038	EN
Central Madagascar	Ardeidae	Ardeola idae	Madagascar Pond-heron	22697143	EN
Central Madagascar	Mantellidae	Boophis andrangoloaka	NA	49380186	EN
Central Madagascar	Mantellidae	Boophis boehmei	Böhme's Bright-eyed Frog	49460189	EN
Central Madagascar	Mantellidae	Boophis feonnyala	NA	57401	EN
Central Madagascar	Mantellidae	Boophis liami	NA	57409	CR
Central Madagascar	Squamata	Calumma furcifer	NA	172798	EN
Central Madagascar	Squamata	Calumma gallus	NA	176303	EN
Central Madagascar	Squamata	Calumma tarzan	Tarzan Chameleon	193482	CR
Central Madagascar	Squamata	Compsophis vinckei	NA	172911	CR
Central Madagascar	Eupleridae	Cryptoprocta ferox	Fossa	5760	VU
Central Madagascar	Daubentoniidae	Daubentonia madagascariensis	Aye-aye	6302	EN
Central Madagascar	Pteropodidae	Eidolon dupreanum	Madagascan Fruit Bat	7083	VU
Central Madagascar	Eupleridae	Eupleres goudotii	Eastern Falanouc	68336601	VU
Central Madagascar	Eupleridae	Fossa fossana	Spotted Fanaloka	8668	VU
Central Madagascar	Eupleridae	Galidictis fasciata	Broad-striped Vontsira	8833	VU
Central Madagascar	Mantellidae	Gephyromantis eiselti	Eiselt's Madagascar Frog	57478	EN
Central Madagascar	Mantellidae	Gephyromantis thelenae	NA	57526	EN
Central Madagascar	Lemuridae	Hapalemur griseus	Eastern Lesser Bamboo Lemur	9673	VU
Central Madagascar	Indriidae	Indri indri	Indri	10826	CR
Central Madagascar	Lepilemuridae	Lepilemur mustelinus	Weasel Sportive Lemur	11620	VU
Central Madagascar	Tenrecidae	Microgale mergulus	Web-footed Tenrec	11979	VU
Central Madagascar	Mantellidae	Mantidactylus albofrenatus	Eastern Madagascar Frog	57454	EN
Central Madagascar	Mantellidae	Mantidactylus zolitschka	NA	57536	CR
Central Madagascar	Tenrecidae	Microgale jobihely	Northern Shrew Tenrec	136628	EN
Central Madagascar	Squamata	Phelsuma flavigularis	Yellow-throated Day Gecko	178689	EN
Central Madagascar	Podicipedidae	Tachybaptus pelzelnii	Madagascar Grebe	22696565	EN
Northern Madagascar	Jacanidae	Actophilornis albinucha	Madagascar Jacana	22693532	EN
Northern Madagascar	Cheirogaleidae	Allocebus trichotis	Hairy-eared Dwarf Lemur	868	EN
Northern Madagascar	Squamata	Alluaudina mocquardi	NA	172762	EN
Northern Madagascar	Anatidae	Anas bernieri	Madagascar Teal	22680252	EN
Northern Madagascar	Microhylidae	Anodonthyla hutchisoni	NA	136168	EN
Northern Madagascar	Ardeidae	Ardeola idae	Madagascar Pond-heron	22697143	EN
Northern Madagascar	Squamata	Blaesodactylus boivini	NA	172972	VU
Northern Madagascar	Mantellidae	Boophis andreonei	NA	57389	VU
Northern Madagascar	Mantellidae	Boophis anjanaharibeensis	NA	57390	EN
Northern Madagascar	Mantellidae	Boophis baetkei	NA	164889	CR
Northern Madagascar	Mantellidae	Boophis blommersae	NA	57392	VU
Northern Madagascar	Mantellidae	Boophis englaenderi	NA	57399	VU
Northern Madagascar	Mantellidae	Boophis jaegeri	Jaeger's Bright-eyed Frog	57407	EN
Northern Madagascar	Mantellidae	Boophis sambirano	NA	61836	EN
Northern Madagascar	Mantellidae	Boophis ulftunni	NA	49546929	VU
Northern Madagascar	Mantellidae	Boophis vittatus	NA	57434	VU
Northern Madagascar	Brachypteraciidae	Brachypteracias leptosomus	Short-legged Ground-roller	22682931	VU
Northern Madagascar	Squamata	Brookesia bekolosy	NA	176294	EN
Northern Madagascar	Squamata	Brookesia desperata	Desperate Chameleon	42686901	CR
Northern Madagascar	Squamata	Brookesia ebenaui	Northern Leaf Chameleon	172844	VU
Northern Madagascar	Squamata	Brookesia karchei	NA	172748	EN
Northern Madagascar	Squamata	Brookesia lineata	Lined Leaf Chameleon	172909	EN
Northern Madagascar	Squamata	Brookesia minima	NA	67009871	EN
Northern Madagascar	Squamata	Brookesia peyrierasi	NA	172795	EN
Northern Madagascar	Squamata	Brookesia tristis	NA	42687277	EN
Northern Madagascar	Squamata	Brookesia tuberculata	Mount d'Ambre Leaf Chameleon	176299	VU
Northern Madagascar	Squamata	Brookesia vadoni	NA	172858	VU
Northern Madagascar	Squamata	Brookesia valerieae	NA	176300	EN
Northern Madagascar	Squamata	Brygophis coulangesi	NA	172929	VU
Northern Madagascar	Squamata	Calumma cucullatum	NA	172836	VU
Northern Madagascar	Squamata	Calumma peyrierasi	NA	176305	VU
Northern Madagascar	Squamata	Calumma tsaratananense	Tsaratanana Chameleon	172760	VU
Northern Madagascar	Squamata	Calumma vencesi	Vences' Chameleon	172879	EN
Northern Madagascar	Cheirogaleidae	Cheirogaleus sibreei	Sibree's Dwarf Lemur	41576	CR
Northern Madagascar	Microhylidae	Cophyla alticola	Madagascar Giant Treefrog	57954	EN
Northern Madagascar	Microhylidae	Cophyla mavomavo	Yellowish Tree Cophyline Frog	57958	EN
Northern Madagascar	Microhylidae	Cophyla milloti	Nosy Be Giant Treefrog	57959	EN
Northern Madagascar	Microhylidae	Cophyla tetra	Four-spotted Tree Cophyline Frog	57962	EN
Northern Madagascar	Microhylidae	Cophyla tsaratananaensis	Tsaratanana Giant Treefrog	57963	EN
Northern Madagascar	Eupleridae	Cryptoprocta ferox	Fossa	5760	VU
Northern Madagascar	Daubentoniidae	Daubentonia madagascariensis	Aye-aye	6302	EN
Northern Madagascar	Pteropodidae	Eidolon dupreanum	Madagascan Fruit Bat	7083	VU
Northern Madagascar	Testudines	Erymnochelys madagascariensis	Madagascar Big-headed Turtle	8070	CR
Northern Madagascar	Lemuridae	Eulemur coronatus	Crowned Lemur	8199	EN
Northern Madagascar	Lemuridae	Eulemur macaco	Black Lemur	8212	EN
Northern Madagascar	Lemuridae	Eulemur rubriventer	Red-bellied Lemur	8203	VU
Northern Madagascar	Eupleridae	Eupleres goudotii	Eastern Falanouc	68336601	VU
Northern Madagascar	Eupleridae	Eupleres major	Western Falanouc	39547	EN
Northern Madagascar	Vangidae	Euryceros prevostii	Helmet Vanga	22708058	EN
Northern Madagascar	Eupleridae	Fossa fossana	Spotted Fanaloka	8668	VU
Northern Madagascar	Squamata	Furcifer petteri	Petter's Chameleon	172950	VU
Northern Madagascar	Eupleridae	Galidictis fasciata	Broad-striped Vontsira	8833	VU
Northern Madagascar	Mantellidae	Gephyromantis ambohitra	NA	57458	VU
Northern Madagascar	Mantellidae	Gephyromantis horridus	Boettger's Grainy Frog	57489	VU
Northern Madagascar	Mantellidae	Gephyromantis klemmeri	Klemmer's Madagascar Frog	57492	EN
Northern Madagascar	Mantellidae	Gephyromantis rivicola	NA	57517	VU
Northern Madagascar	Mantellidae	Gephyromantis salegy	NA	57518	VU
Northern Madagascar	Mantellidae	Gephyromantis silvanus	NA	57522	VU
Northern Madagascar	Mantellidae	Gephyromantis webbi	Webb's Madagascar Frog	57532	EN
Northern Madagascar	Mantellidae	Gephyromantis zavona	NA	57534	EN
Northern Madagascar	Accipitridae	Haliaeetus vociferoides	Madagascar Fish-eagle	22695121	CR
Northern Madagascar	Squamata	Heteroliodon fohy	NA	172751	EN
Northern Madagascar	Lepilemuridae	Lepilemur ankaranensis	Ankarana Sportive Lemur	136731	EN
Northern Madagascar	Lepilemuridae	Lepilemur milanoii	Daraina Sportive Lemur	136609	EN
Northern Madagascar	Lepilemuridae	Lepilemur scottorum	Scott's Sportive Lemur	16971518	EN
Northern Madagascar	Lepilemuridae	Lepilemur septentrionalis	Sahafary Sportive Lemur	11622	CR
Northern Madagascar	Lepilemuridae	Lepilemur tymerlachsoni	Nosy Be Sportive Lemur	136709	CR
Northern Madagascar	Squamata	Liophidium therezieni	NA	176828	VU
Northern Madagascar	Squamata	Lycodryas inopinae	NA	177502	EN
Northern Madagascar	Squamata	Lygodactylus bivittis	Tiny Scaled Gecko	172837	VU
Northern Madagascar	Squamata	Lygodactylus madagascariensis	Madagascar Dwarf Gecko	172956	VU
Northern Madagascar	Squamata	Madascincus arenicola	NA	199771	CR
Northern Madagascar	Squamata	Madascincus nanus	NA	178686	VU
Northern Madagascar	Mesitornithidae	Mesitornis unicolor	Brown Mesite	22692966	VU
Northern Madagascar	Cheirogaleidae	Microcebus macarthurii	MacArthur's Mouse Lemur	16971425	EN
Northern Madagascar	Cheirogaleidae	Microcebus mittermeieri	Mittermeier's Mouse Lemur	136272	EN
Northern Madagascar	Cheirogaleidae	Microcebus sambiranensis	Sambirano Mouse Lemur	41572	EN
Northern Madagascar	Cheirogaleidae	Microcebus tavaratra	Tavaratra Mouse Lemur	41571	VU
Northern Madagascar	Cheirogaleidae	Mirza zaza	Northern Giant Mouse Lemur	136684	VU
Northern Madagascar	Philepittidae	Neodrepanis hypoxantha	Yellow-bellied Sunbird-asity	22698777	VU
Northern Madagascar	Vangidae	Oriolia bernieri	Bernier's Vanga	22708054	EN
Northern Madagascar	Squamata	Paracontias fasika	NA	193487	CR
Northern Madagascar	Squamata	Paracontias minimus	NA	172750	CR
Northern Madagascar	Squamata	Paracontias rothschildi	Rothschild's Skink	178423	CR
Northern Madagascar	Squamata	Pararhadinaea melanogaster	NA	172742	VU
Northern Madagascar	Squamata	Paroedura lohatsara	NA	172898	CR
Northern Madagascar	Cheirogaleidae	Phaner electromontis	Amber Mountain Fork-marked Lemur	16875	EN
Northern Madagascar	Cheirogaleidae	Phaner furcifer	Masoala Fork-marked Lemur	16872	EN
Northern Madagascar	Cheirogaleidae	Phaner parienti	Sambirano Fork-marked Lemur	16873	EN
Northern Madagascar	Squamata	Phelsuma roesleri	Rösler’s Day Gecko	193488	EN
Northern Madagascar	Squamata	Phelsuma seippi	NA	172829	EN
Northern Madagascar	Squamata	Phelsuma serraticauda	NA	172948	EN
Northern Madagascar	Squamata	Phisalixella variabilis	NA	172802	EN
Northern Madagascar	Microhylidae	Plethodontohyla guentheri	NA	135750	EN
Northern Madagascar	Indriidae	Propithecus candidus	Silky Sifaka	18360	CR
Northern Madagascar	Indriidae	Propithecus perrieri	Perrier’s Sifaka	18361	CR
Northern Madagascar	Indriidae	Propithecus tattersalli	Golden-crowned Sifaka	18352	CR
Northern Madagascar	Squamata	Pseudoacontias angelorum	NA	178646	EN
Northern Madagascar	Squamata	Pseudoacontias unicolor	NA	172882	VU
Northern Madagascar	Microhylidae	Rhombophryne matavy	NA	49581455	CR
Northern Madagascar	Microhylidae	Rhombophryne minuta	Tiny Digging Frog	57975	EN
Northern Madagascar	Microhylidae	Rhombophryne serratopalpebrosa	Guibé's Digging Frog	79130281	EN
Northern Madagascar	Microhylidae	Rhombophryne testudo	Nosy Be Burrowing Frog	57994	EN
Northern Madagascar	Microhylidae	Stumpffia hara	NA	49583995	CR
Northern Madagascar	Microhylidae	Stumpffia madagascariensis	NA	49584796	EN
Northern Madagascar	Microhylidae	Stumpffia psologlossa	Madagascar Stump-toed Frog	58011	EN
Northern Madagascar	Microhylidae	Stumpffia pygmaea	Andoany Stump-toed Frog	58012	EN
Northern Madagascar	Microhylidae	Stumpffia roseifemoralis	NA	58013	EN
Northern Madagascar	Podicipedidae	Tachybaptus pelzelnii	Madagascar Grebe	22696565	EN
Northern Madagascar	Squamata	Thamnosophis martae	NA	172982	EN
Northern Madagascar	Squamata	Thamnosophis stumpffi	Yellow-striped Water Snake	176841	VU
Northern Madagascar	Threskiornithidae	Threskiornis bernieri	Madagascar Sacred Ibis	22731855	EN
Northern Madagascar	Mantellidae	Tsingymantis antitra	NA	135798	EN
Northern Madagascar	Tytonidae	Tyto soumagnei	Madagascar Red Owl	22688493	VU
Northern Madagascar	Squamata	Uroplatus ebenaui	NA	172792	VU
Northern Madagascar	Squamata	Uroplatus henkeli	NA	178653	VU
Northern Madagascar	Lemuridae	Varecia rubra	Red Ruffed Lemur	22920	CR
Northern Madagascar	Lemuridae	Varecia variegata	Black-and-white Ruffed Lemur	22918	CR
Northern Madagascar	Vangidae	Xenopirostris damii	Van Dam's Vanga	22708028	EN
Northern Madagascar	Squamata	Xenotyphlops grandidieri	Madagascar Blindsnake	172958	CR
Northern Madagascar	Squamata	Zonosaurus boettgeri	NA	172969	VU
Northern Madagascar	Squamata	Zonosaurus subunicolor	NA	172772	EN
Southern Madagascar	Microhylidae	Anodonthyla jeanbai	NA	190942	EN
Southern Madagascar	Microhylidae	Anodonthyla nigrigularis	Black-throated Climbing Frog	57676	EN
Southern Madagascar	Testudines	Astrochelys radiata	Radiated Tortoise	9014	CR
Southern Madagascar	Mantellidae	Boophis haematopus	NA	57404	EN
Southern Madagascar	Squamata	Calumma capuroni	NA	172840	VU
Southern Madagascar	Eupleridae	Cryptoprocta ferox	Fossa	5760	VU
Southern Madagascar	Daubentoniidae	Daubentonia madagascariensis	Aye-aye	6302	EN
Southern Madagascar	Pteropodidae	Eidolon dupreanum	Madagascan Fruit Bat	7083	VU
Southern Madagascar	Squamata	Furcifer balteatus	Two-banded Chameleon	172934	EN
Southern Madagascar	Mantellidae	Guibemantis wattersoni	Watterson’s Tree Frog	49569966	EN
Southern Madagascar	Lemuridae	Lemur catta	Ring-tailed Lemur	11496	EN
Southern Madagascar	Lepilemuridae	Lepilemur fleuretae	Madame Fleurette’s Sportive Lemur	136263	EN
Southern Madagascar	Lepilemuridae	Lepilemur leucopus	White-footed Sportive Lemur	11618	EN
Southern Madagascar	Squamata	Lygodactylus roavolana	NA	193262	EN
Southern Madagascar	Microhylidae	Madecassophryne truebae	Trueb's Madagascar Treefrog	57867	EN
Southern Madagascar	Cheirogaleidae	Microcebus manitatra	Bemanasy Mouse Lemur	163313848	CR
Southern Madagascar	Philepittidae	Neodrepanis hypoxantha	Yellow-bellied Sunbird-asity	22698777	VU
Southern Madagascar	Squamata	Paragehyra gabriellae	NA	172827	EN
Southern Madagascar	Squamata	Phelsuma antanosy	NA	63658	CR
Southern Madagascar	Squamata	Phisalixella variabilis	NA	172802	EN
Southern Madagascar	Indriidae	Propithecus verreauxi	Verreaux's Sifaka	18354	CR
Southern Madagascar	Mantellidae	Spinomantis guibei	Guibe's Madagascar Frog	57487	VU
Southern Madagascar	Mantellidae	Spinomantis microtis	Guibe's Bright-eyed Frog	57504	EN
Southern Madagascar	Podicipedidae	Tachybaptus pelzelnii	Madagascar Grebe	22696565	EN
Southern Madagascar	Squamata	Uroplatus malahelo	NA	172747	EN
Peninsular Malaysia	Viverridae	Arctictis binturong	Binturong	41690	VU
Peninsular Malaysia	Phasianidae	Argusianus argus	Great Argus	22725006	VU
Peninsular Malaysia	Testudines	Batagur affinis	Southern River Terrapin	170501	CR
Peninsular Malaysia	Testudines	Batagur borneoensis	Painted Terrapin	163458	CR
Peninsular Malaysia	Bucerotidae	Berenicornis comatus	White-crowned Hornbill	22682507	EN
Peninsular Malaysia	Bovidae	Bos frontalis	Gaur	2891	VU
Peninsular Malaysia	Bucerotidae	Buceros bicornis	Great Hornbill	22682453	VU
Peninsular Malaysia	Bucerotidae	Buceros rhinoceros	Rhinoceros Hornbill	22682450	VU
Peninsular Malaysia	Cuculidae	Centropus rectunguis	Short-toed Coucal	22684222	VU
Peninsular Malaysia	Chloropseidae	Chloropsis sonnerati	Greater Green Leafbird	22704950	EN
Peninsular Malaysia	Ciconiidae	Ciconia stormi	Storm's Stork	22697685	EN
Peninsular Malaysia	Squamata	Cnemaspis temiah	Temiah Rock Gecko	99943609	CR
Peninsular Malaysia	Hipposideridae	Coelops robinsoni	Malayan Tailless Leaf-nosed Bat	5076	VU
Peninsular Malaysia	Canidae	Cuon alpinus	Dhole	5953	EN
Peninsular Malaysia	Testudines	Cuora amboinensis	Southeast Asian Box Turtle	5958	EN
Peninsular Malaysia	Viverridae	Cynogale bennettii	Otter Civet	6082	EN
Peninsular Malaysia	Squamata	Cyrtodactylus guakanthanensis	Gua Kanthan Bent-toed Gecko	101742261	CR
Peninsular Malaysia	Squamata	Cyrtodactylus sworderi	Johore Bow-fingered Gecko	178719	EN
Peninsular Malaysia	Megadermatidae	Eudiscoderma thongareeae	Thongaree’s Disc-nosed Bat	80263386	CR
Peninsular Malaysia	Turdidae	Geokichla interpres	Chestnut-capped Thrush	22733677	EN
Peninsular Malaysia	Accipitridae	Gyps bengalensis	White-rumped Vulture	22695194	CR
Peninsular Malaysia	Ursidae	Helarctos malayanus	Sun Bear	9760	VU
Peninsular Malaysia	Squamata	Hemiphyllodactylus titiwangsaensis	Titiwangsa Slender Gecko	101950282	EN
Peninsular Malaysia	Testudines	Heosemys annandalii	Yellow-headed Temple Turtle	10041	EN
Peninsular Malaysia	Testudines	Heosemys spinosa	Spiny Turtle	9942	EN
Peninsular Malaysia	Vespertilionidae	Hesperoptenus tomesi	Large False Serotine	9979	VU
Peninsular Malaysia	Hylobatidae	Hylobates agilis	Agile Gibbon	10543	EN
Peninsular Malaysia	Hylobatidae	Hylobates lar	Lar Gibbon	10548	EN
Peninsular Malaysia	Testudines	Indotestudo elongata	Elongated Tortoise	10824	CR
Peninsular Malaysia	Microhylidae	Kalophrynus yongi	Cameron Highland Sticky Frog	46981005	CR
Peninsular Malaysia	Estrildidae	Lonchura oryzivora	Java Sparrow	22719912	EN
Peninsular Malaysia	Phasianidae	Lophura erythrophthalma	Malay Crestless Fireback	22727411	VU
Peninsular Malaysia	Mustelidae	Lutra sumatrana	Hairy-nosed Otter	12421	EN
Peninsular Malaysia	Cercopithecidae	Macaca fascicularis	Common Long-tailed Macaque	12551	VU
Peninsular Malaysia	Cercopithecidae	Macaca nemestrina	Southern Pig-tailed Macaque	12555	VU
Peninsular Malaysia	Manidae	Manis javanica	Sunda Pangolin	12763	CR
Peninsular Malaysia	Testudines	Manouria emys	Asian Giant Tortoise	12774	CR
Peninsular Malaysia	Testudines	Manouria impressa	Impressed Tortoise	12775	VU
Peninsular Malaysia	Muridae	Maxomys whiteheadi	Whitehead’s Sundaic Maxomys	12907	VU
Peninsular Malaysia	Pteropodidae	Megaerops wetmorei	White-collared Fruit Bat	12948	VU
Peninsular Malaysia	Phasianidae	Melanoperdix niger	Black Partridge	22678934	VU
Peninsular Malaysia	Vespertilionidae	Murina aenea	Bronze Tube-nosed Bat	13936	VU
Peninsular Malaysia	Vespertilionidae	Murina balaensis	Bala Tube-nosed Bat	84487939	CR
Peninsular Malaysia	Vespertilionidae	Murina rozendaali	Gilded Tube-nosed Bat	13945	VU
Peninsular Malaysia	Felidae	Neofelis nebulosa	Clouded Leopard	14519	VU
Peninsular Malaysia	Accipitridae	Nisaetus nanus	Wallace's Hawk-eagle	22696186	VU
Peninsular Malaysia	Testudines	Notochelys platynota	Malayan Flat-shelled Turtle	14856	VU
Peninsular Malaysia	Squamata	Ophiophagus hannah	King Cobra	177540	VU
Peninsular Malaysia	Testudines	Orlitia borneensis	Malaysian Giant Turtle	15509	CR
Peninsular Malaysia	Felidae	Panthera pardus	Leopard	15954	VU
Peninsular Malaysia	Felidae	Panthera tigris	Tiger	15955	EN
Peninsular Malaysia	Phasianidae	Pavo muticus	Green Peafowl	22679440	EN
Peninsular Malaysia	Phasianidae	Polyplectron malacense	Malay Peacock-pheasant	22679385	VU
Peninsular Malaysia	Squamata	Pseudocalotes flavigula	Malaya False Bloodsucker	99941632	CR
Peninsular Malaysia	Sciuridae	Pteromyscus pulverulentus	Smoky Flying Squirrel	18703	EN
Peninsular Malaysia	Pycnonotidae	Pycnonotus zeylanicus	Straw-headed Bulbul	22712603	CR
Peninsular Malaysia	Bucerotidae	Rhabdotorrhinus corrugatus	Wrinkled Hornbill	22682514	EN
Peninsular Malaysia	Phasianidae	Rheinardia ocellata	Crested Argus	22679412	EN
Peninsular Malaysia	Bucerotidae	Rhinoplax vigil	Helmeted Hornbill	22682464	CR
Peninsular Malaysia	Bucerotidae	Rhyticeros subruficollis	Plain-pouched Hornbill	22682541	VU
Peninsular Malaysia	Bucerotidae	Rhyticeros undulatus	Wreathed Hornbill	22682528	VU
Peninsular Malaysia	Accipitridae	Sarcogyps calvus	Red-headed Vulture	22695254	CR
Peninsular Malaysia	Testudines	Siebenrockiella crassicollis	Black Marsh Turtle	39616	VU
Peninsular Malaysia	Hylobatidae	Symphalangus syndactylus	Siamang	39779	EN
Peninsular Malaysia	Crocodylia	Tomistoma schlegelii	False Gharial	21981	VU
Peninsular Malaysia	Viverridae	Viverra megaspila	Large-spotted Civet	41707	EN
Mexico	Squamata	Abronia graminea	Terrestrial Arboreal Alligator Lizard	63678	EN
Mexico	Atelidae	Ateles geoffroyi	Geoffroy’s Spider Monkey	2279	EN
Mexico	Picidae	Campephilus imperialis	Imperial Woodpecker	22681417	CR
Mexico	Hylidae	Charadrahyla nephila	Oaxacan Cloud-forest Treefrog	55577	EN
Mexico	Plethodontidae	Chiropterotriton chiropterus	Salamandra Pie-Plano Común	59222	CR
Mexico	Plethodontidae	Chiropterotriton lavae	Pigmy Splayfoot Salamander	59226	CR
Mexico	Plethodontidae	Chiropterotriton nubilus	Cloud Forest Salamander from Cofre de Perote	150088962	CR
Mexico	Craugastoridae	Craugastor spatulatus	Rana-ladrona Espatulada	56973	EN
Mexico	Cracidae	Crax rubra	Great Curassow	22678521	VU
Mexico	Apodidae	Cypseloides niger	Black Swift	22686440	VU
Mexico	Squamata	Exiliboa placata	NA	64293	VU
Mexico	Cricetidae	Habromys chinanteco	Chinanteco Deer Mouse	9608	CR
Mexico	Cricetidae	Habromys ixtlani	Ixtlán Deer Mouse	136582	CR
Mexico	Cricetidae	Habromys simulatus	Jico Deer Mouse	9611	CR
Mexico	Fringillidae	Hesperiphona vespertina	Evening Grosbeak	22720702	VU
Mexico	Geomyidae	Heterogeomys lanius	Big Pocket Gopher	42591	CR
Mexico	Bufonidae	Incilius cristatus	Large-crested Toad	54617	EN
Mexico	Plethodontidae	Isthmura corrugata	Corrugated Salamander	121369896	CR
Mexico	Phyllostomidae	Leptonycteris nivalis	Greater Long-nosed Bat	11697	EN
Mexico	Cricetidae	Megadontomys cryophilus	Oaxaca Giant Deer Mouse	12940	EN
Mexico	Cricetidae	Megadontomys nelsoni	Nelson's Giant Deer Mouse	12941	EN
Mexico	Hylidae	Megastomatohyla mixe	Mixe Treefrog	55567	CR
Mexico	Hylidae	Megastomatohyla mixomaculata	Variegated Treefrog	55568	EN
Mexico	Hylidae	Megastomatohyla nubicola	Cloud Forest Treefrog	55579	CR
Mexico	Cricetidae	Microtus oaxacensis	Tarabundi Vole	13449	EN
Mexico	Cricetidae	Neotoma nelsoni	Nelson's Woodrat	14592	CR
Mexico	Plethodontidae	Parvimolge townsendi	Townsend's Salamander	59328	VU
Mexico	Vespertilionidae	Perimyotis subflavus	Eastern Pipistrelle	17366	VU
Mexico	Plethodontidae	Pseudoeurycea aurantia	Peña Verde Salamander	59370	CR
Mexico	Plethodontidae	Pseudoeurycea juarezi	Sierra Juarez False Brook Salamander	59382	EN
Mexico	Plethodontidae	Pseudoeurycea lineola	Veracruz Worm Salamander	59289	EN
Mexico	Plethodontidae	Pseudoeurycea lynchi	Veracruz Green Salamander	59385	EN
Mexico	Plethodontidae	Pseudoeurycea mystax	Mustache False Brook Salamander	59388	EN
Mexico	Plethodontidae	Pseudoeurycea nigromaculata	Black-spotted False Brook Salamander	59390	EN
Mexico	Plethodontidae	Pseudoeurycea orchileucos	Sierra de Juárez Worm Salamander	59291	EN
Mexico	Plethodontidae	Pseudoeurycea papenfussi	Muscular Salamander	61910	EN
Mexico	Plethodontidae	Pseudoeurycea ruficauda	Orange-tailed Agile Salamander	59394	EN
Mexico	Plethodontidae	Pseudoeurycea saltator	Leaping False Brook Salamander	59395	CR
Mexico	Plethodontidae	Pseudoeurycea smithi	Smith's False Brook Salamander	59397	CR
Mexico	Plethodontidae	Pseudoeurycea werleri	Werler's Salamander	59402	EN
Mexico	Hylidae	Quilticohyla acrochorda	Warty Mountain Stream Frog	55908	CR
Mexico	Hylidae	Sarcohyla calvicollina	Cerro Pelón Treefrog	55431	CR
Mexico	Hylidae	Sarcohyla crassa	Aquatic Treefrog	55456	CR
Mexico	Hylidae	Sarcohyla cyanomma	Blue-eyed Aquatic Treefrog	55459	CR
Mexico	Hylidae	Sarcohyla sabrina	Sierra Juarez Treefrog	55639	CR
Mexico	Hylidae	Sarcohyla siopela	Voiceless Treefrog	55658	CR
Mexico	Tapiridae	Tapirella bairdii	Baird's Tapir	21471	EN
Mexico	Plethodontidae	Thorius arboreus	Arboreal Thorius	59407	CR
Mexico	Plethodontidae	Thorius aureus	Golden Thorius	59408	CR
Mexico	Plethodontidae	Thorius boreas	Boreal Thorius	59409	EN
Mexico	Plethodontidae	Thorius insperatus	Surprise Thorius	59413	CR
Mexico	Plethodontidae	Thorius lunaris	Crescent-nostriled Thorius	59414	CR
Mexico	Plethodontidae	Thorius macdougalli	MacDougall's Pigmy Salamander	59415	EN
Mexico	Plethodontidae	Thorius munificus	McDiarmid Thorius	59419	CR
Mexico	Plethodontidae	Thorius papaloae	Papalo Minute Salamander	59423	CR
Mexico	Plethodontidae	Thorius pennatulus	Veracruz Pigmy Salamander	59424	EN
Mexico	Plethodontidae	Thorius smithi	Smith's Thorius	59427	CR
Mexico	Plethodontidae	Thorius spilogaster	Spotted Thorius	59428	CR
Mexico	Plethodontidae	Thorius troglodytes	Taylor's Pigmy Salamander	59429	EN
Mexico	Hylidae	Tlalocohyla godmani	Godman's Treefrog	55489	VU
Mexico	Sciuridae	Xerospermophilus perotensis	Perote Ground Squirrel	20489	EN
Gangetic Plains	Bucerotidae	Aceros nipalensis	Rufous-necked Hornbill	22682510	VU
Gangetic Plains	Ailuridae	Ailurus fulgens	Red Panda	714	EN
Gangetic Plains	Gruidae	Antigone antigone	NA	22692064	VU
Gangetic Plains	Accipitridae	Aquila rapax	Tawny Eagle	22696033	VU
Gangetic Plains	Viverridae	Arctictis binturong	Binturong	41690	VU
Gangetic Plains	Anatidae	Asarcornis scutulata	White-winged Duck	22680064	EN
Gangetic Plains	Cervidae	Axis porcinus	Hog Deer	41784	EN
Gangetic Plains	Testudines	Batagur dhongoka	Three-striped Roofed Turtle	10953	CR
Gangetic Plains	Testudines	Batagur kachuga	Red-crowned Roofed Turtle	10949	CR
Gangetic Plains	Bovidae	Bos frontalis	Gaur	2891	VU
Gangetic Plains	Bucerotidae	Buceros bicornis	Great Hornbill	22682453	VU
Gangetic Plains	Leporidae	Caprolagus hispidus	Hispid Hare	3833	EN
Gangetic Plains	Testudines	Chitra indica	Indian Narrow-headed Softshell Turtle	4696	EN
Gangetic Plains	Canidae	Cuon alpinus	Dhole	5953	EN
Gangetic Plains	Testudines	Cuora amboinensis	Southeast Asian Box Turtle	5958	EN
Gangetic Plains	Testudines	Cuora mouhotii	Keeled Box Turtle	163414	EN
Gangetic Plains	Elephantidae	Elephas maximus	Asian Elephant	7140	EN
Gangetic Plains	Phasianidae	Francolinus gularis	Swamp Francolin	22678733	VU
Gangetic Plains	Crocodylia	Gavialis gangeticus	Gharial	8966	CR
Gangetic Plains	Testudines	Geoclemys hamiltonii	Spotted Pond Turtle	9029	EN
Gangetic Plains	Accipitridae	Gyps bengalensis	White-rumped Vulture	22695194	CR
Gangetic Plains	Accipitridae	Gyps tenuirostris	Slender-billed Vulture	22729460	CR
Gangetic Plains	Accipitridae	Haliaeetus leucoryphus	Pallas's Fish-eagle	22695130	EN
Gangetic Plains	Testudines	Hardella thurjii	Crowned River Turtle	9696	VU
Gangetic Plains	Ursidae	Helarctos malayanus	Sun Bear	9760	VU
Gangetic Plains	Hylobatidae	Hoolock hoolock	Western Hoolock Gibbon	39876	EN
Gangetic Plains	Otididae	Houbaropsis bengalensis	Bengal Florican	22692015	CR
Gangetic Plains	Testudines	Indotestudo elongata	Elongated Tortoise	10824	CR
Gangetic Plains	Ciconiidae	Leptoptilos dubius	Greater Adjutant	22697721	EN
Gangetic Plains	Ciconiidae	Leptoptilos javanicus	Lesser Adjutant	22697713	VU
Gangetic Plains	Cercopithecidae	Macaca arctoides	Stump-tailed Macaque	12548	VU
Gangetic Plains	Cercopithecidae	Macaca leonina	Northern Pig-tailed Macaque	39792	VU
Gangetic Plains	Manidae	Manis crassicaudata	Indian Pangolin	12761	EN
Gangetic Plains	Manidae	Manis pentadactyla	Chinese Pangolin	12764	CR
Gangetic Plains	Testudines	Manouria emys	Asian Giant Tortoise	12774	CR
Gangetic Plains	Testudines	Melanochelys tricarinata	Tricarinate Hill Turtle	13038	EN
Gangetic Plains	Ursidae	Melursus ursinus	Sloth Bear	13143	VU
Gangetic Plains	Testudines	Morenia petersi	Indian Eyed Turtle	13874	VU
Gangetic Plains	Moschidae	Moschus chrysogaster	Alpine Musk Deer	13895	EN
Gangetic Plains	Moschidae	Moschus leucogaster	Himalayan Muskdeer	13901	EN
Gangetic Plains	Felidae	Neofelis nebulosa	Clouded Leopard	14519	VU
Gangetic Plains	Accipitridae	Neophron percnopterus	Egyptian Vulture	22695180	EN
Gangetic Plains	Testudines	Nilssonia gangetica	Indian Softshell Turtle	39618	VU
Gangetic Plains	Squamata	Ophiophagus hannah	King Cobra	177540	VU
Gangetic Plains	Testudines	Pangshura sylhetensis	Assam Roofed Turtle	10950	EN
Gangetic Plains	Felidae	Panthera pardus	Leopard	15954	VU
Gangetic Plains	Felidae	Panthera tigris	Tiger	15955	EN
Gangetic Plains	Phasianidae	Perdicula manipurensis	Manipur Bush-quail	22679012	EN
Gangetic Plains	Platanistidae	Platanista gangetica	South Asian River Dolphin	41758	EN
Gangetic Plains	Suidae	Porcula salvania	Pygmy Hog	21172	EN
Gangetic Plains	Ranidae	Pterorana khare	Indian Flying Frog	58488	VU
Gangetic Plains	Rhacophoridae	Raorchestes shillongensis	Shillong Bush Frog	58902	CR
Gangetic Plains	Rhinocerotidae	Rhinoceros unicornis	Greater One-horned Rhino	19496	VU
Gangetic Plains	Bucerotidae	Rhyticeros undulatus	Wreathed Hornbill	22682528	VU
Gangetic Plains	Laridae	Rynchops albicollis	Indian Skimmer	22694268	EN
Gangetic Plains	Accipitridae	Sarcogyps calvus	Red-headed Vulture	22695254	CR
Gangetic Plains	Laridae	Sterna acuticauda	Black-bellied Tern	22694711	EN
Gangetic Plains	Cercopithecidae	Trachypithecus geei	Gee’s Golden Langur	22037	EN
Gangetic Plains	Cercopithecidae	Trachypithecus phayrei	Phayre’s Leaf-monkey	22040	EN
Gangetic Plains	Phasianidae	Tragopan blythii	Blyth's Tragopan	22679163	VU
Gangetic Plains	Ursidae	Ursus thibetanus	Asiatic Black Bear	22824	VU
Northern Vietnam	Bucerotidae	Aceros nipalensis	Rufous-necked Hornbill	22682510	VU
Northern Vietnam	Cryptobranchidae	Andrias davidianus	Chinese Giant Salamander	1272	CR
Northern Vietnam	Viverridae	Arctictis binturong	Binturong	41690	VU
Northern Vietnam	Bucerotidae	Buceros bicornis	Great Hornbill	22682453	VU
Northern Vietnam	Viverridae	Chrotogale owstoni	Owston's Civet	4806	EN
Northern Vietnam	Testudines	Cuora galbinifrons	Indochinese Box Turtle	97357437	CR
Northern Vietnam	Testudines	Cuora mouhotii	Keeled Box Turtle	163414	EN
Northern Vietnam	Testudines	Cuora zhoui	Zhou's Box Turtle	5963	CR
Northern Vietnam	Squamata	Elaphe moellendorffi	Moellendorff's Trinket Snake	192040	VU
Northern Vietnam	Hirundinidae	Eurochelidon sirintarae	White-eyed River Martin	22712042	CR
Northern Vietnam	Testudines	Geoemyda spengleri	Black-breasted Leaf Turtle	39552	EN
Northern Vietnam	Squamata	Goniurosaurus huuliensis	NA	18917702	CR
Northern Vietnam	Ursidae	Helarctos malayanus	Sun Bear	9760	VU
Northern Vietnam	Testudines	Indotestudo elongata	Elongated Tortoise	10824	CR
Northern Vietnam	Cercopithecidae	Macaca arctoides	Stump-tailed Macaque	12548	VU
Northern Vietnam	Manidae	Manis pentadactyla	Chinese Pangolin	12764	CR
Northern Vietnam	Testudines	Manouria impressa	Impressed Tortoise	12775	VU
Northern Vietnam	Testudines	Mauremys mutica	Yellow Pond Turtle	39613	EN
Northern Vietnam	Testudines	Mauremys nigricans	Chinese Red-necked Turtle	4656	EN
Northern Vietnam	Testudines	Mauremys sinensis	Chinese Stripe-necked Turtle	15026	EN
Northern Vietnam	Moschidae	Moschus berezovskii	Forest Musk Deer	13894	EN
Northern Vietnam	Hylobatidae	Nomascus concolor	Black Crested Gibbon	39775	CR
Northern Vietnam	Hylobatidae	Nomascus nasutus	Cao-vit Gibbon	41642	CR
Northern Vietnam	Lorisidae	Nycticebus pygmaeus	Pygmy Slow Loris	14941	EN
Northern Vietnam	Ranidae	Odorrana geminata	Geminated Cascade Frog	190997	VU
Northern Vietnam	Squamata	Ophiophagus hannah	King Cobra	177540	VU
Northern Vietnam	Testudines	Palea steindachneri	Wattle-necked Softshell Turtle	15918	EN
Northern Vietnam	Phasianidae	Pavo muticus	Green Peafowl	22679440	EN
Northern Vietnam	Squamata	Physignathus cocincinus	Chinese Water Dragon	104677699	VU
Northern Vietnam	Testudines	Platysternon megacephalum	Big-headed Turtle	17585	EN
Northern Vietnam	Testudines	Rafetus swinhoei	Yangtze Giant Softshell Turtle	39621	CR
Northern Vietnam	Cercopithecidae	Rhinopithecus avunculus	Tonkin Snub-nosed Monkey	19594	CR
Northern Vietnam	Testudines	Sacalia quadriocellata	Four-eyed Turtle	19797	EN
Northern Vietnam	Rhacophoridae	Theloderma bicolor	Chapa Bug-eyed Frog	59032	EN
Northern Vietnam	Cercopithecidae	Trachypithecus francoisi	François’s Langur	39853	EN
Northern Vietnam	Cercopithecidae	Trachypithecus phayrei	Phayre’s Leaf-monkey	22040	EN
Northern Vietnam	Ursidae	Ursus thibetanus	Asiatic Black Bear	22824	VU
Northern Vietnam	Viverridae	Viverra megaspila	Large-spotted Civet	41707	EN
Costa Rica-Panama	Phyllomedusidae	Agalychnis lemur	Lemur Leaf Frog	55855	CR
Costa Rica-Panama	Ardeidae	Agamia agami	Agami Heron	22697200	VU
Costa Rica-Panama	Psittacidae	Ara ambiguus	Great Green Macaw	22685553	CR
Costa Rica-Panama	Atelidae	Ateles geoffroyi	Geoffroy’s Spider Monkey	2279	EN
Costa Rica-Panama	Bufonidae	Atelopus varius	Variable Harlequin Frog	54560	CR
Costa Rica-Panama	Plethodontidae	Bolitoglossa minutula	NA	59181	EN
Costa Rica-Panama	Plethodontidae	Bolitoglossa sooyorum	Cordillera Talamanca Salamander	59208	EN
Costa Rica-Panama	Bradypodidae	Bradypus pygmaeus	Pygmy Three-toed Sloth	61925	CR
Costa Rica-Panama	Craugastoridae	Craugastor andi	Atlantic Robber Frog	56414	CR
Costa Rica-Panama	Craugastoridae	Craugastor catalinae	NA	56498	CR
Costa Rica-Panama	Craugastoridae	Craugastor emcelae	Rio Claro Robber Frog	56577	CR
Costa Rica-Panama	Craugastoridae	Craugastor fleischmanni	Fleischmann's Robber Frog	56603	CR
Costa Rica-Panama	Craugastoridae	Craugastor gulosus	NA	56641	CR
Costa Rica-Panama	Craugastoridae	Craugastor obesus	NA	56799	CR
Costa Rica-Panama	Craugastoridae	Craugastor phasma	Ghost Flesh-bellied Frog	56853	CR
Costa Rica-Panama	Craugastoridae	Craugastor ranoides	Rana Selvática de las Quebradas	56901	CR
Costa Rica-Panama	Craugastoridae	Craugastor rhyacobatrachus	NA	56913	CR
Costa Rica-Panama	Cracidae	Crax rubra	Great Curassow	22678521	VU
Costa Rica-Panama	Apodidae	Cypseloides niger	Black Swift	22686440	VU
Costa Rica-Panama	Hemiphractidae	Gastrotheca cornuta	Horned Marsupial Frog	55329	EN
Costa Rica-Panama	Cardinalidae	Habia atrimaxillaris	Black-cheeked Ant-tanager	22722430	EN
Costa Rica-Panama	Hylidae	Hyloscirtus colymba	La Loma Treefrog	55455	EN
Costa Rica-Panama	Bufonidae	Incilius chompipe	NA	136078	EN
Costa Rica-Panama	Bufonidae	Incilius fastidiosus	Pico Blanco Toad	54635	CR
Costa Rica-Panama	Hylidae	Isthmohyla calypsa	NA	55432	CR
Costa Rica-Panama	Hylidae	Isthmohyla debilis	Isla Bonita Treefrog	55462	CR
Costa Rica-Panama	Hylidae	Isthmohyla graceae	Continental Divide Treefrog	55492	CR
Costa Rica-Panama	Hylidae	Isthmohyla pictipes	Pico Blanco Treefrog	55603	CR
Costa Rica-Panama	Hylidae	Isthmohyla tica	Starrett's Treefrog	55675	CR
Costa Rica-Panama	Rallidae	Laterallus jamaicensis	Black Rail	22692353	EN
Costa Rica-Panama	Ranidae	Lithobates vibicarius	Rancho Redondo Frog	58746	EN
Costa Rica-Panama	Myrmecophagidae	Myrmecophaga tridactyla	Giant Anteater	14224	VU
Costa Rica-Panama	Cuculidae	Neomorphus geoffroyi	Rufous-vented Ground-cuckoo	62144610	VU
Costa Rica-Panama	Plethodontidae	Oedipina carablanca	Los Diamantes Worm Salamander	59308	EN
Costa Rica-Panama	Plethodontidae	Oedipina gracilis	NA	59314	EN
Costa Rica-Panama	Plethodontidae	Oedipina grandis	Cerro Pando Worm Salamander	59315	EN
Costa Rica-Panama	Plethodontidae	Oedipina maritima	Maritime Worm Salamander	59317	CR
Costa Rica-Panama	Dendrobatidae	Oophaga granulifera	Granular Poison Frog	55186	VU
Costa Rica-Panama	Tapiridae	Tapirella bairdii	Baird's Tapir	21471	EN
New Guinea	Pteropodidae	Aproteles bulmerae	Bulmer's Fruit Bat	1933	CR
New Guinea	Testudines	Carettochelys insculpta	Pig-nosed Turtle	3898	EN
New Guinea	Macropodidae	Dendrolagus goodfellowi	Goodfellow's Tree Kangaroo	6429	EN
New Guinea	Macropodidae	Dendrolagus notatus	NA	136732	EN
New Guinea	Macropodidae	Dendrolagus spadix	Lowlands Tree Kangaroo	6436	VU
New Guinea	Accipitridae	Harpyopsis novaeguineae	Papuan Eagle	22696007	VU
New Guinea	Meliphagidae	Macgregoria pulchra	Macgregor's Honeyeater	22706104	VU
New Guinea	Paradisaeidae	Paradisornis rudolphi	Blue Bird-of-paradise	22706266	VU
New Guinea	Phalangeridae	Phalanger matanim	Telefomin Cuscus	16851	CR
New Guinea	Psittacidae	Psittrichas fulgidus	Pesquet's Parrot	22685025	VU
New Guinea	Phalangeridae	Spilocuscus rufoniger	Black-spotted Cuscus	20639	CR
New Guinea	Macropodidae	Thylogale browni	New Guinea Pademelon	21874	VU
New Guinea	Macropodidae	Thylogale calabyi	Calaby's Pademelon	21873	EN
New Guinea	Tachyglossidae	Zaglossus bartoni	Eastern Long-beaked Echidna	136552	VU
Peruvian Amazon	Ardeidae	Agamia agami	Agami Heron	22697200	VU
Peruvian Amazon	Atelidae	Ateles belzebuth	White-bellied Spider Monkey	2276	EN
Peruvian Amazon	Atelidae	Ateles chamek	Black-faced Black Spider Monkey	41547	EN
Peruvian Amazon	Iniidae	Inia geoffrensis	Amazon River Dolphin	10831	EN
Peruvian Amazon	Squamata	Macropholidus annectens	Parker's Pholidobolus	178645	EN
Peruvian Amazon	Crocodylia	Melanosuchus niger	Black Caiman	13053	VU
Peruvian Amazon	Myrmecophagidae	Myrmecophaga tridactyla	Giant Anteater	14224	VU
Peruvian Amazon	Testudines	Peltocephalus dumerilianus	Big-headed Amazon River Turtle	16511	VU
Peruvian Amazon	Thamnophilidae	Percnostola arenarum	Allpahuayo Antbird	22730401	VU
Peruvian Amazon	Testudines	Podocnemis expansa	South American River Turtle	17822	VU
Peruvian Amazon	Testudines	Podocnemis sextuberculata	Six-tubercled Amazon River Turtle	17824	VU
Peruvian Amazon	Testudines	Podocnemis unifilis	Yellow-spotted River Turtle	17825	VU
Peruvian Amazon	Chlamyphoridae	Priodontes maximus	Giant Armadillo	18144	VU
Peruvian Amazon	Mustelidae	Pteronura brasiliensis	Giant Otter	18711	EN
Peruvian Amazon	Delphinidae	Sotalia fluviatilis	Tucuxi	190871	EN
Peruvian Amazon	Tayassuidae	Tayassu pecari	White-lipped Peccary	41778	VU
Peruvian Amazon	Trichechidae	Trichechus inunguis	Amazonian Manatee	22102	VU
Philippines	Pteropodidae	Acerodon jubatus	Golden-capped Fruit Bat	139	EN
Philippines	Cacatuidae	Cacatua haematuropygia	Philippine Cockatoo	22684795	CR
Philippines	Chloropseidae	Chloropsis flavipennis	Philippine Leafbird	22704944	VU
Philippines	Crocodylia	Crocodylus mindorensis	Philippine Crocodile	5672	CR
Philippines	Testudines	Cuora amboinensis	Southeast Asian Box Turtle	5958	EN
Philippines	Squamata	Draco mindanensis	NA	169783	VU
Philippines	Pteropodidae	Eonycteris robusta	Philippine Dawn Bat	136768	VU
Philippines	Columbidae	Gallicolumba crinigera	Mindanao Bleeding-heart	22690991	VU
Philippines	Testudines	Heosemys spinosa	Spiny Turtle	9942	EN
Philippines	Squamata	Hydrosaurus pustulatus	Sailfin Water Lizard	10335	VU
Philippines	Cercopithecidae	Macaca fascicularis	Common Long-tailed Macaque	12551	VU
Philippines	Pteropodidae	Megaerops wetmorei	White-collared Fruit Bat	12948	VU
Philippines	Accipitridae	Nisaetus pinskeri	South Philippine Hawk-eagle	22734083	EN
Philippines	Squamata	Ophiophagus hannah	King Cobra	177540	VU
Philippines	Strigidae	Otus gurneyi	Giant Scops-owl	22688911	VU
Philippines	Accipitridae	Pithecophaga jefferyi	Philippine Eagle	22696012	CR
Philippines	Pittidae	Pitta steerii	Azure-breasted Pitta	22698644	VU
Seychelles	Squamata	Archaius tigris	Tiger Chameleon	61425	EN
Seychelles	Emballonuridae	Coleura seychellensis	Seychelles Sheath-tailed Bat	5112	CR
Seychelles	Indotyphlidae	Hypogeophis brevis	Mahe Caecilian	59559	EN
Seychelles	Squamata	Janetaescincus braueri	Brauer's Burrowing Skink	61437	EN
Seychelles	Squamata	Janetaescincus veseyfitzgeraldi	Vesey-Fitzgerald's Burrowing Skink	61438	EN
Seychelles	Squamata	Lycognathophis seychellensis	Seychelles Wolf Snake	61427	EN
Seychelles	Strigidae	Otus insularis	Seychelles Scops-owl	22688667	EN
Seychelles	Indotyphlidae	Praslinia cooperi	Cooper's Black Caecilian	59590	EN
Seychelles	Sooglossidae	Sechellophryne gardineri	Gardiner's Seychelles Frog	20380	EN
Seychelles	Sooglossidae	Sechellophryne pipilodryas	Seychelles Palm Frog	59048	CR
Seychelles	Sooglossidae	Sooglossus sechellensis	Seychelles Frog	20381	EN
Seychelles	Sooglossidae	Sooglossus thomasseti	Thomasset's Frog	14663	CR
Sri Lanka	Bufonidae	Adenomus kandianus	NA	80161781	EN
Sri Lanka	Bufonidae	Adenomus kelaartii	Kelaart's Toad	54459	VU
Sri Lanka	Squamata	Calotes liocephalus	Spineless Forest Lizard	3630	EN
Sri Lanka	Cuculidae	Centropus chlororhynchos	Green-billed Coucal	22684257	VU
Sri Lanka	Squamata	Ceratophora aspera	Sri-lanka Horned Agama	170383	VU
Sri Lanka	Squamata	Ceratophora tennentii	Tennent's Leaf-nosed Lizard	4178	EN
Sri Lanka	Squamata	Cophotis dumbara	Dumbara Agama	169677	CR
Sri Lanka	Soricidae	Crocidura hikmiya	Sinharaja White-toothed Shrew	136596	EN
Sri Lanka	Soricidae	Crocidura miya	Sri Lankan Long-tailed Shrew	5608	EN
Sri Lanka	Elephantidae	Elephas maximus	Asian Elephant	7140	EN
Sri Lanka	Soricidae	Feroculus feroculus	Kelaart's Long-clawed Shrew	8553	EN
Sri Lanka	Testudines	Geochelone elegans	Indian Star Tortoise	39430	VU
Sri Lanka	Nyctibatrachidae	Lankanectes pera	Corrugated Frogs	163971035	CR
Sri Lanka	Squamata	Lankascincus deignani	Deignan Tree Skink	178268	EN
Sri Lanka	Ciconiidae	Leptoptilos javanicus	Lesser Adjutant	22697713	VU
Sri Lanka	Lorisidae	Loris tardigradus	Red Slender Loris	12375	EN
Sri Lanka	Manidae	Manis crassicaudata	Indian Pangolin	12761	EN
Sri Lanka	Dicroglossidae	Nannophrys ceylonensis	NA	58389	VU
Sri Lanka	Dicroglossidae	Nannophrys marmorata	Marbled Streamlined Frog	58391	EN
Sri Lanka	Dicroglossidae	Nannophrys naeyakai	Sri Lanka Tribal Rock-frog	135839	EN
Sri Lanka	Strigidae	Otus thilohoffmanni	Serendib Scops-owl	22732040	EN
Sri Lanka	Felidae	Panthera pardus	Leopard	15954	VU
Sri Lanka	Cuculidae	Phaenicophaeus pyrrhocephalus	Red-faced Malkoha	22684123	VU
Sri Lanka	Rhacophoridae	Pseudophilautus bambaradeniyai	Bambaradeniya’s Shrub Frog	79101722	CR
Sri Lanka	Rhacophoridae	Pseudophilautus decoris	NA	58834	CR
Sri Lanka	Rhacophoridae	Pseudophilautus jagathgunawardanai	Jagath Gunawardana’s Shrub Frog	79101737	CR
Sri Lanka	Rhacophoridae	Pseudophilautus lunatus	NA	58866	CR
Sri Lanka	Rhacophoridae	Pseudophilautus macropus	Bigfoot Shrub Frog	58868	CR
Sri Lanka	Rhacophoridae	Pseudophilautus mooreorum	NA	61884	CR
Sri Lanka	Rhacophoridae	Pseudophilautus newtonjayawardanei	Newton Jayawardane’s Shrub Frog	79101755	CR
Sri Lanka	Rhacophoridae	Pseudophilautus ocularis	NA	58881	CR
Sri Lanka	Rhacophoridae	Pseudophilautus papillosus	NA	58885	CR
Sri Lanka	Rhacophoridae	Pseudophilautus samarakoon	Samrakoon’s Shrub Frog	79101771	CR
Sri Lanka	Rhacophoridae	Pseudophilautus sirilwijesundarai	Siril Wijesundara’s Shrub Frog	79101779	CR
Sri Lanka	Rhacophoridae	Pseudophilautus stuarti	Stuart's Shrub Frog	61889	CR
Sri Lanka	Cercopithecidae	Semnopithecus vetulus	Purple-faced Langur	22042	EN
Sri Lanka	Soricidae	Solisorex pearsoni	Pearson's Long-clawed Shrew	20332	EN
Sri Lanka	Muridae	Srilankamys ohiensis	Ohiya Rat	20688	VU
Sri Lanka	Sturnidae	Sturnornis albofrontatus	White-faced Starling	22710844	VU
Sri Lanka	Soricidae	Suncus fellowesgordoni	Ceylon Pygmy Shrew	21143	EN
Sri Lanka	Rhacophoridae	Taruga eques	Montane Hour-glass Tree-frog	58946	EN
Sri Lanka	Rhacophoridae	Taruga fastigo	NA	58947	EN
Sri Lanka	Rhacophoridae	Taruga longinasus	Long-snouted Tree-frog	58954	EN
Tanzania	Accipitridae	Aquila rapax	Tawny Eagle	22696033	VU
Tanzania	Modulatricidae	Arcanator orostruthus	Dapple-throat	22715783	VU
Tanzania	Petropedetidae	Arthroleptides martiensseni	Usambara Torrent Frog	58064	EN
Tanzania	Petropedetidae	Arthroleptides yakusini	NA	58065	EN
Tanzania	Arthroleptidae	Arthroleptis fichika	Hidden Squeaker Frog	175359	EN
Tanzania	Arthroleptidae	Arthroleptis kidogo	Tiny Squeaker Frog	175360	CR
Tanzania	Arthroleptidae	Arthroleptis tanneri	Tanzania Screeching Frog	54388	EN
Tanzania	Arthroleptidae	Arthroleptis xenodactylus	Amani Screeching Frog	73343869	EN
Tanzania	Cisticolidae	Artisornis moreaui	Long-billed Forest-warbler	103771879	CR
Tanzania	Gruidae	Balearica regulorum	Grey Crowned Crane	22692046	EN
Tanzania	Bucerotidae	Bucorvus leadbeateri	Southern Ground-hornbill	22682638	VU
Tanzania	Brevicipitidae	Callulina hanseni	NA	193425	CR
Tanzania	Brevicipitidae	Callulina meteora	NA	202410	CR
Tanzania	Bufonidae	Churamiti maridadi	NA	54802	CR
Tanzania	Cercopithecidae	Colobus angolensis	Angolan Colobus	5142	VU
Tanzania	Rhinocerotidae	Diceros bicornis	Black Rhino	6557	CR
Tanzania	Accipitridae	Gyps africanus	White-backed Vulture	22695189	CR
Tanzania	Accipitridae	Gyps rueppelli	Rüppell's Vulture	22695207	CR
Tanzania	Nectariniidae	Hedydipna pallidigaster	Amani Sunbird	22717653	EN
Tanzania	Microhylidae	Hoplophryne rogersi	Usambara Blue-bellied Frog	57822	EN
Tanzania	Microhylidae	Hoplophryne uluguruensis	Uluguru Blue-bellied Frog	57823	EN
Tanzania	Hyliotidae	Hyliota usambara	Usambara Hyliota	22715457	EN
Tanzania	Squamata	Kinyongia matschiei	Giant East Usambara Blade-horned Chameleon	172545	EN
Tanzania	Squamata	Kinyongia multituberculata	West Usambara Blade-horned Chameleon	172574	EN
Tanzania	Squamata	Kinyongia tenuis	Usambara Flap-nosed Chameleon	172552	EN
Tanzania	Squamata	Kinyongia vosseleri	Vosseler's Blade-horned Chameleon	172525	EN
Tanzania	Elephantidae	Loxodonta africana	African Savanna Elephant	12392	VU
Tanzania	Testudines	Malacochersus tornieri	Pancake Tortoise	12696	CR
Tanzania	Malaconotidae	Malaconotus alius	Uluguru Bush-shrike	22707747	EN
Tanzania	Squamata	Melanoseps emmrichi	Uluguru Limbless Skink	16393900	EN
Tanzania	Accipitridae	Necrosyrtes monachus	Hooded Vulture	22695185	CR
Tanzania	Strigidae	Otus ireneae	Sokoke Scops-owl	22688565	EN
Tanzania	Felidae	Panthera pardus	Leopard	15954	VU
Tanzania	Microhylidae	Parhoplophryne usambarica	Amani Forest Frog	57946	CR
Tanzania	Phrynobatrachidae	Phrynobatrachus krefftii	NA	58122	EN
Tanzania	Accipitridae	Polemaetus bellicosus	Martial Eagle	22696116	EN
Tanzania	Brevicipitidae	Probreviceps durirostris	NA	135988	EN
Tanzania	Brevicipitidae	Probreviceps loveridgei	NA	136142	EN
Tanzania	Brevicipitidae	Probreviceps macrodactylus	Usambara Big-fingered Frog	57980	EN
Tanzania	Brevicipitidae	Probreviceps uluguruensis	NA	57983	EN
Tanzania	Squamata	Rhampholeon acuminatus	Nguru Spiny Pygmy Chameleon	172524	CR
Tanzania	Squamata	Rhampholeon spinosus	Usambara Spiny Pygmy Chameleon	176323	EN
Tanzania	Squamata	Rhampholeon temporalis	East Usambara Pygmy Chameleon	172529	EN
Tanzania	Squamata	Rhampholeon viridis	Pare Pygmy Chameleon	42760305	EN
Tanzania	Sagittariidae	Sagittarius serpentarius	Secretarybird	22696221	EN
Tanzania	Muscicapidae	Sheppardia aurantiithorax	Rubeho Akalat	22735022	EN
Tanzania	Muscicapidae	Sheppardia montana	Usambara Akalat	22709659	EN
Tanzania	Manidae	Smutsia temminckii	Temminck's Pangolin	12765	VU
Tanzania	Muscicapidae	Swynnertonia swynnertoni	Swynnerton's Robin	22709616	VU
Tanzania	Emballonuridae	Taphozous hildegardeae	Hildegarde's Tomb Bat	21456	EN
Tanzania	Accipitridae	Terathopius ecaudatus	Bateleur	22695289	EN
Tanzania	Accipitridae	Torgos tracheliotos	Lappet-faced Vulture	22695238	EN
Tanzania	Accipitridae	Trigonoceps occipitalis	White-headed Vulture	22695250	CR
