# Supplementary material for: Advancing EDGE Zones to identify spatial conservation priorities of tetrapod evolutionary history
Source: Nat Commun. 2024 Sep 3;15:7672. doi: 10.1038/s41467-024-51992-5 (PMC11377708; doi:10.1038/s41467-024-51992-5)
Supplement: Supplementary file 9 — Supplementary Data 7 [file 41467_2024_51992_MOESM9_ESM.zip › S5_Data/National_EDGE_richness.prj]

PROJCS["unknown",GEOGCS["GCS_unknown",DATUM["D_WGS_1984",SPHEROID["WGS_1984",6378137.0,298.257223563]],PRIMEM["Greenwich",0.0],UNIT["Degree",0.0174532925199433]],PROJECTION["Mollweide"],PARAMETER["False_Easting",0.0],PARAMETER["False_Northing",0.0],PARAMETER["Central_Meridian",0.0],UNIT["Meter",1.0]]
