# Supplementary material for: Advancing EDGE Zones to identify spatial conservation priorities of tetrapod evolutionary history
Source: Nat Commun. 2024 Sep 3;15:7672. doi: 10.1038/s41467-024-51992-5 (PMC11377708; doi:10.1038/s41467-024-51992-5)
Supplement: Supplementary file 10 — Supplementary Data 8 [file 41467_2024_51992_MOESM10_ESM.zip]

Archive with 5 entries (4 files):
- S6_Data/
- S6_Data/EDGE_Zones.dbf
- S6_Data/EDGE_Zones.prj
- S6_Data/EDGE_Zones.shp
- S6_Data/EDGE_Zones.shx
