# Supplementary material for: Advancing EDGE Zones to identify spatial conservation priorities of tetrapod evolutionary history
Source: Nat Commun. 2024 Sep 3;15:7672. doi: 10.1038/s41467-024-51992-5 (PMC11377708; doi:10.1038/s41467-024-51992-5)
Supplement: Supplementary file 11 — Supplementary Data 9 [file 41467_2024_51992_MOESM11_ESM.csv]

	Ecoregions	Species
23	Admiralty Islands lowland rain forests	Emballonura serii
58	Aegean and Western Turkey sclerophyllous and mixed forests	Vormela peregusna
60	Aegean and Western Turkey sclerophyllous and mixed forests	Spermophilus citellus
169	Aegean and Western Turkey sclerophyllous and mixed forests	Myotis capaccinii
410	Afghan Mountains semi-desert	Moschus cupreus
241	Afghan Mountains semi-desert	Panthera pardus
371	Afghan Mountains semi-desert	Panthera uncia
103	Ahklun and Kilbuck Upland Tundra	Myotis lucifugus
147	Ahklun and Kilbuck Upland Tundra	Rangifer tarandus
304	Al-Hajar foothill xeric woodlands and shrublands	Arabitragus jayakari
274	Al-Hajar montane woodlands and shrublands	Arabitragus jayakari
363	Alai-Western Tian Shan steppe	Vormela peregusna
373	Alai-Western Tian Shan steppe	Panthera pardus
501	Alai-Western Tian Shan steppe	Saiga tatarica
319	Alashan Plateau semi-desert	Marmota sibirica
207	Alashan Plateau semi-desert	Moschus berezovskii
523	Alashan Plateau semi-desert	Moschus chrysogaster
583	Alashan Plateau semi-desert	Vormela peregusna
882	Alashan Plateau semi-desert	Moschus moschiferus
892	Alashan Plateau semi-desert	Panthera uncia
1321	Alashan Plateau semi-desert	Camelus bactrianus
187	Alaska-St. Elias Range tundra	Myotis lucifugus
267	Alaska-St. Elias Range tundra	Rangifer tarandus
1313	Alaska Peninsula montane taiga	Myotis lucifugus
1710	Alaska Peninsula montane taiga	Rangifer tarandus
2113	Albany thickets	Loxodonta africana
258	Albany thickets	Equus zebra
269	Albany thickets	Redunca fulvorufula
425	Albany thickets	Diceros bicornis
823	Albany thickets	Panthera pardus
1214	Albany thickets	Bunolagus monticularis
1331	Albany thickets	Panthera leo
1451	Albany thickets	Chrysospalax trevelyani
1571	Albany thickets	Mystromys albicaudatus
1601	Albany thickets	Smutsia temminckii
2114	Alberta-British Columbia foothills forests	Myotis lucifugus
288	Alberta-British Columbia foothills forests	Rangifer tarandus
1116	Albertine Rift montane forests	Okapia johnstoni
398	Albertine Rift montane forests	Caracal aurata
4210	Albertine Rift montane forests	Loxodonta africana
487	Albertine Rift montane forests	Cercopithecus hamlyni
536	Albertine Rift montane forests	Acinonyx jubatus
923	Albertine Rift montane forests	Diceros bicornis
1217	Albertine Rift montane forests	Hippopotamus amphibius
16110	Albertine Rift montane forests	Praomys degraaffi
1941	Albertine Rift montane forests	Panthera pardus
2221	Albertine Rift montane forests	Lycaon pictus
2591	Albertine Rift montane forests	Myosorex jejei
2741	Albertine Rift montane forests	Dendromus kahuziensis
300	Albertine Rift montane forests	Gorilla beringei
3121	Albertine Rift montane forests	Panthera leo
3231	Albertine Rift montane forests	Phataginus tetradactyla
3241	Albertine Rift montane forests	Colobus angolensis
3531	Albertine Rift montane forests	Smutsia gigantea
3631	Albertine Rift montane forests	Delanymys brooksi
3911	Albertine Rift montane forests	Pan troglodytes
3931	Albertine Rift montane forests	Smutsia temminckii
4191	Albertine Rift montane forests	Phataginus tricuspis
4231	Albertine Rift montane forests	Ruwenzorisorex suncoides
1420	Allegheny Highlands forests	Myotis lucifugus
506	Allegheny Highlands forests	Perimyotis subflavus
1625	Alps conifer and mixed forests	Cricetus cricetus
2314	Alps conifer and mixed forests	Arvicola sapidus
4013	Alps conifer and mixed forests	Spermophilus citellus
933	Alps conifer and mixed forests	Myotis capaccinii
2105	Altai alpine meadow and tundra	Marmota sibirica
2914	Altai alpine meadow and tundra	Cricetus cricetus
549	Altai alpine meadow and tundra	Vormela peregusna
8112	Altai alpine meadow and tundra	Moschus moschiferus
8210	Altai alpine meadow and tundra	Panthera uncia
3105	Altai montane forest and forest steppe	Marmota sibirica
3015	Altai montane forest and forest steppe	Cricetus cricetus
5910	Altai montane forest and forest steppe	Vormela peregusna
6310	Altai montane forest and forest steppe	Rangifer tarandus
807	Altai montane forest and forest steppe	Saiga tatarica
9112	Altai montane forest and forest steppe	Moschus moschiferus
928	Altai montane forest and forest steppe	Panthera uncia
2416	Altai steppe and semi-desert	Cricetus cricetus
4411	Altai steppe and semi-desert	Vormela peregusna
739	Altai steppe and semi-desert	Moschus moschiferus
749	Altai steppe and semi-desert	Panthera uncia
838	Alto Paraná Atlantic forests	Blastocerus dichotomus
2219	Alto Paraná Atlantic forests	Brachyteles arachnoides
5119	Alto Paraná Atlantic forests	Monodelphis unistriata
1196	Alto Paraná Atlantic forests	Leontopithecus chrysopygus
1284	Alto Paraná Atlantic forests	Rhagomys rufescens
1872	Alto Paraná Atlantic forests	Thylamys karimii
1922	Alto Paraná Atlantic forests	Pteronura brasiliensis
2142	Alto Paraná Atlantic forests	Priodontes maximus
2262	Alto Paraná Atlantic forests	Leontopithecus rosalia
2282	Alto Paraná Atlantic forests	Bradypus torquatus
2402	Alto Paraná Atlantic forests	Myrmecophaga tridactyla
2572	Alto Paraná Atlantic forests	Tayassu pecari
2752	Alto Paraná Atlantic forests	Wilfredomys oenax
2882	Alto Paraná Atlantic forests	Phyllomys lundi
2891	Alto Paraná Atlantic forests	Phyllomys mantiqueirensis
2942	Alto Paraná Atlantic forests	Phaenomys ferrugineus
1494	Amazon-Orinoco-Southern Caribbean mangroves	Trichechus inunguis
1584	Amazon-Orinoco-Southern Caribbean mangroves	Ateles hybridus
1961	Amazon-Orinoco-Southern Caribbean mangroves	Tapirella bairdii
2693	Amazon-Orinoco-Southern Caribbean mangroves	Ateles fusciceps
2902	Amazon-Orinoco-Southern Caribbean mangroves	Pteronura brasiliensis
2943	Amazon-Orinoco-Southern Caribbean mangroves	Ateles paniscus
3322	Amazon-Orinoco-Southern Caribbean mangroves	Priodontes maximus
3472	Amazon-Orinoco-Southern Caribbean mangroves	Saguinus oedipus
3682	Amazon-Orinoco-Southern Caribbean mangroves	Myrmecophaga tridactyla
3942	Amazon-Orinoco-Southern Caribbean mangroves	Tayassu pecari
4321	Amazon-Orinoco-Southern Caribbean mangroves	Marmosa xerophila
3422	Amur meadow steppe	Panthera tigris
5013	Amur meadow steppe	Moschus moschiferus
6216	Amur meadow steppe	Ursus thibetanus
3719	Anatolian conifer and deciduous mixed forests	Vormela peregusna
7910	Anatolian conifer and deciduous mixed forests	Myotis capaccinii
850	Andaman Islands rain forests	Rhinolophus cognatus
2925	Angolan montane forest-grassland	Diceros bicornis
3923	Angolan montane forest-grassland	Hippopotamus amphibius
5815	Angolan montane forest-grassland	Panthera pardus
959	Angolan montane forest-grassland	Panthera leo
1246	Angolan montane forest-grassland	Smutsia temminckii
1828	Angolan mopane woodlands	Loxodonta africana
2227	Angolan mopane woodlands	Acinonyx jubatus
2425	Angolan mopane woodlands	Equus zebra
3622	Angolan mopane woodlands	Diceros bicornis
7513	Angolan mopane woodlands	Panthera pardus
1278	Angolan mopane woodlands	Panthera leo
1604	Angolan mopane woodlands	Smutsia temminckii
1540	Angolan scarp savanna and woodlands	Caracal aurata
1829	Angolan scarp savanna and woodlands	Loxodonta africana
4225	Angolan scarp savanna and woodlands	Diceros bicornis
5319	Angolan scarp savanna and woodlands	Hippopotamus amphibius
8014	Angolan scarp savanna and woodlands	Panthera pardus
10910	Angolan scarp savanna and woodlands	Miopithecus talapoin
1376	Angolan scarp savanna and woodlands	Panthera leo
1405	Angolan scarp savanna and woodlands	Colobus angolensis
17112	Angolan scarp savanna and woodlands	Smutsia temminckii
1804	Angolan scarp savanna and woodlands	Phataginus tricuspis
2146	Angolan wet miombo woodlands	Caracal aurata
2427	Angolan wet miombo woodlands	Loxodonta africana
3326	Angolan wet miombo woodlands	Acinonyx jubatus
6221	Angolan wet miombo woodlands	Diceros bicornis
7515	Angolan wet miombo woodlands	Hippopotamus amphibius
11214	Angolan wet miombo woodlands	Panthera pardus
14311	Angolan wet miombo woodlands	Miopithecus talapoin
1577	Angolan wet miombo woodlands	Lophocebus aterrimus
1785	Angolan wet miombo woodlands	Panthera leo
1845	Angolan wet miombo woodlands	Colobus angolensis
2264	Angolan wet miombo woodlands	Smutsia temminckii
24110	Angolan wet miombo woodlands	Phataginus tricuspis
1836	Appalachian-Blue Ridge forests	Myotis lucifugus
6519	Appalachian-Blue Ridge forests	Perimyotis subflavus
1837	Appalachian mixed mesophytic forests	Myotis lucifugus
6618	Appalachian mixed mesophytic forests	Perimyotis subflavus
1838	Appalachian Piedmont forests	Myotis lucifugus
6021	Appalachian Piedmont forests	Perimyotis subflavus
7021	Appenine deciduous montane forests	Myotis capaccinii
9120	Apure-Villavicencio dry forests	Vampyressa melissa
9613	Apure-Villavicencio dry forests	Ateles hybridus
10119	Apure-Villavicencio dry forests	Ateles belzebuth
1707	Apure-Villavicencio dry forests	Pteronura brasiliensis
20210	Apure-Villavicencio dry forests	Priodontes maximus
2255	Apure-Villavicencio dry forests	Myrmecophaga tridactyla
2395	Apure-Villavicencio dry forests	Lonchorhina orinocensis
2405	Apure-Villavicencio dry forests	Inia geoffrensis
2438	Apure-Villavicencio dry forests	Tayassu pecari
2494	Apure-Villavicencio dry forests	Tremarctos ornatus
2903	Apure-Villavicencio dry forests	Nasuella meridensis
7107	Araucaria moist forests	Blastocerus dichotomus
1567	Araucaria moist forests	Brachyteles arachnoides
7819	Araucaria moist forests	Leontopithecus chrysopygus
8616	Araucaria moist forests	Rhagomys rufescens
1588	Araucaria moist forests	Myrmecophaga tridactyla
17214	Araucaria moist forests	Tayassu pecari
1849	Araucaria moist forests	Wilfredomys oenax
12613	Araya and Paria xeric scrub	Priodontes maximus
14314	Araya and Paria xeric scrub	Myrmecophaga tridactyla
15216	Araya and Paria xeric scrub	Tayassu pecari
9105	Arctic coastal tundra	Rangifer tarandus
7129	Russian Arctic desert	Rangifer tarandus
1580	Arctic foothills tundra	Rangifer tarandus
3634	Arizona Mountains forests	Myotis lucifugus
11124	Arnhem Land tropical savanna	Bos javanicus
4632	Arnhem Land tropical savanna	Conilurus penicillatus
5329	Arnhem Land tropical savanna	Dasyurus hallucatus
6624	Arnhem Land tropical savanna	Isoodon auratus
8619	Arnhem Land tropical savanna	Sminthopsis butleri
9318	Arnhem Land tropical savanna	Macroderma gigas
9417	Arnhem Land tropical savanna	Phascogale pirata
11418	Arnhem Land tropical savanna	Petrogale concinna
7134	Atacama desert	Amorphochilus schnablii
10108	Atacama desert	Myotis atacamensis
3635	Atacama desert	Chinchilla chinchilla
9124	Atlantic Coast restingas	Blastocerus dichotomus
2547	Atlantic Coast restingas	Chaetomys subspinosus
2747	Atlantic Coast restingas	Callistomys pictus
9319	Atlantic Coast restingas	Rhagomys rufescens
11128	Atlantic Coast restingas	Sapajus xanthosternos
15316	Atlantic Coast restingas	Leontopithecus chrysomelas
17413	Atlantic Coast restingas	Leontopithecus rosalia
17510	Atlantic Coast restingas	Bradypus torquatus
18312	Atlantic Coast restingas	Myrmecophaga tridactyla
1996	Atlantic Coast restingas	Tayassu pecari
21113	Atlantic Coast restingas	Wilfredomys oenax
11130	Atlantic coastal pine barrens	Myotis lucifugus
4243	Atlantic coastal pine barrens	Perimyotis subflavus
2854	Congolian coastal forests	Caracal aurata
6728	Congolian coastal forests	Hippopotamus amphibius
10418	Congolian coastal forests	Mandrillus sphinx
10518	Congolian coastal forests	Panthera pardus
14812	Congolian coastal forests	Gorilla gorilla
17217	Congolian coastal forests	Phataginus tetradactyla
1907	Congolian coastal forests	Smutsia gigantea
2087	Congolian coastal forests	Pan troglodytes
2269	Congolian coastal forests	Phataginus tricuspis
15107	European Atlantic mixed forests	Cricetus cricetus
2270	European Atlantic mixed forests	Arvicola sapidus
4436	European Atlantic mixed forests	Mustela lutreola
4733	European Atlantic mixed forests	Oryctolagus cuniculus
8131	European Atlantic mixed forests	Myotis capaccinii
13123	Australian Alps montane grasslands	Potorous longipes
14108	Australian Alps montane grasslands	Phascolarctos cinereus
2278	Australian Alps montane grasslands	Burramys parvus
4046	Australian Alps montane grasslands	Gymnobelideus leadbeateri
3847	Azerbaijan shrub desert and steppe	Vormela peregusna
3946	Azerbaijan shrub desert and steppe	Panthera pardus
3644	Badghyz and Karabil semi-desert	Vormela peregusna
3848	Badghyz and Karabil semi-desert	Panthera pardus
3253	Bahamian-Antillean mangroves	Chiroderma improvisum
3449	Bahamian-Antillean mangroves	Mesocapromys melanurus
5434	Bahamian-Antillean mangroves	Myotis lucifugus
5532	Bahamian-Antillean mangroves	Solenodon cubanus
9920	Bahamian-Antillean mangroves	Chilonatalus micropus
10221	Bahamian-Antillean mangroves	Geocapromys brownii
18118	Bahamian-Antillean mangroves	Perimyotis subflavus
18314	Bahamian-Antillean mangroves	Mesocapromys nanus
19412	Bahamian-Antillean mangroves	Plagiodontia aedium
19610	Bahamian-Antillean mangroves	Natalus jamaicensis
19710	Bahamian-Antillean mangroves	Mesocapromys sanfelipensis
2298	Bahia coastal forests	Chaetomys subspinosus
2467	Bahia coastal forests	Callistomys pictus
5238	Bahia coastal forests	Phyllomys unicolor
8422	Bahia coastal forests	Rhagomys rufescens
9719	Bahia coastal forests	Sapajus xanthosternos
13515	Bahia coastal forests	Leontopithecus chrysomelas
14417	Bahia coastal forests	Priodontes maximus
15220	Bahia coastal forests	Bradypus torquatus
15912	Bahia coastal forests	Myrmecophaga tridactyla
16012	Bahia coastal forests	Brachyteles hypoxanthus
17512	Bahia coastal forests	Tayassu pecari
11138	Bahia interior forests	Blastocerus dichotomus
21108	Bahia interior forests	Brachyteles arachnoides
2760	Bahia interior forests	Chaetomys subspinosus
2959	Bahia interior forests	Callistomys pictus
10322	Bahia interior forests	Rhagomys rufescens
12018	Bahia interior forests	Sapajus xanthosternos
16614	Bahia interior forests	Leontopithecus chrysomelas
18219	Bahia interior forests	Priodontes maximus
19216	Bahia interior forests	Bradypus torquatus
19911	Bahia interior forests	Myrmecophaga tridactyla
2007	Bahia interior forests	Brachyteles hypoxanthus
21612	Bahia interior forests	Tayassu pecari
23310	Bahia interior forests	Trinomys moojeni
2406	Bahia interior forests	Phaenomys ferrugineus
5159	Baja California desert	Dipodomys gravipes
5437	Baja California desert	Myotis vivesi
3950	Bajío dry forests	Sigmodon alleni
4254	Bajío dry forests	Zygogeomys trichopus
5834	Bajío dry forests	Reithrodontomys hirsutus
8326	Bajío dry forests	Leptonycteris nivalis
22103	Balkan mixed forests	Cricetus cricetus
3952	Balkan mixed forests	Spalax istricus
5163	Balkan mixed forests	Vormela peregusna
5340	Balkan mixed forests	Spermophilus citellus
10819	Balkan mixed forests	Myotis capaccinii
2099	Balsas dry forests	Musonycteris harrisoni
2768	Balsas dry forests	Peromyscus winkelmanni
5538	Balsas dry forests	Sigmodon alleni
6635	Balsas dry forests	Megadontomys nelsoni
8426	Balsas dry forests	Tapirella bairdii
8628	Balsas dry forests	Ateles geoffroyi
10623	Balsas dry forests	Megadontomys thomasi
10820	Balsas dry forests	Leptonycteris nivalis
11524	Balsas dry forests	Heteromys spectabilis
15134	Balsas dry forests	Reithrodontomys bakeri
16615	Balsas dry forests	Perimyotis subflavus
10145	Baluchistan xeric woodlands	Moschus cupreus
4258	Baluchistan xeric woodlands	Axis porcinus
5245	Baluchistan xeric woodlands	Vormela peregusna
5441	Baluchistan xeric woodlands	Panthera pardus
9027	Baluchistan xeric woodlands	Panthera uncia
13918	Baluchistan xeric woodlands	Manis crassicaudata
14018	Baluchistan xeric woodlands	Ursus thibetanus
17126	Banda Sea Islands moist deciduous forests	Thylogale brunii
5345	Belizian pine savannas	Tapirella bairdii
5642	Belizian pine savannas	Ateles geoffroyi
10327	Belizian pine savannas	Balantiopteryx io
10525	Belizian pine savannas	Tayassu pecari
10624	Belizian pine savannas	Perimyotis subflavus
11427	Belizian pine savannas	Mazama pandora
16135	Beni savanna	Blastocerus dichotomus
10625	Beni savanna	Ateles chamek
15020	Beni savanna	Pteronura brasiliensis
17418	Beni savanna	Priodontes maximus
19813	Beni savanna	Myrmecophaga tridactyla
21015	Beni savanna	Inia geoffrensis
21215	Beni savanna	Tayassu pecari
19120	Russian Bering tundra	Rangifer tarandus
15143	Beringia lowland tundra	Myotis lucifugus
20106	Beringia lowland tundra	Rangifer tarandus
15144	Beringia upland tundra	Rangifer tarandus
17132	Biak-Numfoor rain forests	Spilocuscus wilsoni
19123	Biak-Numfoor rain forests	Uromys boeadii
4450	Biak-Numfoor rain forests	Uromys emmae
3069	Blue Mountains forests	Myotis lucifugus
3659	Blue Mountains forests	Urocitellus brunneus
5645	Bolivian montane dry forests	Abrocoma boliviensis
12724	Bolivian montane dry forests	Ateles chamek
15520	Bolivian montane dry forests	Hippocamelus antisensis
19615	Bolivian montane dry forests	Priodontes maximus
23312	Bolivian montane dry forests	Tayassu pecari
23911	Bolivian montane dry forests	Tremarctos ornatus
24412	Bolivian montane dry forests	Chinchilla chinchilla
13023	Bolivian Yungas	Ateles chamek
18016	Bolivian Yungas	Pteronura brasiliensis
20713	Bolivian Yungas	Priodontes maximus
23612	Bolivian Yungas	Myrmecophaga tridactyla
25311	Bolivian Yungas	Tayassu pecari
2588	Bolivian Yungas	Tremarctos ornatus
26311	Bolivian Yungas	Chinchilla chinchilla
10162	Borneo lowland rain forests	Arctictis binturong
13152	Borneo lowland rain forests	Hipposideros coxi
22127	Borneo lowland rain forests	Hylobates muelleri
3965	Borneo lowland rain forests	Bos javanicus
4554	Borneo lowland rain forests	Coelops robinsoni
4654	Borneo lowland rain forests	Macaca nemestrina
4850	Borneo lowland rain forests	Hylobates abbotti
6184	Borneo lowland rain forests	Nasalis larvatus
7342	Borneo lowland rain forests	Pteromyscus pulverulentus
7442	Borneo lowland rain forests	Murina rozendaali
9233	Borneo lowland rain forests	Lutra sumatrana
10826	Borneo lowland rain forests	Megaerops wetmorei
11164	Borneo lowland rain forests	Catopuma badia
11231	Borneo lowland rain forests	Dicerorhinus sumatrensis
13823	Borneo lowland rain forests	Rheithrosciurus macrotis
14022	Borneo lowland rain forests	Helarctos malayanus
15720	Borneo lowland rain forests	Presbytis chrysomelas
19130	Borneo lowland rain forests	Murina aenea
20913	Borneo lowland rain forests	Hylobates albibarbis
22814	Borneo lowland rain forests	Elephas maximus
23119	Borneo lowland rain forests	Diplogale hosei
23713	Borneo lowland rain forests	Maxomys whiteheadi
24912	Borneo lowland rain forests	Macaca fascicularis
25312	Borneo lowland rain forests	Rousettus spinalatus
27114	Borneo lowland rain forests	Cynogale bennettii
2805	Borneo lowland rain forests	Manis javanica
28611	Borneo lowland rain forests	Crossogale phaeura
31610	Borneo lowland rain forests	Hylobates funereus
31710	Borneo lowland rain forests	Neofelis diardi
33610	Borneo lowland rain forests	Pongo pygmaeus
3473	Borneo lowland rain forests	Hesperoptenus tomesi
7180	Borneo peat swamp forests	Arctictis binturong
9166	Borneo peat swamp forests	Hipposideros coxi
17140	Borneo peat swamp forests	Hylobates muelleri
3077	Borneo peat swamp forests	Coelops robinsoni
31115	Borneo peat swamp forests	Macaca nemestrina
3374	Borneo peat swamp forests	Hylobates abbotti
4268	Borneo peat swamp forests	Nasalis larvatus
4555	Borneo peat swamp forests	Pteromyscus pulverulentus
4655	Borneo peat swamp forests	Murina rozendaali
6186	Borneo peat swamp forests	Lutra sumatrana
6844	Borneo peat swamp forests	Megaerops wetmorei
7041	Borneo peat swamp forests	Catopuma badia
7181	Borneo peat swamp forests	Dicerorhinus sumatrensis
7838	Borneo peat swamp forests	Rheithrosciurus macrotis
8036	Borneo peat swamp forests	Helarctos malayanus
9034	Borneo peat swamp forests	Presbytis chrysomelas
10931	Borneo peat swamp forests	Murina aenea
12232	Borneo peat swamp forests	Hylobates albibarbis
13923	Borneo peat swamp forests	Maxomys whiteheadi
14622	Borneo peat swamp forests	Macaca fascicularis
14723	Borneo peat swamp forests	Rousettus spinalatus
15919	Borneo peat swamp forests	Cynogale bennettii
16719	Borneo peat swamp forests	Manis javanica
18322	Borneo peat swamp forests	Hylobates funereus
18420	Borneo peat swamp forests	Neofelis diardi
19420	Borneo peat swamp forests	Pongo pygmaeus
2509	Brahmaputra Valley semi-evergreen forests	Macaca arctoides
5186	Brahmaputra Valley semi-evergreen forests	Nemorhaedus baileyi
6187	Brahmaputra Valley semi-evergreen forests	Arctictis binturong
10165	Brahmaputra Valley semi-evergreen forests	Manis pentadactyla
3375	Brahmaputra Valley semi-evergreen forests	Bubalus arnee
3870	Brahmaputra Valley semi-evergreen forests	Hoolock hoolock
4949	Brahmaputra Valley semi-evergreen forests	Axis porcinus
5748	Brahmaputra Valley semi-evergreen forests	Helarctos malayanus
6545	Brahmaputra Valley semi-evergreen forests	Caprolagus hispidus
6645	Brahmaputra Valley semi-evergreen forests	Panthera pardus
6944	Brahmaputra Valley semi-evergreen forests	Panthera tigris
7939	Brahmaputra Valley semi-evergreen forests	Ailurus fulgens
8537	Brahmaputra Valley semi-evergreen forests	Cuon alpinus
10166	Brahmaputra Valley semi-evergreen forests	Rhinoceros unicornis
10332	Brahmaputra Valley semi-evergreen forests	Melursus ursinus
10629	Brahmaputra Valley semi-evergreen forests	Porcula salvania
10828	Brahmaputra Valley semi-evergreen forests	Rucervus duvaucelii
11530	Brahmaputra Valley semi-evergreen forests	Elephas maximus
12027	Brahmaputra Valley semi-evergreen forests	Macaca leonina
14228	Brahmaputra Valley semi-evergreen forests	Bos frontalis
14425	Brahmaputra Valley semi-evergreen forests	Manis crassicaudata
14527	Brahmaputra Valley semi-evergreen forests	Neofelis nebulosa
14724	Brahmaputra Valley semi-evergreen forests	Ursus thibetanus
16325	Brahmaputra Valley semi-evergreen forests	Biswamoyopterus biswasi
17718	Brahmaputra Valley semi-evergreen forests	Trachypithecus geei
18225	Brahmaputra Valley semi-evergreen forests	Platanista gangetica
3079	Brigalow tropical savanna	Onychogalea fraenata
3475	Brigalow tropical savanna	Petrogale persephone
4073	Brigalow tropical savanna	Phascolarctos cinereus
5050	Brigalow tropical savanna	Lasiorhinus krefftii
5449	Brigalow tropical savanna	Dasyurus hallucatus
8538	Brigalow tropical savanna	Macroderma gigas
26100	British Columbia coastal conifer forests	Myotis lucifugus
3574	British Columbia coastal conifer forests	Rangifer tarandus
16153	Brooks-British Range tundra	Myotis lucifugus
20129	Brooks-British Range tundra	Rangifer tarandus
25102	Buru rain forests	Babyrousa babyrussa
10172	Caatinga	Blastocerus dichotomus
18147	Caatinga	Tolypeutes tricinctus
24117	Caatinga	Chaetomys subspinosus
26103	Caatinga	Callistomys pictus
8540	Caatinga	Trinomys yonenagae
10934	Caatinga	Sapajus xanthosternos
14229	Caatinga	Thylamys karimii
16721	Caatinga	Bradypus torquatus
17719	Caatinga	Myrmecophaga tridactyla
19017	Caatinga	Tayassu pecari
12171	Caatinga Enclaves moist forests	Tolypeutes tricinctus
10733	Caatinga Enclaves moist forests	Myrmecophaga tridactyla
11434	Caatinga Enclaves moist forests	Tayassu pecari
7193	California Central Valley grasslands	Dipodomys ingens
8183	California Central Valley grasslands	Reithrodontomys raviventris
26106	California Central Valley grasslands	Myotis lucifugus
2993	California Central Valley grasslands	Dipodomys nitratoides
6353	California coastal sage and chaparral	Dipodomys stephensi
8187	California interior chaparral and woodlands	Dipodomys ingens
9184	California interior chaparral and woodlands	Reithrodontomys raviventris
3677	California interior chaparral and woodlands	Myotis lucifugus
3975	California interior chaparral and woodlands	Dipodomys nitratoides
23131	California montane chaparral and woodlands	Myotis lucifugus
6952	California montane chaparral and woodlands	Dipodomys stephensi
9188	Cameroon Highlands forests	Mandrillus leucophaeus
14165	Cameroon Highlands forests	Lamottemys okuensis
27106	Cameroon Highlands forests	Taurotragus derbianus
2997	Cameroon Highlands forests	Caracal aurata
3094	Cameroon Highlands forests	Loxodonta africana
3487	Cameroon Highlands forests	Allochrocebus preussi
3883	Cameroon Highlands forests	Redunca fulvorufula
6953	Cameroon Highlands forests	Hippopotamus amphibius
10337	Cameroon Highlands forests	Panthera pardus
12630	Cameroon Highlands forests	Lycaon pictus
17621	Cameroon Highlands forests	Phataginus tetradactyla
18227	Cameroon Highlands forests	Hylomyscus grandis
19818	Cameroon Highlands forests	Smutsia gigantea
22143	Cameroon Highlands forests	Pan troglodytes
24414	Cameroon Highlands forests	Praomys obscurus
24613	Cameroon Highlands forests	Phataginus tricuspis
24813	Cameroon Highlands forests	Praomys hartwigi
10183	Campos Rupestres montane savanna	Blastocerus dichotomus
21151	Campos Rupestres montane savanna	Tolypeutes tricinctus
22144	Campos Rupestres montane savanna	Brachyteles arachnoides
10184	Campos Rupestres montane savanna	Rhagomys rufescens
11833	Campos Rupestres montane savanna	Sapajus xanthosternos
15525	Campos Rupestres montane savanna	Thylamys karimii
17425	Campos Rupestres montane savanna	Priodontes maximus
18820	Campos Rupestres montane savanna	Myrmecophaga tridactyla
18920	Campos Rupestres montane savanna	Brachyteles hypoxanthus
20520	Campos Rupestres montane savanna	Tayassu pecari
21819	Campos Rupestres montane savanna	Wilfredomys oenax
22417	Campos Rupestres montane savanna	Trinomys moojeni
22716	Campos Rupestres montane savanna	Phyllomys lundi
22816	Campos Rupestres montane savanna	Phyllomys mantiqueirensis
23316	Campos Rupestres montane savanna	Phaenomys ferrugineus
26117	Canadian Aspen forests and parklands	Myotis lucifugus
3683	Canadian Aspen forests and parklands	Rangifer tarandus
17161	Canadian Low Arctic tundra	Rangifer tarandus
24130	Cantabrian mixed forests	Arvicola sapidus
3685	Cantabrian mixed forests	Galemys pyrenaicus
4470	Cantabrian mixed forests	Mustela lutreola
4762	Cantabrian mixed forests	Oryctolagus cuniculus
4763	Cape York Peninsula tropical savanna	Dasyurus hallucatus
6857	Cape York Peninsula tropical savanna	Macroderma gigas
8254	Caqueta moist forests	Trichechus inunguis
8448	Caqueta moist forests	Vampyressa melissa
8946	Caqueta moist forests	Ateles belzebuth
15177	Caqueta moist forests	Pteronura brasiliensis
17623	Caqueta moist forests	Priodontes maximus
18921	Caqueta moist forests	Sotalia fluviatilis
19522	Caqueta moist forests	Myrmecophaga tridactyla
20423	Caqueta moist forests	Lonchorhina orinocensis
20521	Caqueta moist forests	Inia geoffrensis
20917	Caqueta moist forests	Tayassu pecari
21222	Caqueta moist forests	Tremarctos ornatus
3396	Cardamom Mountains rain forests	Macaca arctoides
8201	Cardamom Mountains rain forests	Arctictis binturong
21159	Cardamom Mountains rain forests	Bos javanicus
3984	Cardamom Mountains rain forests	Lutra sumatrana
4090	Cardamom Mountains rain forests	Panolia eldii
5663	Cardamom Mountains rain forests	Helarctos malayanus
6660	Cardamom Mountains rain forests	Panthera tigris
7261	Cardamom Mountains rain forests	Cuon alpinus
7357	Cardamom Mountains rain forests	Hylobates pileatus
9247	Cardamom Mountains rain forests	Trachypithecus germaini
9543	Cardamom Mountains rain forests	Elephas maximus
9740	Cardamom Mountains rain forests	Macaca leonina
11079	Cardamom Mountains rain forests	Macaca fascicularis
11538	Cardamom Mountains rain forests	Bos frontalis
11735	Cardamom Mountains rain forests	Viverra megaspila
12189	Cardamom Mountains rain forests	Manis javanica
12240	Cardamom Mountains rain forests	Neofelis nebulosa
12339	Cardamom Mountains rain forests	Ursus thibetanus
15180	Caribbean shrublands	Chiroderma improvisum
5270	Carnarvon xeric shrublands	Perameles bougainville
21161	Carnarvon xeric shrublands	Macrotis lagotis
22153	Carnarvon xeric shrublands	Dasyurus hallucatus
27119	Carnarvon xeric shrublands	Isoodon auratus
4576	Carnarvon xeric shrublands	Bettongia penicillata
4671	Carnarvon xeric shrublands	Macroderma gigas
6269	Carnarvon xeric shrublands	Lagostrophus fasciatus
11082	Carolines tropical moist forests	Pteropus molossinus
3402	Carolines tropical moist forests	Pteropus pelagicus
4304	Carolines tropical moist forests	Emballonura semicaudata
11083	Carpathian montane forests	Spalax graecus
19156	Carpathian montane forests	Cricetus cricetus
4382	Carpathian montane forests	Spermophilus citellus
9249	Carpathian montane forests	Myotis capaccinii
30103	Carpentaria tropical savanna	Phascolarctos cinereus
3895	Carpentaria tropical savanna	Conilurus penicillatus
42104	Carpentaria tropical savanna	Dasyurus hallucatus
6365	Carpentaria tropical savanna	Zyzomys palatalis
7560	Carpentaria tropical savanna	Macroderma gigas
7755	Carpentaria tropical savanna	Phascogale pirata
9349	Carpentaria tropical savanna	Petrogale concinna
4579	Caspian Hyrcanian mixed forests	Vormela peregusna
4674	Caspian Hyrcanian mixed forests	Panthera pardus
8353	Caspian Hyrcanian mixed forests	Dama mesopotamica
19159	Caspian lowland desert	Cricetus cricetus
3695	Caspian lowland desert	Vormela peregusna
3797	Caspian lowland desert	Panthera pardus
5566	Caspian lowland desert	Saiga tatarica
7361	Caspian lowland desert	Desmana moschata
6864	Catatumbo moist forests	Vampyressa melissa
7271	Catatumbo moist forests	Ateles hybridus
17327	Catatumbo moist forests	Myrmecophaga tridactyla
18623	Catatumbo moist forests	Tayassu pecari
19161	Catatumbo moist forests	Tremarctos ornatus
22221	Catatumbo moist forests	Nasuella meridensis
27125	Cauca Valley dry forests	Caenolestes convelatus
8754	Cauca Valley dry forests	Tapirella bairdii
91107	Cauca Valley dry forests	Balantiopteryx infusca
11837	Cauca Valley dry forests	Ateles fusciceps
17526	Cauca Valley dry forests	Myrmecophaga tridactyla
29114	Cauca Valley montane forests	Caenolestes convelatus
71114	Cauca Valley montane forests	Saccopteryx antioquensis
10043	Cauca Valley montane forests	Tapirella bairdii
10442	Cauca Valley montane forests	Balantiopteryx infusca
11838	Cauca Valley montane forests	Tapirus pinchaque
13434	Cauca Valley montane forests	Ateles fusciceps
19023	Cauca Valley montane forests	Marmosops handleyi
19823	Cauca Valley montane forests	Myrmecophaga tridactyla
21422	Cauca Valley montane forests	Tayassu pecari
22019	Cauca Valley montane forests	Tremarctos ornatus
31140	Caucasus mixed forests	Cricetus cricetus
5770	Caucasus mixed forests	Vormela peregusna
5867	Caucasus mixed forests	Panthera pardus
7663	Caucasus mixed forests	Mustela lutreola
10443	Caucasus mixed forests	Sicista armenica
21007	Cayos Miskitos-San Andrés and Providencia moist forests	Chilonatalus micropus
32120	Central Afghan Mountains xeric woodlands	Vormela peregusna
34106	Central Afghan Mountains xeric woodlands	Panthera pardus
5471	Central Afghan Mountains xeric woodlands	Panthera uncia
81111	Central Afghan Mountains xeric woodlands	Ursus thibetanus
27130	Central African mangroves	Caracal aurata
28127	Central African mangroves	Loxodonta africana
6073	Central African mangroves	Diceros bicornis
7282	Central African mangroves	Hippopotamus amphibius
11247	Central African mangroves	Mandrillus sphinx
11345	Central African mangroves	Panthera pardus
14632	Central African mangroves	Miopithecus talapoin
16728	Central African mangroves	Gorilla gorilla
19329	Central African mangroves	Phataginus tetradactyla
21226	Central African mangroves	Smutsia gigantea
23817	Central African mangroves	Pan troglodytes
26214	Central African mangroves	Phataginus tricuspis
5972	Central American Atlantic moist forests	Reithrodontomys tenuirostris
8266	Central American Atlantic moist forests	Tapirella bairdii
8662	Central American Atlantic moist forests	Ateles geoffroyi
17028	Central American Atlantic moist forests	Myrmecophaga tridactyla
17828	Central American Atlantic moist forests	Balantiopteryx io
18332	Central American Atlantic moist forests	Tayassu pecari
19025	Central American Atlantic moist forests	Perimyotis subflavus
9359	Central American dry forests	Tapirella bairdii
9950	Central American dry forests	Ateles geoffroyi
13039	Central American dry forests	Leptonycteris nivalis
19528	Central American dry forests	Myrmecophaga tridactyla
21328	Central American dry forests	Tayassu pecari
22170	Central American dry forests	Perimyotis subflavus
61122	Central American montane forests	Reithrodontomys tenuirostris
7967	Central American montane forests	Tapirella bairdii
8361	Central American montane forests	Ateles geoffroyi
16532	Central American montane forests	Myrmecophaga tridactyla
17333	Central American montane forests	Balantiopteryx io
17830	Central American montane forests	Tayassu pecari
18531	Central American montane forests	Perimyotis subflavus
6673	Central American pine-oak forests	Heteromys nelsoni
71119	Central American pine-oak forests	Reithrodontomys tenuirostris
9556	Central American pine-oak forests	Tapirella bairdii
9952	Central American pine-oak forests	Ateles geoffroyi
11644	Central American pine-oak forests	Peromyscus mayensis
13041	Central American pine-oak forests	Leptonycteris nivalis
13639	Central American pine-oak forests	Peromyscus zarhynchus
18532	Central American pine-oak forests	Rhogeessa genowaysi
19233	Central American pine-oak forests	Myrmecophaga tridactyla
20330	Central American pine-oak forests	Balantiopteryx io
20825	Central American pine-oak forests	Tayassu pecari
21529	Central American pine-oak forests	Perimyotis subflavus
24154	Central Anatolian steppe	Vormela peregusna
32127	Central Anatolian steppe and woodlands	Vormela peregusna
7370	Central Anatolian steppe and woodlands	Myotis capaccinii
36108	Central-Southern Cascades Forests	Myotis lucifugus
17190	Central-Southern US mixed grasslands	Myotis lucifugus
33119	Central-Southern US mixed grasslands	Dipodomys elator
7372	Central-Southern US mixed grasslands	Perimyotis subflavus
35112	Central Andean dry puna	Punomys lemminus
41139	Central Andean dry puna	Myotis atacamensis
7870	Central Andean dry puna	Hippocamelus antisensis
12046	Central Andean dry puna	Tayassu pecari
12544	Central Andean dry puna	Tremarctos ornatus
12744	Central Andean dry puna	Chinchilla chinchilla
71124	Central Andean puna	Punomys lemminus
8764	Central Andean puna	Myotis atacamensis
15834	Central Andean puna	Hippocamelus antisensis
22722	Central Andean puna	Tayassu pecari
23322	Central Andean puna	Tremarctos ornatus
23721	Central Andean puna	Chinchilla chinchilla
6679	Central Andean wet puna	Punomys lemminus
8465	Central Andean wet puna	Myotis atacamensis
10051	Central Andean wet puna	Vampyressa melissa
12546	Central Andean wet puna	Ateles chamek
15934	Central Andean wet puna	Hippocamelus antisensis
23422	Central Andean wet puna	Tayassu pecari
23920	Central Andean wet puna	Tremarctos ornatus
24322	Central Andean wet puna	Chinchilla chinchilla
25016	Central Andean wet puna	Tomopeas ravus
24163	Central Asian northern desert	Cricetus cricetus
5088	Central Asian northern desert	Vormela peregusna
7376	Central Asian northern desert	Saiga tatarica
19189	Central Asian riparian woodlands	Cricetus cricetus
32134	Central Asian riparian woodlands	Vormela peregusna
44101	Central Asian riparian woodlands	Saiga tatarica
42126	Central Asian southern desert	Vormela peregusna
21197	Central British Columbia Mountain forests	Myotis lucifugus
28141	Central British Columbia Mountain forests	Rangifer tarandus
20188	Central bushveld	Loxodonta africana
22187	Central bushveld	Acinonyx jubatus
25153	Central bushveld	Redunca fulvorufula
30130	Central bushveld	Chrysospalax villosus
43113	Central bushveld	Diceros bicornis
5587	Central bushveld	Hippopotamus amphibius
8769	Central bushveld	Panthera pardus
10957	Central bushveld	Lycaon pictus
13255	Central bushveld	Neamblysomus gunningi
13742	Central bushveld	Neamblysomus julianae
15250	Central bushveld	Panthera leo
17932	Central bushveld	Mystromys albicaudatus
18338	Central bushveld	Smutsia temminckii
13256	Central Canadian Shield forests	Myotis lucifugus
19194	Central Canadian Shield forests	Rangifer tarandus
21050	Central China Loess Plateau mixed forests	Marmota sibirica
23177	Central China Loess Plateau mixed forests	Moschus berezovskii
4991	Central China Loess Plateau mixed forests	Moschus chrysogaster
5588	Central China Loess Plateau mixed forests	Vormela peregusna
6089	Central China Loess Plateau mixed forests	Panthera pardus
62110	Central China Loess Plateau mixed forests	Rhinopithecus roxellana
8074	Central China Loess Plateau mixed forests	Cuon alpinus
10756	Central China Loess Plateau mixed forests	Moschus moschiferus
13258	Central China Loess Plateau mixed forests	Ursus thibetanus
4507	Central Congolian lowland forests	Okapia johnstoni
16245	Central Congolian lowland forests	Caracal aurata
5489	Central Congolian lowland forests	Hippopotamus amphibius
6686	Central Congolian lowland forests	Pan paniscus
8771	Central Congolian lowland forests	Panthera pardus
111118	Central Congolian lowland forests	Miopithecus talapoin
12450	Central Congolian lowland forests	Lophocebus aterrimus
14841	Central Congolian lowland forests	Phataginus tetradactyla
14942	Central Congolian lowland forests	Colobus angolensis
16036	Central Congolian lowland forests	Cercopithecus dryas
16440	Central Congolian lowland forests	Smutsia gigantea
19237	Central Congolian lowland forests	Phataginus tricuspis
21202	Central Deccan Plateau dry deciduous forests	Macaca radiata
31162	Central Deccan Plateau dry deciduous forests	Tetracerus quadricornis
34129	Central Deccan Plateau dry deciduous forests	Panthera pardus
35123	Central Deccan Plateau dry deciduous forests	Panthera tigris
42131	Central Deccan Plateau dry deciduous forests	Cuon alpinus
4993	Central Deccan Plateau dry deciduous forests	Melursus ursinus
6984	Central Deccan Plateau dry deciduous forests	Bos frontalis
72107	Central Deccan Plateau dry deciduous forests	Manis crassicaudata
11299	Central European mixed forests	Spalax graecus
22192	Central European mixed forests	Cricetus cricetus
4994	Central European mixed forests	Spermophilus citellus
7080	Central European mixed forests	Desmana moschata
21204	Central US forest-grasslands transition	Myotis lucifugus
6986	Central US forest-grasslands transition	Perimyotis subflavus
3705	Central Indochina dry forests	Macaca arctoides
11304	Central Indochina dry forests	Arctictis binturong
16250	Central Indochina dry forests	Manis pentadactyla
29140	Central Indochina dry forests	Nomascus gabriellae
34132	Central Indochina dry forests	Bos javanicus
52117	Central Indochina dry forests	Bubalus arnee
6987	Central Indochina dry forests	Lutra sumatrana
71135	Central Indochina dry forests	Panolia eldii
7387	Central Indochina dry forests	Trachypithecus phayrei
8375	Central Indochina dry forests	Nycticebus pygmaeus
8474	Central Indochina dry forests	Axis porcinus
9765	Central Indochina dry forests	Helarctos malayanus
10960	Central Indochina dry forests	Bos sauveli
11358	Central Indochina dry forests	Hylobates lar
11556	Central Indochina dry forests	Panthera pardus
12053	Central Indochina dry forests	Panthera tigris
12650	Central Indochina dry forests	Pygathrix nemaeus
12849	Central Indochina dry forests	Muntiacus vuquangensis
13845	Central Indochina dry forests	Cuon alpinus
14042	Central Indochina dry forests	Hylobates pileatus
15640	Central Indochina dry forests	Nomascus siki
17243	Central Indochina dry forests	Trachypithecus germaini
17733	Central Indochina dry forests	Elephas maximus
17934	Central Indochina dry forests	Macaca leonina
19437	Central Indochina dry forests	Macaca fascicularis
20926	Central Indochina dry forests	Bos frontalis
21429	Central Indochina dry forests	Viverra megaspila
22195	Central Indochina dry forests	Manis javanica
22325	Central Indochina dry forests	Neofelis nebulosa
22425	Central Indochina dry forests	Ursus thibetanus
22923	Central Indochina dry forests	Nomascus annamensis
23182	Central Indochina dry forests	Niviventer hinpoon
24719	Central Indochina dry forests	Pygathrix nigripes
38126	Central Korean deciduous forests	Moschus moschiferus
46104	Central Korean deciduous forests	Ursus thibetanus
4897	Central Korean deciduous forests	Hydropotes inermis
7586	Central Mexican matorral	Leptonycteris nivalis
13448	Central Mexican matorral	Perimyotis subflavus
28152	Central Pacific Northwest coastal forests	Myotis lucifugus
24177	Central Persian desert basins	Acinonyx jubatus
5497	Central Persian desert basins	Vormela peregusna
5796	Central Persian desert basins	Panthera pardus
13049	Central Persian desert basins	Myotis capaccinii
21059	Central Range Papuan montane rain forests	Thylogale calabyi
10286	Central Range Papuan montane rain forests	Phalanger matanim
13272	Central Range Papuan montane rain forests	Thylogale browni
37130	Central Range Papuan montane rain forests	Dendrolagus mbaiso
81135	Central Range Papuan montane rain forests	Spilocuscus rufoniger
9572	Central Range Papuan montane rain forests	Zaglossus bruijni
9769	Central Range Papuan montane rain forests	Dendrolagus goodfellowi
9868	Central Range Papuan montane rain forests	Dendrolagus notatus
111122	Central Range Papuan montane rain forests	Dendrolagus spadix
121117	Central Range Papuan montane rain forests	Aproteles bulmerae
12754	Central Range Papuan montane rain forests	Zaglossus bartoni
11367	Papuan Central Range sub-alpine grasslands	Thylogale calabyi
8308	Papuan Central Range sub-alpine grasslands	Dendrolagus dorianus
11368	Papuan Central Range sub-alpine grasslands	Thylogale browni
31171	Papuan Central Range sub-alpine grasslands	Dendrolagus mbaiso
45112	Papuan Central Range sub-alpine grasslands	Dendrolagus matschiei
7087	Papuan Central Range sub-alpine grasslands	Spilocuscus rufoniger
81136	Papuan Central Range sub-alpine grasslands	Zaglossus bruijni
82106	Papuan Central Range sub-alpine grasslands	Dendrolagus goodfellowi
8380	Papuan Central Range sub-alpine grasslands	Dendrolagus notatus
10661	Papuan Central Range sub-alpine grasslands	Zaglossus bartoni
12283	Central Ranges xeric scrub	Macrotis lagotis
19209	Central Tallgrass prairie	Myotis lucifugus
6993	Central Tallgrass prairie	Perimyotis subflavus
32153	Central Tibetan Plateau alpine steppe	Moschus chrysogaster
50104	Central Tibetan Plateau alpine steppe	Cuon alpinus
7089	Central Tibetan Plateau alpine steppe	Panthera uncia
8882	Central Tibetan Plateau alpine steppe	Ursus thibetanus
34142	Central Zambezian wet miombo woodlands	Caracal aurata
37135	Central Zambezian wet miombo woodlands	Loxodonta africana
41162	Central Zambezian wet miombo woodlands	Cercopithecus hamlyni
46112	Central Zambezian wet miombo woodlands	Acinonyx jubatus
9969	Central Zambezian wet miombo woodlands	Diceros bicornis
12952	Central Zambezian wet miombo woodlands	Hippopotamus amphibius
18438	Central Zambezian wet miombo woodlands	Cephalophus spadix
201100	Central Zambezian wet miombo woodlands	Panthera pardus
22825	Central Zambezian wet miombo woodlands	Lycaon pictus
27514	Central Zambezian wet miombo woodlands	Otomys lacustris
30211	Central Zambezian wet miombo woodlands	Panthera leo
31811	Central Zambezian wet miombo woodlands	Colobus angolensis
35010	Central Zambezian wet miombo woodlands	Smutsia gigantea
39410	Central Zambezian wet miombo woodlands	Pan troglodytes
39610	Central Zambezian wet miombo woodlands	Smutsia temminckii
42010	Central Zambezian wet miombo woodlands	Phataginus tricuspis
42410	Central Zambezian wet miombo woodlands	Ruwenzorisorex suncoides
15274	Cerrado	Blastocerus dichotomus
30148	Cerrado	Tolypeutes tricinctus
32155	Cerrado	Brachyteles arachnoides
6898	Cerrado	Monodelphis unistriata
15743	Cerrado	Trinomys yonenagae
16346	Cerrado	Leontopithecus chrysopygus
17342	Cerrado	Rhagomys rufescens
18738	Cerrado	Ateles chamek
20334	Cerrado	Sapajus xanthosternos
25817	Cerrado	Thylamys karimii
26417	Cerrado	Pteronura brasiliensis
29313	Cerrado	Priodontes maximus
31211	Cerrado	Phyllomys brasiliensis
31612	Cerrado	Microakodontomys transitorius
32412	Cerrado	Myrmecophaga tridactyla
32611	Cerrado	Brachyteles hypoxanthus
34212	Cerrado	Inia geoffrensis
34811	Cerrado	Tayassu pecari
36411	Cerrado	Wilfredomys oenax
38211	Cerrado	Trinomys moojeni
38611	Cerrado	Phyllomys mantiqueirensis
37139	Changbai Mountains mixed forests	Panthera pardus
55102	Changbai Mountains mixed forests	Moschus moschiferus
6899	Changbai Mountains mixed forests	Ursus thibetanus
21068	Changjiang Plain evergreen forests	Macaca arctoides
8390	Changjiang Plain evergreen forests	Manis pentadactyla
22208	Changjiang Plain evergreen forests	Moschus berezovskii
31179	Changjiang Plain evergreen forests	Moschus anhuiensis
51154	Changjiang Plain evergreen forests	Panthera pardus
60105	Changjiang Plain evergreen forests	Lipotes vexillifer
9773	Changjiang Plain evergreen forests	Neofelis nebulosa
9872	Changjiang Plain evergreen forests	Ursus thibetanus
10465	Changjiang Plain evergreen forests	Hydropotes inermis
3807	Chao Phraya freshwater swamp forests	Macaca arctoides
9385	Chao Phraya freshwater swamp forests	Arctictis binturong
42149	Chao Phraya freshwater swamp forests	Trachypithecus phayrei
59103	Chao Phraya freshwater swamp forests	Helarctos malayanus
65102	Chao Phraya freshwater swamp forests	Hylobates lar
68101	Chao Phraya freshwater swamp forests	Panthera tigris
7597	Chao Phraya freshwater swamp forests	Cuon alpinus
7694	Chao Phraya freshwater swamp forests	Hylobates pileatus
9971	Chao Phraya freshwater swamp forests	Trachypithecus germaini
10370	Chao Phraya freshwater swamp forests	Elephas maximus
10466	Chao Phraya freshwater swamp forests	Macaca leonina
11760	Chao Phraya freshwater swamp forests	Macaca fascicularis
12558	Chao Phraya freshwater swamp forests	Bos frontalis
12758	Chao Phraya freshwater swamp forests	Viverra megaspila
13054	Chao Phraya freshwater swamp forests	Manis javanica
131115	Chao Phraya freshwater swamp forests	Neofelis nebulosa
13284	Chao Phraya freshwater swamp forests	Ursus thibetanus
13749	Chao Phraya freshwater swamp forests	Niviventer hinpoon
3808	Chao Phraya lowland moist deciduous forests	Macaca arctoides
10300	Chao Phraya lowland moist deciduous forests	Arctictis binturong
24190	Chao Phraya lowland moist deciduous forests	Bos javanicus
47109	Chao Phraya lowland moist deciduous forests	Trachypithecus phayrei
65103	Chao Phraya lowland moist deciduous forests	Helarctos malayanus
73107	Chao Phraya lowland moist deciduous forests	Hylobates lar
7499	Chao Phraya lowland moist deciduous forests	Panthera pardus
7794	Chao Phraya lowland moist deciduous forests	Panthera tigris
8486	Chao Phraya lowland moist deciduous forests	Cuon alpinus
8588	Chao Phraya lowland moist deciduous forests	Hylobates pileatus
9972	Chao Phraya lowland moist deciduous forests	Acrocodia indicus
111127	Chao Phraya lowland moist deciduous forests	Trachypithecus germaini
11465	Chao Phraya lowland moist deciduous forests	Elephas maximus
11565	Chao Phraya lowland moist deciduous forests	Macaca leonina
12856	Chao Phraya lowland moist deciduous forests	Macaca fascicularis
13851	Chao Phraya lowland moist deciduous forests	Bos frontalis
141113	Chao Phraya lowland moist deciduous forests	Cynogale bennettii
14280	Chao Phraya lowland moist deciduous forests	Viverra megaspila
14650	Chao Phraya lowland moist deciduous forests	Manis javanica
14751	Chao Phraya lowland moist deciduous forests	Neofelis nebulosa
14848	Chao Phraya lowland moist deciduous forests	Ursus thibetanus
22232	Cherskii-Kolyma mountain tundra	Rangifer tarandus
32161	Cherskii-Kolyma mountain tundra	Moschus moschiferus
26180	Chhota-Nagpur dry deciduous forests	Tetracerus quadricornis
28167	Chhota-Nagpur dry deciduous forests	Panthera pardus
29159	Chhota-Nagpur dry deciduous forests	Panthera tigris
38143	Chhota-Nagpur dry deciduous forests	Cuon alpinus
43136	Chhota-Nagpur dry deciduous forests	Rhinoceros unicornis
45121	Chhota-Nagpur dry deciduous forests	Melursus ursinus
48111	Chhota-Nagpur dry deciduous forests	Elephas maximus
66102	Chhota-Nagpur dry deciduous forests	Manis crassicaudata
8589	Chhota-Nagpur dry deciduous forests	Platanista gangetica
53120	Chiapas Depression dry forests	Heteromys nelsoni
57108	Chiapas Depression dry forests	Reithrodontomys tenuirostris
71149	Chiapas Depression dry forests	Tapirella bairdii
7599	Chiapas Depression dry forests	Ateles geoffroyi
9679	Chiapas Depression dry forests	Leptonycteris nivalis
10068	Chiapas Depression dry forests	Peromyscus zarhynchus
14849	Chiapas Depression dry forests	Balantiopteryx io
15545	Chiapas Depression dry forests	Perimyotis subflavus
7098	Chiapas montane forests	Tapirella bairdii
74102	Chiapas montane forests	Ateles geoffroyi
9680	Chiapas montane forests	Leptonycteris nivalis
10069	Chiapas montane forests	Peromyscus zarhynchus
14652	Chiapas montane forests	Balantiopteryx io
14850	Chiapas montane forests	Tayassu pecari
15284	Chiapas montane forests	Perimyotis subflavus
8989	Chihuahuan desert	Leptonycteris nivalis
14754	Chihuahuan desert	Perimyotis subflavus
11404	Chilean Matorral	Chinchilla lanigera
12301	Chilean Matorral	Myotis atacamensis
18268	Chilean Matorral	Lontra provocax
24196	Chilean Matorral	Octodon bridgesi
45125	Chilean Matorral	Chinchilla chinchilla
54113	Chimalapas montane forests	Tapirella bairdii
57111	Chimalapas montane forests	Ateles geoffroyi
76100	Chimalapas montane forests	Leptonycteris nivalis
11865	Chimalapas montane forests	Balantiopteryx io
122102	Chimalapas montane forests	Perimyotis subflavus
21078	Chin Hills-Arakan Yoma montane forests	Macaca arctoides
6600	Chin Hills-Arakan Yoma montane forests	Arctictis binturong
8404	Chin Hills-Arakan Yoma montane forests	Manis pentadactyla
32168	Chin Hills-Arakan Yoma montane forests	Hoolock hoolock
36148	Chin Hills-Arakan Yoma montane forests	Panolia eldii
37150	Chin Hills-Arakan Yoma montane forests	Trachypithecus phayrei
48117	Chin Hills-Arakan Yoma montane forests	Helarctos malayanus
56114	Chin Hills-Arakan Yoma montane forests	Panthera pardus
59110	Chin Hills-Arakan Yoma montane forests	Panthera tigris
68108	Chin Hills-Arakan Yoma montane forests	Cuon alpinus
8892	Chin Hills-Arakan Yoma montane forests	Elephas maximus
91144	Chin Hills-Arakan Yoma montane forests	Macaca leonina
10072	Chin Hills-Arakan Yoma montane forests	Macaca fascicularis
10870	Chin Hills-Arakan Yoma montane forests	Bos frontalis
10975	Chin Hills-Arakan Yoma montane forests	Viverra megaspila
110127	Chin Hills-Arakan Yoma montane forests	Manis javanica
111132	Chin Hills-Arakan Yoma montane forests	Neofelis nebulosa
112114	Chin Hills-Arakan Yoma montane forests	Ursus thibetanus
14293	Chiquitano dry forests	Blastocerus dichotomus
112115	Chiquitano dry forests	Ateles chamek
15453	Chiquitano dry forests	Thylamys karimii
15946	Chiquitano dry forests	Pteronura brasiliensis
18541	Chiquitano dry forests	Priodontes maximus
20831	Chiquitano dry forests	Myrmecophaga tridactyla
22328	Chiquitano dry forests	Tayassu pecari
33161	Chocó-Darién moist forests	Caenolestes convelatus
113105	Chocó-Darién moist forests	Tapirella bairdii
11768	Chocó-Darién moist forests	Ateles geoffroyi
11968	Chocó-Darién moist forests	Balantiopteryx infusca
14853	Chocó-Darién moist forests	Ateles fusciceps
20438	Chocó-Darién moist forests	Saguinus oedipus
21835	Chocó-Darién moist forests	Myrmecophaga tridactyla
231101	Chocó-Darién moist forests	Tayassu pecari
23826	Chocó-Darién moist forests	Tremarctos ornatus
11477	Christmas and Cocos Islands tropical forests	Crocidura trichura
18275	Chukchi Peninsula tundra	Rangifer tarandus
41179	Colorado Plateau shrublands	Myotis lucifugus
91147	Colorado Plateau shrublands	Cynomys parvidens
29170	Colorado Rockies forests	Myotis lucifugus
17278	Comoros forests	Pteropus livingstonii
11488	Cook Inlet taiga	Myotis lucifugus
15297	Cook Inlet taiga	Rangifer tarandus
13307	Copper Plateau taiga	Myotis lucifugus
24206	Cordillera Central páramo	Amorphochilus schnablii
27188	Cordillera Central páramo	Lagothrix flavicauda
44136	Cordillera Central páramo	Caenolestes sangay
74110	Cordillera Central páramo	Vampyressa melissa
10779	Cordillera Central páramo	Tapirus pinchaque
12375	Cordillera Central páramo	Hippocamelus antisensis
18046	Cordillera Central páramo	Tayassu pecari
18443	Cordillera Central páramo	Tremarctos ornatus
19442	Cordillera Central páramo	Tomopeas ravus
15654	Cordillera de Merida páramo	Myrmecophaga tridactyla
17047	Cordillera de Merida páramo	Tayassu pecari
17450	Cordillera de Merida páramo	Tremarctos ornatus
20932	Cordillera de Merida páramo	Nasuella meridensis
64113	Cordillera La Costa montane forests	Ateles hybridus
14059	Cordillera La Costa montane forests	Priodontes maximus
15852	Cordillera La Costa montane forests	Myrmecophaga tridactyla
16847	Cordillera La Costa montane forests	Tayassu pecari
10080	Cordillera Oriental montane forests	Vampyressa melissa
10480	Cordillera Oriental montane forests	Ateles hybridus
110135	Cordillera Oriental montane forests	Ateles belzebuth
14661	Cordillera Oriental montane forests	Tapirus pinchaque
18644	Cordillera Oriental montane forests	Pteronura brasiliensis
22254	Cordillera Oriental montane forests	Priodontes maximus
24527	Cordillera Oriental montane forests	Myrmecophaga tridactyla
26221	Cordillera Oriental montane forests	Lonchorhina orinocensis
26319	Cordillera Oriental montane forests	Inia geoffrensis
26717	Cordillera Oriental montane forests	Tayassu pecari
27516	Cordillera Oriental montane forests	Tremarctos ornatus
32180	Corsican montane broadleaf and mixed forests	Myotis capaccinii
75112	Costa Rican seasonal moist forests	Tapirella bairdii
79110	Costa Rican seasonal moist forests	Ateles geoffroyi
15952	Costa Rican seasonal moist forests	Myrmecophaga tridactyla
17353	Costa Rican seasonal moist forests	Tayassu pecari
28189	Crete Mediterranean forests	Crocidura zimmermanni
29181	Crete Mediterranean forests	Myotis capaccinii
20267	Crimean Submediterranean forest complex	Cricetus cricetus
38159	Crimean Submediterranean forest complex	Vormela peregusna
47127	Crimean Submediterranean forest complex	Mustela lutreola
89100	Cross-Niger transition forests	Phataginus tetradactyla
110137	Cross-Niger transition forests	Pan troglodytes
12473	Cross-Niger transition forests	Phataginus tricuspis
16305	Cross-Sanaga-Bioko coastal forests	Mandrillus leucophaeus
31206	Cross-Sanaga-Bioko coastal forests	Caracal aurata
41189	Cross-Sanaga-Bioko coastal forests	Allochrocebus preussi
63131	Cross-Sanaga-Bioko coastal forests	Praomys morio
68119	Cross-Sanaga-Bioko coastal forests	Myosorex eisentrauti
79113	Cross-Sanaga-Bioko coastal forests	Hippopotamus amphibius
113114	Cross-Sanaga-Bioko coastal forests	Mandrillus sphinx
114104	Cross-Sanaga-Bioko coastal forests	Panthera pardus
13961	Cross-Sanaga-Bioko coastal forests	Otomys burtoni
16850	Cross-Sanaga-Bioko coastal forests	Gorilla gorilla
19447	Cross-Sanaga-Bioko coastal forests	Phataginus tetradactyla
21637	Cross-Sanaga-Bioko coastal forests	Smutsia gigantea
241103	Cross-Sanaga-Bioko coastal forests	Pan troglodytes
26420	Cross-Sanaga-Bioko coastal forests	Phataginus tricuspis
26718	Cross-Sanaga-Bioko coastal forests	Praomys hartwigi
16306	Cross-Timbers savanna-woodland	Myotis lucifugus
31207	Cross-Timbers savanna-woodland	Dipodomys elator
68120	Cross-Timbers savanna-woodland	Perimyotis subflavus
6800	Cuban cactus scrub	Mesocapromys melanurus
8602	Cuban dry forests	Mesocapromys melanurus
11593	Cuban dry forests	Solenodon cubanus
43156	Cuban dry forests	Mesocapromys nanus
6802	Cuban moist forests	Mesocapromys melanurus
9509	Cuban moist forests	Solenodon cubanus
33179	Cuban moist forests	Mesocapromys auritus
38164	Cuban moist forests	Mesocapromys nanus
6803	Cuban pine forests	Mesocapromys melanurus
9595	Cuban pine forests	Solenodon cubanus
6804	Cuban wetlands	Mesocapromys melanurus
36165	Cuban wetlands	Mesocapromys nanus
23253	Cyprus Mediterranean forests	Myotis capaccinii
31027	Da Hinggan-Dzhagdy Mountains conifer forests	Marmota sibirica
38165	Da Hinggan-Dzhagdy Mountains conifer forests	Rangifer tarandus
57124	Da Hinggan-Dzhagdy Mountains conifer forests	Moschus moschiferus
12399	Daba Mountains evergreen forests	Ailuropoda melanoleuca
23255	Daba Mountains evergreen forests	Moschus berezovskii
46139	Daba Mountains evergreen forests	Budorcas taxicolor
64121	Daba Mountains evergreen forests	Rhinopithecus roxellana
74120	Daba Mountains evergreen forests	Ailurus fulgens
79116	Daba Mountains evergreen forests	Cuon alpinus
12575	Daba Mountains evergreen forests	Trachypithecus francoisi
12968	Daba Mountains evergreen forests	Neofelis nebulosa
131131	Daba Mountains evergreen forests	Ursus thibetanus
31029	Daurian forest steppe	Marmota sibirica
43159	Daurian forest steppe	Rangifer tarandus
54130	Daurian forest steppe	Ochotona hoffmanni
64122	Daurian forest steppe	Moschus moschiferus
65122	Daurian forest steppe	Panthera uncia
5901	Davis Highlands tundra	Rangifer tarandus
28202	Deccan thorn scrub forests	Macaca radiata
46141	Deccan thorn scrub forests	Tetracerus quadricornis
51180	Deccan thorn scrub forests	Panthera pardus
52154	Deccan thorn scrub forests	Panthera tigris
62151	Deccan thorn scrub forests	Cuon alpinus
72143	Deccan thorn scrub forests	Melursus ursinus
77117	Deccan thorn scrub forests	Elephas maximus
79118	Deccan thorn scrub forests	Semnopithecus vetulus
9989	Deccan thorn scrub forests	Bos frontalis
103103	Deccan thorn scrub forests	Manis crassicaudata
45144	Dinaric Mountains mixed forests	Vormela peregusna
95102	Dinaric Mountains mixed forests	Myotis capaccinii
16366	Djibouti xeric shrublands	Acinonyx jubatus
20280	Djibouti xeric shrublands	Redunca fulvorufula
36171	Djibouti xeric shrublands	Myotis scotti
49133	Djibouti xeric shrublands	Hippopotamus amphibius
60132	Djibouti xeric shrublands	Equus africanus
78119	Djibouti xeric shrublands	Panthera pardus
14385	Djibouti xeric shrublands	Panthera leo
151128	Djibouti xeric shrublands	Equus grevyi
182100	Djibouti xeric shrublands	Dorcatragus megalotis
23259	Drakensberg Escarpment savanna and thicket	Redunca fulvorufula
29194	Drakensberg Escarpment savanna and thicket	Chrysospalax villosus
39161	Drakensberg Escarpment savanna and thicket	Diceros bicornis
72146	Drakensberg Escarpment savanna and thicket	Panthera pardus
12677	Drakensberg Escarpment savanna and thicket	Chrysospalax trevelyani
13866	Drakensberg Escarpment savanna and thicket	Mystromys albicaudatus
142107	Drakensberg Escarpment savanna and thicket	Smutsia temminckii
21298	Drakensberg grasslands	Loxodonta africana
26231	Drakensberg grasslands	Equus zebra
27222	Drakensberg grasslands	Redunca fulvorufula
33189	Drakensberg grasslands	Chrysospalax villosus
45147	Drakensberg grasslands	Diceros bicornis
85113	Drakensberg grasslands	Panthera pardus
14570	Drakensberg grasslands	Chrysospalax trevelyani
15759	Drakensberg grasslands	Mystromys albicaudatus
161121	Drakensberg grasslands	Smutsia temminckii
12406	Dry Chaco	Blastocerus dichotomus
10689	Dry Chaco	Catagonus wagneri
18053	Dry Chaco	Pteronura brasiliensis
210101	Dry Chaco	Priodontes maximus
22631	Dry Chaco	Myrmecophaga tridactyla
24429	Dry Chaco	Tayassu pecari
24726	Dry Chaco	Tympanoctomys loschalchalerosorum
24927	Dry Chaco	Tremarctos ornatus
5907	East Afghan montane conifer forests	Moschus cupreus
31223	East Afghan montane conifer forests	Vormela peregusna
33191	East Afghan montane conifer forests	Panthera pardus
48139	East Afghan montane conifer forests	Panthera uncia
77123	East Afghan montane conifer forests	Ursus thibetanus
21304	East African halophytics	Loxodonta africana
26235	East African halophytics	Acinonyx jubatus
30193	East African halophytics	Redunca fulvorufula
55135	East African halophytics	Diceros bicornis
72149	East African halophytics	Hippopotamus amphibius
112131	East African halophytics	Panthera pardus
132114	East African halophytics	Lycaon pictus
17359	East African halophytics	Panthera leo
17750	East African halophytics	Colobus angolensis
22433	East African halophytics	Smutsia temminckii
20288	East African mangroves	Cephalophus adersi
27226	East African mangroves	Loxodonta africana
31225	East African mangroves	Acinonyx jubatus
66132	East African mangroves	Diceros bicornis
89112	East African mangroves	Hippopotamus amphibius
14069	East African mangroves	Panthera pardus
16057	East African mangroves	Lycaon pictus
21640	East African mangroves	Panthera leo
22833	East African mangroves	Colobus angolensis
26422	East African mangroves	Taphozous hildegardeae
27319	East African mangroves	Smutsia temminckii
16379	East Central Texas forests	Myotis lucifugus
56138	East Central Texas forests	Perimyotis subflavus
13403	East Deccan dry-evergreen forests	Macaca radiata
26239	East Deccan dry-evergreen forests	Cuon alpinus
30197	East Deccan dry-evergreen forests	Melursus ursinus
46149	East Deccan dry-evergreen forests	Manis crassicaudata
21345	East European forest steppe	Spalax graecus
26240	East European forest steppe	Cricetus cricetus
54142	East European forest steppe	Vormela peregusna
60140	East European forest steppe	Spermophilus citellus
69132	East European forest steppe	Mustela lutreola
86119	East European forest steppe	Desmana moschata
11986	East European forest steppe	Myotis capaccinii
11709	East Sahara Desert	Acinonyx jubatus
37182	East Sahara Desert	Ammotragus lervia
39169	East Sahara Desert	Lycaon pictus
40177	East Saharan montane xeric woodlands	Ammotragus lervia
58136	East Saharan montane xeric woodlands	Smutsia temminckii
41032	East Siberian taiga	Marmota sibirica
26243	East Siberian taiga	Cricetus cricetus
39171	East Siberian taiga	Alticola olchonensis
46153	East Siberian taiga	Rangifer tarandus
68135	East Siberian taiga	Moschus moschiferus
69133	East Siberian taiga	Panthera uncia
43172	East Sudanian savanna	Taurotragus derbianus
46154	East Sudanian savanna	Caracal aurata
51195	East Sudanian savanna	Loxodonta africana
63149	East Sudanian savanna	Acinonyx jubatus
71180	East Sudanian savanna	Redunca fulvorufula
104104	East Sudanian savanna	Myotis scotti
11885	East Sudanian savanna	Diceros bicornis
14469	East Sudanian savanna	Hippopotamus amphibius
221107	East Sudanian savanna	Panthera pardus
261104	East Sudanian savanna	Kobus megaceros
26245	East Sudanian savanna	Lycaon pictus
35412	East Sudanian savanna	Panthera leo
37012	East Sudanian savanna	Phataginus tetradactyla
37312	East Sudanian savanna	Colobus angolensis
38010	East Sudanian savanna	Equus grevyi
40312	East Sudanian savanna	Smutsia gigantea
44410	East Sudanian savanna	Pan troglodytes
44710	East Sudanian savanna	Smutsia temminckii
48310	East Sudanian savanna	Phataginus tricuspis
33201	Eastern Anatolian deciduous forests	Vormela peregusna
34194	Eastern Anatolian deciduous forests	Panthera pardus
52169	Eastern Anatolian montane steppe	Vormela peregusna
55145	Eastern Anatolian montane steppe	Panthera pardus
93123	Eastern Anatolian montane steppe	Dama mesopotamica
10599	Eastern Australia mulga shrublands	Onychogalea fraenata
14405	Eastern Australia mulga shrublands	Phascolarctos cinereus
18367	Eastern Australia mulga shrublands	Macrotis lagotis
40184	Eastern Australian temperate forests	Potorous longipes
42193	Eastern Australian temperate forests	Phascolarctos cinereus
58141	Eastern Australian temperate forests	Dasyurus hallucatus
69136	Eastern Australian temperate forests	Burramys parvus
101153	Eastern Australian temperate forests	Macroderma gigas
13480	Eastern Australian temperate forests	Gymnobelideus leadbeateri
15400	Eastern Canadian forests	Myotis lucifugus
20302	Eastern Canadian forests	Rangifer tarandus
11803	Eastern Canadian Shield taiga	Myotis lucifugus
15401	Eastern Canadian Shield taiga	Rangifer tarandus
34199	Eastern Cascades forests	Myotis lucifugus
61190	Eastern Cascades forests	Urocitellus townsendii
71003	Eastern Congolian swamp forests	Okapia johnstoni
23281	Eastern Congolian swamp forests	Caracal aurata
28230	Eastern Congolian swamp forests	Cercopithecus hamlyni
61191	Eastern Congolian swamp forests	Hippopotamus amphibius
74137	Eastern Congolian swamp forests	Pan paniscus
96110	Eastern Congolian swamp forests	Panthera pardus
132116	Eastern Congolian swamp forests	Lophocebus aterrimus
15665	Eastern Congolian swamp forests	Phataginus tetradactyla
15764	Eastern Congolian swamp forests	Colobus angolensis
17379	Eastern Congolian swamp forests	Smutsia gigantea
18950	Eastern Congolian swamp forests	Pan troglodytes
20545	Eastern Congolian swamp forests	Phataginus tricuspis
44172	Eastern Cordillera Real montane forests	Caenolestes convelatus
47153	Eastern Cordillera Real montane forests	Amorphochilus schnablii
77131	Eastern Cordillera Real montane forests	Caenolestes sangay
105103	Eastern Cordillera Real montane forests	Anotomys leander
133103	Eastern Cordillera Real montane forests	Vampyressa melissa
141137	Eastern Cordillera Real montane forests	Ateles belzebuth
18453	Eastern Cordillera Real montane forests	Tapirus pinchaque
18753	Eastern Cordillera Real montane forests	Caenolestes condorensis
22435	Eastern Cordillera Real montane forests	Pteronura brasiliensis
26522	Eastern Cordillera Real montane forests	Priodontes maximus
28318	Eastern Cordillera Real montane forests	Sotalia fluviatilis
291101	Eastern Cordillera Real montane forests	Myrmecophaga tridactyla
30413	Eastern Cordillera Real montane forests	Neomicroxus latebricola
30913	Eastern Cordillera Real montane forests	Inia geoffrensis
31243	Eastern Cordillera Real montane forests	Tayassu pecari
31815	Eastern Cordillera Real montane forests	Tremarctos ornatus
32713	Eastern Cordillera Real montane forests	Sturnira nana
33414	Eastern Cordillera Real montane forests	Tomopeas ravus
15405	Eastern Canadian Forest-Boreal transition	Myotis lucifugus
45167	Eastern Canadian Forest-Boreal transition	Perimyotis subflavus
31056	Eastern Gobi desert steppe	Marmota sibirica
43182	Eastern Gobi desert steppe	Vormela peregusna
64141	Eastern Gobi desert steppe	Moschus moschiferus
65140	Eastern Gobi desert steppe	Panthera uncia
16397	Eastern Great Lakes lowland forests	Myotis lucifugus
53166	Eastern Great Lakes lowland forests	Perimyotis subflavus
20347	Eastern Guinean forests	Caracal aurata
30220	Eastern Guinean forests	Acinonyx jubatus
40192	Eastern Guinean forests	Liberiictis kuhni
54155	Eastern Guinean forests	Hylomyscus baeri
66142	Eastern Guinean forests	Hippopotamus amphibius
78133	Eastern Guinean forests	Cephalophus zebra
10099	Eastern Guinean forests	Panthera pardus
131141	Eastern Guinean forests	Crocidura wimmeri
13579	Eastern Guinean forests	Cercopithecus diana
16467	Eastern Guinean forests	Choeropsis liberiensis
191118	Eastern Guinean forests	Phataginus tetradactyla
20644	Eastern Guinean forests	Smutsia gigantea
23288	Eastern Guinean forests	Pan troglodytes
241109	Eastern Guinean forests	Cephalophus jentinki
25825	Eastern Guinean forests	Phataginus tricuspis
22302	East Deccan moist deciduous forests	Bubalus arnee
35200	East Deccan moist deciduous forests	Tetracerus quadricornis
38195	East Deccan moist deciduous forests	Panthera pardus
39185	East Deccan moist deciduous forests	Panthera tigris
48159	East Deccan moist deciduous forests	Cuon alpinus
55153	East Deccan moist deciduous forests	Rhinoceros unicornis
57152	East Deccan moist deciduous forests	Melursus ursinus
60154	East Deccan moist deciduous forests	Rucervus duvaucelii
61196	East Deccan moist deciduous forests	Elephas maximus
79134	East Deccan moist deciduous forests	Bos frontalis
81182	East Deccan moist deciduous forests	Manis crassicaudata
21380	Eastern Himalayan alpine shrub and meadows	Macaca arctoides
61017	Eastern Himalayan alpine shrub and meadows	Nemorhaedus baileyi
81000	Eastern Himalayan alpine shrub and meadows	Arctictis binturong
13494	Eastern Himalayan alpine shrub and meadows	Manis pentadactyla
78135	Eastern Himalayan alpine shrub and meadows	Budorcas taxicolor
79135	Eastern Himalayan alpine shrub and meadows	Hoolock leuconedys
86130	Eastern Himalayan alpine shrub and meadows	Moschus chrysogaster
90122	Eastern Himalayan alpine shrub and meadows	Helarctos malayanus
104112	Eastern Himalayan alpine shrub and meadows	Panthera pardus
107101	Eastern Himalayan alpine shrub and meadows	Panthera tigris
122130	Eastern Himalayan alpine shrub and meadows	Ailurus fulgens
131142	Eastern Himalayan alpine shrub and meadows	Cuon alpinus
16062	Eastern Himalayan alpine shrub and meadows	Rhinoceros unicornis
16958	Eastern Himalayan alpine shrub and meadows	Panthera uncia
181123	Eastern Himalayan alpine shrub and meadows	Elephas maximus
18455	Eastern Himalayan alpine shrub and meadows	Moschus leucogaster
18655	Eastern Himalayan alpine shrub and meadows	Macaca leonina
21939	Eastern Himalayan alpine shrub and meadows	Bos frontalis
22039	Eastern Himalayan alpine shrub and meadows	Moschus fuscus
222101	Eastern Himalayan alpine shrub and meadows	Neofelis nebulosa
22437	Eastern Himalayan alpine shrub and meadows	Ursus thibetanus
24632	Eastern Himalayan alpine shrub and meadows	Biswamoyopterus biswasi
21383	Eastern Himalayan broadleaf forests	Macaca arctoides
71011	Eastern Himalayan broadleaf forests	Nemorhaedus baileyi
81001	Eastern Himalayan broadleaf forests	Arctictis binturong
14479	Eastern Himalayan broadleaf forests	Manis pentadactyla
46169	Eastern Himalayan broadleaf forests	Bubalus arnee
54158	Eastern Himalayan broadleaf forests	Hoolock hoolock
71191	Eastern Himalayan broadleaf forests	Axis porcinus
74142	Eastern Himalayan broadleaf forests	Budorcas taxicolor
75137	Eastern Himalayan broadleaf forests	Hoolock leuconedys
82154	Eastern Himalayan broadleaf forests	Moschus chrysogaster
85129	Eastern Himalayan broadleaf forests	Helarctos malayanus
98111	Eastern Himalayan broadleaf forests	Caprolagus hispidus
99107	Eastern Himalayan broadleaf forests	Panthera pardus
102136	Eastern Himalayan broadleaf forests	Panthera tigris
116108	Eastern Himalayan broadleaf forests	Ailurus fulgens
122131	Eastern Himalayan broadleaf forests	Cuon alpinus
14873	Eastern Himalayan broadleaf forests	Rhinoceros unicornis
152118	Eastern Himalayan broadleaf forests	Melursus ursinus
15768	Eastern Himalayan broadleaf forests	Panthera uncia
16861	Eastern Himalayan broadleaf forests	Elephas maximus
171125	Eastern Himalayan broadleaf forests	Moschus leucogaster
17391	Eastern Himalayan broadleaf forests	Macaca leonina
20352	Eastern Himalayan broadleaf forests	Bos frontalis
20549	Eastern Himalayan broadleaf forests	Moschus fuscus
20646	Eastern Himalayan broadleaf forests	Manis crassicaudata
20845	Eastern Himalayan broadleaf forests	Neofelis nebulosa
210108	Eastern Himalayan broadleaf forests	Ursus thibetanus
23337	Eastern Himalayan broadleaf forests	Biswamoyopterus biswasi
24932	Eastern Himalayan broadleaf forests	Trachypithecus geei
25432	Eastern Himalayan broadleaf forests	Macaca munzala
25628	Eastern Himalayan broadleaf forests	Platanista gangetica
21386	Eastern Himalayan subalpine conifer forests	Macaca arctoides
51020	Eastern Himalayan subalpine conifer forests	Nemorhaedus baileyi
61019	Eastern Himalayan subalpine conifer forests	Arctictis binturong
12509	Eastern Himalayan subalpine conifer forests	Manis pentadactyla
72163	Eastern Himalayan subalpine conifer forests	Budorcas taxicolor
78137	Eastern Himalayan subalpine conifer forests	Moschus chrysogaster
82155	Eastern Himalayan subalpine conifer forests	Helarctos malayanus
96116	Eastern Himalayan subalpine conifer forests	Caprolagus hispidus
97110	Eastern Himalayan subalpine conifer forests	Panthera pardus
100102	Eastern Himalayan subalpine conifer forests	Panthera tigris
112141	Eastern Himalayan subalpine conifer forests	Ailurus fulgens
11995	Eastern Himalayan subalpine conifer forests	Cuon alpinus
143106	Eastern Himalayan subalpine conifer forests	Rhinoceros unicornis
15074	Eastern Himalayan subalpine conifer forests	Panthera uncia
161130	Eastern Himalayan subalpine conifer forests	Elephas maximus
163102	Eastern Himalayan subalpine conifer forests	Moschus leucogaster
16663	Eastern Himalayan subalpine conifer forests	Macaca leonina
19458	Eastern Himalayan subalpine conifer forests	Bos frontalis
19652	Eastern Himalayan subalpine conifer forests	Moschus fuscus
19853	Eastern Himalayan subalpine conifer forests	Neofelis nebulosa
20048	Eastern Himalayan subalpine conifer forests	Ursus thibetanus
22040	Eastern Himalayan subalpine conifer forests	Biswamoyopterus biswasi
23437	Eastern Himalayan subalpine conifer forests	Trachypithecus geei
23837	Eastern Himalayan subalpine conifer forests	Macaca munzala
13500	Eastern Java-Bali montane rain forests	Bos javanicus
59152	Eastern Java-Bali montane rain forests	Panthera pardus
67149	Eastern Java-Bali montane rain forests	Cuon alpinus
96117	Eastern Java-Bali montane rain forests	Macaca fascicularis
112142	Eastern Java-Bali montane rain forests	Megaerops kusnotoi
114122	Eastern Java-Bali montane rain forests	Manis javanica
12884	Eastern Java-Bali montane rain forests	Rhinoceros sondaicus
16404	Eastern Java-Bali rain forests	Bos javanicus
81187	Eastern Java-Bali rain forests	Panthera pardus
90126	Eastern Java-Bali rain forests	Cuon alpinus
106104	Eastern Java-Bali rain forests	Axis kuhlii
13685	Eastern Java-Bali rain forests	Macaca fascicularis
15568	Eastern Java-Bali rain forests	Megaerops kusnotoi
15671	Eastern Java-Bali rain forests	Manis javanica
172112	Eastern Java-Bali rain forests	Rhinoceros sondaicus
22308	Eastern Mediterranean conifer-broadleaf forests	Mesocricetus auratus
54162	Eastern Mediterranean conifer-broadleaf forests	Vormela peregusna
55159	Eastern Mediterranean conifer-broadleaf forests	Panthera pardus
101161	Eastern Mediterranean conifer-broadleaf forests	Dama mesopotamica
133108	Eastern Mediterranean conifer-broadleaf forests	Myotis capaccinii
77141	Eastern Panamanian montane forests	Tapirella bairdii
81189	Eastern Panamanian montane forests	Ateles geoffroyi
107106	Eastern Panamanian montane forests	Ateles fusciceps
16065	Eastern Panamanian montane forests	Myrmecophaga tridactyla
17397	Eastern Panamanian montane forests	Tayassu pecari
15480	Ecuadorian dry forests	Amorphochilus schnablii
94127	Ecuadorian dry forests	Ateles fusciceps
68153	Edwards Plateau savanna	Perimyotis subflavus
33227	Einasleigh upland savanna	Phascolarctos cinereus
43195	Einasleigh upland savanna	Dasyurus hallucatus
71197	Einasleigh upland savanna	Macroderma gigas
79143	Einasleigh upland savanna	Bettongia tropica
18394	Elburz Range forest steppe	Acinonyx jubatus
48168	Elburz Range forest steppe	Vormela peregusna
50170	Elburz Range forest steppe	Panthera pardus
19386	Emin Valley steppe	Cricetus cricetus
36207	Emin Valley steppe	Vormela peregusna
54168	Emin Valley steppe	Moschus moschiferus
55165	Emin Valley steppe	Panthera uncia
17404	Enriquillo wetlands	Plagiodontia aedium
13589	Esperance mallee	Parantechinus apicalis
22347	Esperance mallee	Setonix brachyurus
44191	Esperance mallee	Myrmecobius fasciatus
50172	Esperance mallee	Pseudocheirus occidentalis
71026	Espinal	Blastocerus dichotomus
87133	Espinal	Myrmecophaga tridactyla
106110	Espinal	Wilfredomys oenax
13591	Ethiopian montane forests	Megadendromus nikolausi
20368	Ethiopian montane forests	Loxodonta africana
25279	Ethiopian montane forests	Acinonyx jubatus
27265	Ethiopian montane forests	Redunca fulvorufula
40209	Ethiopian montane forests	Myotis scotti
90134	Ethiopian montane forests	Panthera pardus
101167	Ethiopian montane forests	Tachyoryctes macrocephalus
116116	Ethiopian montane forests	Lycaon pictus
15571	Ethiopian montane forests	Panthera leo
18065	Ethiopian montane forests	Crocidura harenna
19057	Ethiopian montane forests	Smutsia temminckii
20551	Ethiopian montane forests	Canis simensis
19392	Ethiopian montane grasslands and woodlands	Megadendromus nikolausi
26280	Ethiopian montane grasslands and woodlands	Loxodonta africana
31265	Ethiopian montane grasslands and woodlands	Acinonyx jubatus
35222	Ethiopian montane grasslands and woodlands	Redunca fulvorufula
54171	Ethiopian montane grasslands and woodlands	Myotis scotti
83149	Ethiopian montane grasslands and woodlands	Hippopotamus amphibius
98121	Ethiopian montane grasslands and woodlands	Equus africanus
12793	Ethiopian montane grasslands and woodlands	Panthera pardus
141147	Ethiopian montane grasslands and woodlands	Tachyoryctes macrocephalus
162118	Ethiopian montane grasslands and woodlands	Lycaon pictus
21451	Ethiopian montane grasslands and woodlands	Panthera leo
22736	Ethiopian montane grasslands and woodlands	Equus grevyi
27021	Ethiopian montane grasslands and woodlands	Nilopegamys plumbeus
28319	Ethiopian montane grasslands and woodlands	Canis simensis
13595	Ethiopian montane moorlands	Megadendromus nikolausi
22352	Ethiopian montane moorlands	Acinonyx jubatus
25282	Ethiopian montane moorlands	Redunca fulvorufula
37220	Ethiopian montane moorlands	Myotis scotti
58161	Ethiopian montane moorlands	Hippopotamus amphibius
91189	Ethiopian montane moorlands	Panthera pardus
103129	Ethiopian montane moorlands	Tachyoryctes macrocephalus
120104	Ethiopian montane moorlands	Lycaon pictus
162119	Ethiopian montane moorlands	Panthera leo
18462	Ethiopian montane moorlands	Crocidura harenna
202109	Ethiopian montane moorlands	Nilopegamys plumbeus
213101	Ethiopian montane moorlands	Canis simensis
10807	Etosha Pan halophytics	Loxodonta africana
12702	Etosha Pan halophytics	Acinonyx jubatus
13597	Etosha Pan halophytics	Equus zebra
21456	Etosha Pan halophytics	Diceros bicornis
42221	Etosha Pan halophytics	Panthera pardus
69156	Etosha Pan halophytics	Panthera leo
84141	Etosha Pan halophytics	Smutsia temminckii
45189	Euxine-Colchic broadleaf forests	Vormela peregusna
47176	Euxine-Colchic broadleaf forests	Spermophilus citellus
102148	Euxine-Colchic broadleaf forests	Myotis capaccinii
30241	Everglades flooded grasslands	Perimyotis subflavus
13600	Eyre and York mallee	Macrotis lagotis
32247	Eyre and York mallee	Bettongia penicillata
35227	Eyre and York mallee	Sminthopsis psammophila
33240	Fiji tropical moist forests	Mirimiri acrodonta
40218	Fiji tropical moist forests	Emballonura semicaudata
21463	Fiordland temperate forests	Mystacina tuberculata
15500	Flinders-Lofty montane woodlands	Macrotis lagotis
37226	Flinders-Lofty montane woodlands	Myrmecobius fasciatus
12801	Flint Hills tallgrass prairie	Myotis lucifugus
49175	Flint Hills tallgrass prairie	Perimyotis subflavus
19401	Fraser Plateau and Basin conifer forests	Myotis lucifugus
25289	Fraser Plateau and Basin conifer forests	Rangifer tarandus
19402	Fynbos shrubland	Loxodonta africana
23346	Fynbos shrubland	Equus zebra
25290	Fynbos shrubland	Redunca fulvorufula
34239	Fynbos shrubland	Cryptochloris zyli
38220	Fynbos shrubland	Diceros bicornis
71206	Fynbos shrubland	Panthera pardus
98124	Fynbos shrubland	Bunolagus monticularis
106114	Fynbos shrubland	Panthera leo
114132	Fynbos shrubland	Chrysospalax trevelyani
125103	Fynbos shrubland	Mystromys albicaudatus
21472	Galápagos Islands xeric scrub	Nesoryzomys swarthi
31082	Galápagos Islands xeric scrub	Nesoryzomys fernandinae
41075	Galápagos Islands xeric scrub	Nesoryzomys narboroughi
17477	Gariep Karoo	Acinonyx jubatus
20382	Gariep Karoo	Equus zebra
32252	Gariep Karoo	Diceros bicornis
57171	Gariep Karoo	Panthera pardus
110167	Gariep Karoo	Smutsia temminckii
29259	Ghorat-Hazarajat alpine meadow	Vormela peregusna
31275	Ghorat-Hazarajat alpine meadow	Panthera pardus
47181	Ghorat-Hazarajat alpine meadow	Panthera uncia
71208	Ghorat-Hazarajat alpine meadow	Ursus thibetanus
91018	Gibson desert	Macrotis lagotis
16492	Gissaro-Alai open woodlands	Marmota menzbieri
42230	Gissaro-Alai open woodlands	Vormela peregusna
43215	Gissaro-Alai open woodlands	Panthera pardus
62195	Gissaro-Alai open woodlands	Saiga tatarica
71209	Gissaro-Alai open woodlands	Panthera uncia
16493	Godavari-Krishna mangroves	Macaca radiata
25295	Godavari-Krishna mangroves	Tetracerus quadricornis
27278	Godavari-Krishna mangroves	Panthera pardus
33247	Godavari-Krishna mangroves	Cuon alpinus
38224	Godavari-Krishna mangroves	Melursus ursinus
56175	Godavari-Krishna mangroves	Manis crassicaudata
21483	Gobi Lakes Valley desert steppe	Marmota sibirica
31278	Gobi Lakes Valley desert steppe	Vormela peregusna
49181	Gobi Lakes Valley desert steppe	Moschus moschiferus
50185	Gobi Lakes Valley desert steppe	Panthera uncia
77157	Gobi Lakes Valley desert steppe	Camelus bactrianus
21485	Granitic Seychelles forests	Coleura seychellensis
35237	Great Basin montane forests	Myotis lucifugus
37236	Great Basin shrub steppe	Myotis lucifugus
76158	Great Basin shrub steppe	Cynomys parvidens
21490	Great Lakes Basin desert steppe	Marmota sibirica
45200	Great Lakes Basin desert steppe	Vormela peregusna
48188	Great Lakes Basin desert steppe	Rangifer tarandus
49184	Great Lakes Basin desert steppe	Equus ferus
61224	Great Lakes Basin desert steppe	Saiga tatarica
70160	Great Lakes Basin desert steppe	Moschus moschiferus
71214	Great Lakes Basin desert steppe	Panthera uncia
24340	Great Sandy-Tanami desert	Macrotis lagotis
43221	Great Sandy-Tanami desert	Macroderma gigas
12993	Great Victoria desert	Macrotis lagotis
35241	Great Victoria desert	Sminthopsis psammophila
75163	Greater Negros-Panay rain forests	Acerodon jubatus
89146	Greater Negros-Panay rain forests	Sus cebifrons
107120	Greater Negros-Panay rain forests	Macaca fascicularis
114137	Greater Negros-Panay rain forests	Eonycteris robusta
24342	Guajira-Barranquilla xeric scrub	Santamartamys rufodorsalis
61227	Guajira-Barranquilla xeric scrub	Ateles hybridus
102155	Guajira-Barranquilla xeric scrub	Ateles fusciceps
143115	Guajira-Barranquilla xeric scrub	Saguinus oedipus
153110	Guajira-Barranquilla xeric scrub	Myrmecophaga tridactyla
16669	Guajira-Barranquilla xeric scrub	Tayassu pecari
18475	Guajira-Barranquilla xeric scrub	Marmosa xerophila
121000	Guayaquil flooded grasslands	Amorphochilus schnablii
122145	Guianan freshwater swamp forests	Pteronura brasiliensis
125107	Guianan freshwater swamp forests	Ateles paniscus
141151	Guianan freshwater swamp forests	Priodontes maximus
15870	Guianan freshwater swamp forests	Myrmecophaga tridactyla
163107	Guianan freshwater swamp forests	Tayassu pecari
45206	Guianan Highlands moist forests	Monodelphis reigi
101179	Guianan Highlands moist forests	Ateles belzebuth
172119	Guianan Highlands moist forests	Pteronura brasiliensis
17570	Guianan Highlands moist forests	Ateles paniscus
192114	Guianan Highlands moist forests	Podoxymys roraimae
19956	Guianan Highlands moist forests	Priodontes maximus
22539	Guianan Highlands moist forests	Myrmecophaga tridactyla
232101	Guianan Highlands moist forests	Lonchorhina orinocensis
23363	Guianan Highlands moist forests	Inia geoffrensis
23839	Guianan Highlands moist forests	Tayassu pecari
87151	Guianan lowland moist forests	Trichechus inunguis
164103	Guianan lowland moist forests	Pteronura brasiliensis
16770	Guianan lowland moist forests	Ateles paniscus
182119	Guianan lowland moist forests	Podoxymys roraimae
18864	Guianan lowland moist forests	Priodontes maximus
212112	Guianan lowland moist forests	Myrmecophaga tridactyla
221115	Guianan lowland moist forests	Inia geoffrensis
22442	Guianan lowland moist forests	Tayassu pecari
89152	Guianan piedmont moist forests	Trichechus inunguis
95146	Guianan piedmont moist forests	Ateles belzebuth
16574	Guianan piedmont moist forests	Pteronura brasiliensis
16872	Guianan piedmont moist forests	Ateles paniscus
183107	Guianan piedmont moist forests	Podoxymys roraimae
19063	Guianan piedmont moist forests	Priodontes maximus
21650	Guianan piedmont moist forests	Myrmecophaga tridactyla
22443	Guianan piedmont moist forests	Lonchorhina orinocensis
22541	Guianan piedmont moist forests	Inia geoffrensis
23041	Guianan piedmont moist forests	Tayassu pecari
43230	Guianan savanna	Monodelphis reigi
90151	Guianan savanna	Trichechus inunguis
98134	Guianan savanna	Ateles belzebuth
16575	Guianan savanna	Pteronura brasiliensis
16873	Guianan savanna	Ateles paniscus
183108	Guianan savanna	Podoxymys roraimae
18866	Guianan savanna	Priodontes maximus
20459	Guianan savanna	Sotalia fluviatilis
212114	Guianan savanna	Myrmecophaga tridactyla
21850	Guianan savanna	Inia geoffrensis
222109	Guianan savanna	Tayassu pecari
25337	Guinean forest-savanna	Taurotragus derbianus
28279	Guinean forest-savanna	Caracal aurata
32267	Guinean forest-savanna	Loxodonta africana
37247	Guinean forest-savanna	Allochrocebus preussi
43231	Guinean forest-savanna	Redunca fulvorufula
87154	Guinean forest-savanna	Hippopotamus amphibius
13988	Guinean forest-savanna	Panthera pardus
16970	Guinean forest-savanna	Lycaon pictus
181136	Guinean forest-savanna	Cercopithecus diana
21652	Guinean forest-savanna	Choeropsis liberiensis
24639	Guinean forest-savanna	Panthera leo
25536	Guinean forest-savanna	Phataginus tetradactyla
25735	Guinean forest-savanna	Neoromicia roseveari
27818	Guinean forest-savanna	Smutsia gigantea
31295	Guinean forest-savanna	Pan troglodytes
34515	Guinean forest-savanna	Praomys obscurus
34713	Guinean forest-savanna	Phataginus tricuspis
35013	Guinean forest-savanna	Praomys hartwigi
16508	Guinean mangroves	Caracal aurata
33262	Guinean mangroves	Liberiictis kuhni
46207	Guinean mangroves	Hylomyscus baeri
88155	Guinean mangroves	Panthera pardus
117130	Guinean mangroves	Cercopithecus diana
14090	Guinean mangroves	Choeropsis liberiensis
16577	Guinean mangroves	Phataginus tetradactyla
17970	Guinean mangroves	Smutsia gigantea
201125	Guinean mangroves	Pan troglodytes
22446	Guinean mangroves	Phataginus tricuspis
17501	Guinean montane forests	Taurotragus derbianus
19483	Guinean montane forests	Caracal aurata
38240	Guinean montane forests	Liberiictis kuhni
43233	Guinean montane forests	Hipposideros lamottei
50199	Guinean montane forests	Hylomyscus baeri
63200	Guinean montane forests	Hippopotamus amphibius
75173	Guinean montane forests	Cephalophus zebra
96142	Guinean montane forests	Panthera pardus
122152	Guinean montane forests	Cercopithecus diana
14888	Guinean montane forests	Choeropsis liberiensis
172125	Guinean montane forests	Phataginus tetradactyla
174102	Guinean montane forests	Neoromicia roseveari
18869	Guinean montane forests	Smutsia gigantea
19067	Guinean montane forests	Micropotamogale lamottei
214106	Guinean montane forests	Pan troglodytes
222111	Guinean montane forests	Cephalophus jentinki
23942	Guinean montane forests	Phataginus tricuspis
21561	Guizhou Plateau broadleaf and mixed forests	Macaca arctoides
101016	Guizhou Plateau broadleaf and mixed forests	Manis pentadactyla
27296	Guizhou Plateau broadleaf and mixed forests	Moschus berezovskii
30268	Guizhou Plateau broadleaf and mixed forests	Rhinopithecus brelichi
56192	Guizhou Plateau broadleaf and mixed forests	Budorcas taxicolor
70171	Guizhou Plateau broadleaf and mixed forests	Panthera pardus
79169	Guizhou Plateau broadleaf and mixed forests	Lipotes vexillifer
88157	Guizhou Plateau broadleaf and mixed forests	Cuon alpinus
132136	Guizhou Plateau broadleaf and mixed forests	Trachypithecus francoisi
136108	Guizhou Plateau broadleaf and mixed forests	Neofelis nebulosa
13794	Guizhou Plateau broadleaf and mixed forests	Ursus thibetanus
71059	Gulf of California xeric scrub	Peromyscus slevini
121010	Gulf of California xeric scrub	Peromyscus interparietalis
25342	Gulf of California xeric scrub	Peromyscus caniceps
29281	Gulf of California xeric scrub	Peromyscus pseudocrinitus
48201	Gulf of California xeric scrub	Peromyscus guardia
53207	Gulf of California xeric scrub	Myotis vivesi
13709	Gulf of St. Lawrence lowland forests	Myotis lucifugus
40243	Gulf of St. Lawrence lowland forests	Perimyotis subflavus
44224	Gurupa várzea	Ateles marginatus
72196	Gurupa várzea	Trichechus inunguis
132137	Gurupa várzea	Pteronura brasiliensis
135111	Gurupa várzea	Ateles paniscus
154109	Gurupa várzea	Priodontes maximus
16878	Gurupa várzea	Sotalia fluviatilis
174103	Gurupa várzea	Myrmecophaga tridactyla
17874	Gurupa várzea	Inia geoffrensis
181139	Gurupa várzea	Tayassu pecari
71062	Hainan Island monsoon rain forests	Manis pentadactyla
33268	Hainan Island monsoon rain forests	Panolia eldii
43238	Hainan Island monsoon rain forests	Lepus hainanus
44225	Hainan Island monsoon rain forests	Neohylomys hainanensis
92179	Hainan Island monsoon rain forests	Nomascus hainanus
98139	Hainan Island monsoon rain forests	Ursus thibetanus
101022	Helanshan montane conifer forests	Ochotona argentata
23379	Helanshan montane conifer forests	Moschus chrysogaster
27301	Helanshan montane conifer forests	Vormela peregusna
45220	Helanshan montane conifer forests	Panthera uncia
13896	Hengduan Mountains subalpine conifer forests	Macaca arctoides
81048	Hengduan Mountains subalpine conifer forests	Manis pentadactyla
14699	Hengduan Mountains subalpine conifer forests	Ailuropoda melanoleuca
25346	Hengduan Mountains subalpine conifer forests	Moschus berezovskii
51249	Hengduan Mountains subalpine conifer forests	Budorcas taxicolor
58192	Hengduan Mountains subalpine conifer forests	Moschus chrysogaster
70174	Hengduan Mountains subalpine conifer forests	Panthera pardus
79172	Hengduan Mountains subalpine conifer forests	Ailurus fulgens
83173	Hengduan Mountains subalpine conifer forests	Cuon alpinus
113159	Hengduan Mountains subalpine conifer forests	Panthera uncia
14796	Hengduan Mountains subalpine conifer forests	Neofelis nebulosa
14994	Hengduan Mountains subalpine conifer forests	Ursus thibetanus
15880	Hengduan Mountains subalpine conifer forests	Rhinopithecus bieti
71065	Canadian High Arctic tundra	Rangifer tarandus
75178	High Monte	Hippocamelus antisensis
94155	High Monte	Pipanacoctomys aureus
112171	High Monte	Chinchilla chinchilla
26341	Highveld grasslands	Loxodonta africana
29288	Highveld grasslands	Acinonyx jubatus
30276	Highveld grasslands	Equus zebra
32279	Highveld grasslands	Redunca fulvorufula
39240	Highveld grasslands	Chrysospalax villosus
54205	Highveld grasslands	Diceros bicornis
67187	Highveld grasslands	Hippopotamus amphibius
105135	Highveld grasslands	Panthera pardus
14995	Highveld grasslands	Neamblysomus gunningi
152137	Highveld grasslands	Neamblysomus julianae
19496	Highveld grasslands	Mystromys albicaudatus
19867	Highveld grasslands	Smutsia temminckii
61073	Himalayan subtropical broadleaf forests	Arctictis binturong
111051	Himalayan subtropical broadleaf forests	Manis pentadactyla
37259	Himalayan subtropical broadleaf forests	Bubalus arnee
60202	Himalayan subtropical broadleaf forests	Axis porcinus
63208	Himalayan subtropical broadleaf forests	Budorcas taxicolor
68189	Himalayan subtropical broadleaf forests	Moschus chrysogaster
70176	Himalayan subtropical broadleaf forests	Tetracerus quadricornis
79175	Himalayan subtropical broadleaf forests	Caprolagus hispidus
80168	Himalayan subtropical broadleaf forests	Panthera pardus
82192	Himalayan subtropical broadleaf forests	Panthera tigris
93167	Himalayan subtropical broadleaf forests	Ailurus fulgens
100133	Himalayan subtropical broadleaf forests	Cuon alpinus
121181	Himalayan subtropical broadleaf forests	Rhinoceros unicornis
123142	Himalayan subtropical broadleaf forests	Melursus ursinus
127115	Himalayan subtropical broadleaf forests	Porcula salvania
128115	Himalayan subtropical broadleaf forests	Panthera uncia
130104	Himalayan subtropical broadleaf forests	Rucervus duvaucelii
138101	Himalayan subtropical broadleaf forests	Elephas maximus
141161	Himalayan subtropical broadleaf forests	Moschus leucogaster
17076	Himalayan subtropical broadleaf forests	Bos frontalis
172130	Himalayan subtropical broadleaf forests	Moschus fuscus
173115	Himalayan subtropical broadleaf forests	Manis crassicaudata
17582	Himalayan subtropical broadleaf forests	Neofelis nebulosa
17680	Himalayan subtropical broadleaf forests	Ursus thibetanus
210121	Himalayan subtropical broadleaf forests	Trachypithecus geei
213109	Himalayan subtropical broadleaf forests	Platanista gangetica
71069	Himalayan subtropical pine forests	Arctictis binturong
121021	Himalayan subtropical pine forests	Manis pentadactyla
72202	Himalayan subtropical pine forests	Axis porcinus
81225	Himalayan subtropical pine forests	Moschus chrysogaster
83176	Himalayan subtropical pine forests	Tetracerus quadricornis
97140	Himalayan subtropical pine forests	Caprolagus hispidus
98144	Himalayan subtropical pine forests	Panthera pardus
101192	Himalayan subtropical pine forests	Panthera tigris
114155	Himalayan subtropical pine forests	Ailurus fulgens
124130	Himalayan subtropical pine forests	Cuon alpinus
146102	Himalayan subtropical pine forests	Rhinoceros unicornis
14894	Himalayan subtropical pine forests	Melursus ursinus
154113	Himalayan subtropical pine forests	Panthera uncia
16682	Himalayan subtropical pine forests	Elephas maximus
16978	Himalayan subtropical pine forests	Moschus leucogaster
211126	Himalayan subtropical pine forests	Bos frontalis
214109	Himalayan subtropical pine forests	Manis crassicaudata
21657	Himalayan subtropical pine forests	Neofelis nebulosa
21754	Himalayan subtropical pine forests	Ursus thibetanus
251113	Himalayan subtropical pine forests	Trachypithecus geei
31328	Hindu Kush alpine meadow	Moschus cupreus
30279	Hindu Kush alpine meadow	Panthera pardus
46219	Hindu Kush alpine meadow	Panthera uncia
75182	Hindu Kush alpine meadow	Ursus thibetanus
81054	Hispaniolan dry forests	Chilonatalus micropus
22398	Hispaniolan dry forests	Plagiodontia aedium
81055	Hispaniolan moist forests	Chilonatalus micropus
22399	Hispaniolan moist forests	Plagiodontia aedium
81056	Hispaniolan pine forests	Chilonatalus micropus
19503	Hispaniolan pine forests	Plagiodontia aedium
54209	Hobyo grasslands and shrublands	Gazella spekei
55206	Hokkaido deciduous forests	Moschus moschiferus
20478	Honshu alpine conifer forests	Myotis pruinosus
67193	Honshu alpine conifer forests	Ursus thibetanus
51089	Horn of Africa xeric bushlands	Acinonyx jubatus
22404	Horn of Africa xeric bushlands	Equus africanus
35268	Horn of Africa xeric bushlands	Panthera pardus
66192	Horn of Africa xeric bushlands	Panthera leo
74187	Horn of Africa xeric bushlands	Gazella spekei
86168	Horn of Africa xeric bushlands	Dorcatragus megalotis
23392	Huang He Plain mixed forests	Moschus berezovskii
52229	Huang He Plain mixed forests	Vormela peregusna
57202	Huang He Plain mixed forests	Panthera pardus
59202	Huang He Plain mixed forests	Rhinopithecus roxellana
116140	Huang He Plain mixed forests	Ursus thibetanus
121183	Huang He Plain mixed forests	Hydropotes inermis
81062	Humid Chaco	Blastocerus dichotomus
64199	Humid Chaco	Catagonus wagneri
113165	Humid Chaco	Pteronura brasiliensis
134124	Humid Chaco	Priodontes maximus
144117	Humid Chaco	Myrmecophaga tridactyla
156100	Humid Chaco	Tayassu pecari
164114	Humid Chaco	Wilfredomys oenax
71080	Humid Pampas	Blastocerus dichotomus
81231	Humid Pampas	Wilfredomys oenax
71081	Huon Peninsula montane rain forests	Thylogale browni
27329	Huon Peninsula montane rain forests	Dendrolagus matschiei
43253	Huon Peninsula montane rain forests	Spilocuscus rufoniger
64201	Huon Peninsula montane rain forests	Zaglossus bartoni
15702	Iberian conifer forests	Arvicola sapidus
26352	Iberian conifer forests	Galemys pyrenaicus
34279	Iberian conifer forests	Mustela lutreola
36263	Iberian conifer forests	Oryctolagus cuniculus
68200	Iberian conifer forests	Myotis capaccinii
20485	Iberian sclerophyllous and semi-deciduous forests	Arvicola sapidus
35274	Iberian sclerophyllous and semi-deciduous forests	Galemys pyrenaicus
43255	Iberian sclerophyllous and semi-deciduous forests	Mustela lutreola
46230	Iberian sclerophyllous and semi-deciduous forests	Oryctolagus cuniculus
77186	Iberian sclerophyllous and semi-deciduous forests	Lynx pardinus
83185	Iberian sclerophyllous and semi-deciduous forests	Myotis capaccinii
92190	Illyrian deciduous forests	Myotis capaccinii
31355	Indochina mangroves	Macaca arctoides
111067	Indochina mangroves	Arctictis binturong
26355	Indochina mangroves	Nomascus gabriellae
31356	Indochina mangroves	Bos javanicus
39255	Indochina mangroves	Macaca nemestrina
50223	Indochina mangroves	Pteromyscus pulverulentus
61259	Indochina mangroves	Hylobates agilis
64205	Indochina mangroves	Lutra sumatrana
65200	Indochina mangroves	Trachypithecus phayrei
73202	Indochina mangroves	Nycticebus pygmaeus
94164	Indochina mangroves	Helarctos malayanus
104151	Indochina mangroves	Hylobates lar
107142	Indochina mangroves	Panthera tigris
118134	Indochina mangroves	Cuon alpinus
119130	Indochina mangroves	Hylobates pileatus
136116	Indochina mangroves	Trachypithecus delacouri
14899	Indochina mangroves	Trachypithecus germaini
152141	Indochina mangroves	Elephas maximus
154115	Indochina mangroves	Macaca leonina
15885	Indochina mangroves	Maxomys whiteheadi
171146	Indochina mangroves	Chrotogale owstoni
172133	Indochina mangroves	Macaca fascicularis
18675	Indochina mangroves	Bos frontalis
18874	Indochina mangroves	Cynogale bennettii
18973	Indochina mangroves	Viverra megaspila
19769	Indochina mangroves	Manis javanica
19966	Indochina mangroves	Ursus thibetanus
25365	Indus River Delta-Arabian Sea mangroves	Macaca radiata
36267	Indus River Delta-Arabian Sea mangroves	Axis porcinus
41323	Indus River Delta-Arabian Sea mangroves	Tetracerus quadricornis
45238	Indus River Delta-Arabian Sea mangroves	Panthera pardus
87173	Indus River Delta-Arabian Sea mangroves	Manis crassicaudata
15707	Indus Valley desert	Axis porcinus
37274	Indus Valley desert	Manis crassicaudata
47225	Indus Valley desert	Platanista gangetica
91061	Inner Niger Delta flooded savanna	Loxodonta africana
68205	Inner Niger Delta flooded savanna	Nanger dama
16692	Interior Alaska-Yukon lowland taiga	Myotis lucifugus
23403	Interior Alaska-Yukon lowland taiga	Rangifer tarandus
16693	Interior Plateau US Hardwood Forests	Myotis lucifugus
57212	Interior Plateau US Hardwood Forests	Perimyotis subflavus
19584	Interior Yukon-Alaska alpine tundra	Myotis lucifugus
28323	Interior Yukon-Alaska alpine tundra	Rangifer tarandus
111074	Iquitos várzea	Blastocerus dichotomus
107143	Iquitos várzea	Trichechus inunguis
109142	Iquitos várzea	Vampyressa melissa
117141	Iquitos várzea	Ateles belzebuth
143132	Iquitos várzea	Ateles chamek
20759	Iquitos várzea	Pteronura brasiliensis
241121	Iquitos várzea	Priodontes maximus
25933	Iquitos várzea	Sotalia fluviatilis
26827	Iquitos várzea	Myrmecophaga tridactyla
282100	Iquitos várzea	Inia geoffrensis
28520	Iquitos várzea	Tayassu pecari
28918	Iquitos várzea	Tremarctos ornatus
31371	Irrawaddy dry forests	Macaca arctoides
101049	Irrawaddy dry forests	Arctictis binturong
121044	Irrawaddy dry forests	Manis pentadactyla
25373	Irrawaddy dry forests	Bos javanicus
34290	Irrawaddy dry forests	Hoolock hoolock
41336	Irrawaddy dry forests	Panolia eldii
42280	Irrawaddy dry forests	Trachypithecus phayrei
51277	Irrawaddy dry forests	Axis porcinus
53233	Irrawaddy dry forests	Hoolock leuconedys
62237	Irrawaddy dry forests	Helarctos malayanus
68208	Irrawaddy dry forests	Panthera pardus
73206	Irrawaddy dry forests	Panthera tigris
83191	Irrawaddy dry forests	Cuon alpinus
85180	Irrawaddy dry forests	Hoolock tianxing
107144	Irrawaddy dry forests	Elephas maximus
108135	Irrawaddy dry forests	Macaca leonina
118136	Irrawaddy dry forests	Macaca fascicularis
127120	Irrawaddy dry forests	Bos frontalis
129119	Irrawaddy dry forests	Viverra megaspila
132145	Irrawaddy dry forests	Manis javanica
133133	Irrawaddy dry forests	Neofelis nebulosa
134127	Irrawaddy dry forests	Ursus thibetanus
16698	Irrawaddy freshwater swamp forests	Trachypithecus phayrei
31374	Irrawaddy freshwater swamp forests	Cuon alpinus
32303	Irrawaddy freshwater swamp forests	Hoolock tianxing
42281	Irrawaddy freshwater swamp forests	Elephas maximus
50230	Irrawaddy freshwater swamp forests	Macaca fascicularis
31375	Irrawaddy moist deciduous forests	Macaca arctoides
121046	Irrawaddy moist deciduous forests	Arctictis binturong
141004	Irrawaddy moist deciduous forests	Manis pentadactyla
29324	Irrawaddy moist deciduous forests	Bos javanicus
46241	Irrawaddy moist deciduous forests	Hoolock hoolock
53235	Irrawaddy moist deciduous forests	Panolia eldii
54226	Irrawaddy moist deciduous forests	Trachypithecus phayrei
64212	Irrawaddy moist deciduous forests	Axis porcinus
67209	Irrawaddy moist deciduous forests	Hoolock leuconedys
79192	Irrawaddy moist deciduous forests	Helarctos malayanus
90173	Irrawaddy moist deciduous forests	Hylobates lar
91229	Irrawaddy moist deciduous forests	Panthera pardus
96158	Irrawaddy moist deciduous forests	Panthera tigris
106143	Irrawaddy moist deciduous forests	Cuon alpinus
108136	Irrawaddy moist deciduous forests	Hoolock tianxing
122165	Irrawaddy moist deciduous forests	Acrocodia indicus
137108	Irrawaddy moist deciduous forests	Trachypithecus germaini
140103	Irrawaddy moist deciduous forests	Elephas maximus
143134	Irrawaddy moist deciduous forests	Macaca leonina
155109	Irrawaddy moist deciduous forests	Macaca fascicularis
165103	Irrawaddy moist deciduous forests	Bos frontalis
16886	Irrawaddy moist deciduous forests	Viverra megaspila
172135	Irrawaddy moist deciduous forests	Manis javanica
173120	Irrawaddy moist deciduous forests	Neofelis nebulosa
175102	Irrawaddy moist deciduous forests	Ursus thibetanus
92196	Isthmian-Atlantic moist forests	Tapirella bairdii
96159	Isthmian-Atlantic moist forests	Ateles geoffroyi
128121	Isthmian-Atlantic moist forests	Ateles fusciceps
194104	Isthmian-Atlantic moist forests	Myrmecophaga tridactyla
210124	Isthmian-Atlantic moist forests	Tayassu pecari
83193	Isthmian-Pacific moist forests	Tapirella bairdii
86181	Isthmian-Pacific moist forests	Ateles geoffroyi
172137	Isthmian-Pacific moist forests	Myrmecophaga tridactyla
18679	Isthmian-Pacific moist forests	Tayassu pecari
24399	Italian sclerophyllous and semi-deciduous forests	Arvicola sapidus
86182	Italian sclerophyllous and semi-deciduous forests	Myotis capaccinii
20503	Itigi-Sumbu thicket	Loxodonta africana
25379	Itigi-Sumbu thicket	Acinonyx jubatus
54230	Itigi-Sumbu thicket	Diceros bicornis
69204	Itigi-Sumbu thicket	Hippopotamus amphibius
103162	Itigi-Sumbu thicket	Panthera pardus
119135	Itigi-Sumbu thicket	Lycaon pictus
16092	Itigi-Sumbu thicket	Panthera leo
20068	Itigi-Sumbu thicket	Smutsia temminckii
212125	Itigi-Sumbu thicket	Phataginus tricuspis
141009	Jalisco dry forests	Musonycteris harrisoni
48236	Jalisco dry forests	Sigmodon alleni
61275	Jalisco dry forests	Reithrodontomys hirsutus
64217	Jalisco dry forests	Peromyscus madrensis
90177	Jalisco dry forests	Leptonycteris nivalis
94172	Jalisco dry forests	Heteromys spectabilis
123153	Jalisco dry forests	Xenomys nelsoni
101057	Jamaican dry forests	Chilonatalus micropus
111083	Jamaican dry forests	Geocapromys brownii
19597	Jamaican dry forests	Natalus jamaicensis
21702	Jamaican moist forests	Phyllonycteris aphylla
111084	Jamaican moist forests	Chilonatalus micropus
121053	Jamaican moist forests	Geocapromys brownii
21703	Jamaican moist forests	Natalus jamaicensis
88184	Japurá-Solimões-Negro moist forests	Trichechus inunguis
94173	Japurá-Solimões-Negro moist forests	Ateles belzebuth
115159	Japurá-Solimões-Negro moist forests	Ateles chamek
17085	Japurá-Solimões-Negro moist forests	Pteronura brasiliensis
173123	Japurá-Solimões-Negro moist forests	Ateles paniscus
193118	Japurá-Solimões-Negro moist forests	Priodontes maximus
20862	Japurá-Solimões-Negro moist forests	Sotalia fluviatilis
215105	Japurá-Solimões-Negro moist forests	Saguinus bicolor
21858	Japurá-Solimões-Negro moist forests	Myrmecophaga tridactyla
22652	Japurá-Solimões-Negro moist forests	Lonchorhina orinocensis
22851	Japurá-Solimões-Negro moist forests	Inia geoffrensis
232111	Japurá-Solimões-Negro moist forests	Tayassu pecari
61280	Jarrah-Karri forest and shrublands	Setonix brachyurus
23457	Jarrah-Karri forest and shrublands	Pseudocheirus occidentalis
21708	Jian Nan subtropical evergreen forests	Macaca arctoides
61281	Jian Nan subtropical evergreen forests	Arctictis binturong
101061	Jian Nan subtropical evergreen forests	Manis pentadactyla
29330	Jian Nan subtropical evergreen forests	Moschus berezovskii
33305	Jian Nan subtropical evergreen forests	Rhinopithecus brelichi
70197	Jian Nan subtropical evergreen forests	Panthera pardus
125134	Jian Nan subtropical evergreen forests	Trachypithecus francoisi
129126	Jian Nan subtropical evergreen forests	Viverra megaspila
131181	Jian Nan subtropical evergreen forests	Neofelis nebulosa
132152	Jian Nan subtropical evergreen forests	Ursus thibetanus
141172	Jian Nan subtropical evergreen forests	Hydropotes inermis
112187	Jos Plateau forest-grassland	Phataginus tricuspis
31396	Junggar Basin semi-desert	Marmota sibirica
30308	Junggar Basin semi-desert	Cricetus cricetus
58224	Junggar Basin semi-desert	Vormela peregusna
62248	Junggar Basin semi-desert	Equus ferus
91237	Junggar Basin semi-desert	Moschus moschiferus
92203	Junggar Basin semi-desert	Panthera uncia
140110	Junggar Basin semi-desert	Camelus bactrianus
73217	Juruá-Purus moist forests	Trichechus inunguis
98160	Juruá-Purus moist forests	Ateles chamek
146113	Juruá-Purus moist forests	Pteronura brasiliensis
16891	Juruá-Purus moist forests	Priodontes maximus
181152	Juruá-Purus moist forests	Sotalia fluviatilis
19078	Juruá-Purus moist forests	Myrmecophaga tridactyla
19877	Juruá-Purus moist forests	Inia geoffrensis
20070	Juruá-Purus moist forests	Tayassu pecari
31400	Kalaallit Nunaat High Arctic tundra	Rangifer tarandus
17702	Kalahari Acacia woodlands	Loxodonta africana
20575	Kalahari Acacia woodlands	Acinonyx jubatus
24406	Kalahari Acacia woodlands	Equus zebra
33309	Kalahari Acacia woodlands	Diceros bicornis
43276	Kalahari Acacia woodlands	Hippopotamus amphibius
64223	Kalahari Acacia woodlands	Panthera pardus
79203	Kalahari Acacia woodlands	Lycaon pictus
101209	Kalahari Acacia woodlands	Panthera leo
129129	Kalahari Acacia woodlands	Smutsia temminckii
24407	Kalahari xeric savanna	Loxodonta africana
27355	Kalahari xeric savanna	Acinonyx jubatus
33314	Kalahari xeric savanna	Equus zebra
34302	Kalahari xeric savanna	Redunca fulvorufula
49238	Kalahari xeric savanna	Diceros bicornis
64224	Kalahari xeric savanna	Hippopotamus amphibius
95176	Kalahari xeric savanna	Panthera pardus
114172	Kalahari xeric savanna	Lycaon pictus
149110	Kalahari xeric savanna	Panthera leo
182138	Kalahari xeric savanna	Mystromys albicaudatus
18685	Kalahari xeric savanna	Smutsia temminckii
19607	Kamchatka-Kurile meadows and sparse forests	Rangifer tarandus
131037	Kamchatka taiga	Rangifer tarandus
101069	Kaokoveld desert	Loxodonta africana
131038	Kaokoveld desert	Acinonyx jubatus
15994	Kaokoveld desert	Equus zebra
21777	Kaokoveld desert	Diceros bicornis
27357	Kaokoveld desert	Hippopotamus amphibius
40288	Kaokoveld desert	Panthera pardus
63241	Kaokoveld desert	Panthera leo
91087	Karakoram-West Tibetan Plateau alpine steppe	Moschus cupreus
44267	Karakoram-West Tibetan Plateau alpine steppe	Panthera pardus
57229	Karakoram-West Tibetan Plateau alpine steppe	Cuon alpinus
74213	Karakoram-West Tibetan Plateau alpine steppe	Panthera uncia
79206	Karakoram-West Tibetan Plateau alpine steppe	Moschus leucogaster
89189	Karakoram-West Tibetan Plateau alpine steppe	Eupetaurus cinereus
100154	Karakoram-West Tibetan Plateau alpine steppe	Ursus thibetanus
31417	Kayah-Karen montane rain forests	Macaca arctoides
121064	Kayah-Karen montane rain forests	Arctictis binturong
16799	Kayah-Karen montane rain forests	Manis pentadactyla
30321	Kayah-Karen montane rain forests	Bos javanicus
43281	Kayah-Karen montane rain forests	Bubalus arnee
56231	Kayah-Karen montane rain forests	Trachypithecus phayrei
65219	Kayah-Karen montane rain forests	Axis porcinus
80198	Kayah-Karen montane rain forests	Helarctos malayanus
93191	Kayah-Karen montane rain forests	Hylobates lar
95177	Kayah-Karen montane rain forests	Panthera pardus
99159	Kayah-Karen montane rain forests	Panthera tigris
112192	Kayah-Karen montane rain forests	Cuon alpinus
115167	Kayah-Karen montane rain forests	Hoolock tianxing
131185	Kayah-Karen montane rain forests	Acrocodia indicus
144128	Kayah-Karen montane rain forests	Trachypithecus germaini
147113	Kayah-Karen montane rain forests	Elephas maximus
149111	Kayah-Karen montane rain forests	Macaca leonina
163133	Kayah-Karen montane rain forests	Macaca fascicularis
174118	Kayah-Karen montane rain forests	Bos frontalis
176102	Kayah-Karen montane rain forests	Viverra megaspila
182139	Kayah-Karen montane rain forests	Manis javanica
183126	Kayah-Karen montane rain forests	Neofelis nebulosa
184110	Kayah-Karen montane rain forests	Ursus thibetanus
26382	Kazakh forest steppe	Cricetus cricetus
46257	Kazakh forest steppe	Vormela peregusna
48246	Kazakh forest steppe	Rangifer tarandus
70206	Kazakh forest steppe	Moschus moschiferus
71278	Kazakh forest steppe	Panthera uncia
78205	Kazakh forest steppe	Desmana moschata
24450	Kazakh semi-desert	Cricetus cricetus
41380	Kazakh semi-desert	Vormela peregusna
57231	Kazakh semi-desert	Saiga tatarica
27362	Kazakh steppe	Cricetus cricetus
44271	Kazakh steppe	Vormela peregusna
46258	Kazakh steppe	Rangifer tarandus
62257	Kazakh steppe	Saiga tatarica
77209	Kazakh steppe	Desmana moschata
18695	Kazakh upland steppe	Cricetus cricetus
31426	Kazakh upland steppe	Vormela peregusna
[truncated: 15,641 more rows]
