# Supplementary material for: Advancing EDGE Zones to identify spatial conservation priorities of tetrapod evolutionary history
Source: Nat Commun. 2024 Sep 3;15:7672. doi: 10.1038/s41467-024-51992-5 (PMC11377708; doi:10.1038/s41467-024-51992-5)
Supplement: Supplementary file 12 — Supplementary Data 10 [file 41467_2024_51992_MOESM12_ESM.zip]

Archive with 1 entries (1 files):
- S10_EDGE_Zone_mammal_sample.RData
