# Supplementary material for: Advancing EDGE Zones to identify spatial conservation priorities of tetrapod evolutionary history
Source: Nat Commun. 2024 Sep 3;15:7672. doi: 10.1038/s41467-024-51992-5 (PMC11377708; doi:10.1038/s41467-024-51992-5)
Supplement: Supplementary file 14 — Source Data [file 41467_2024_51992_MOESM14_ESM.xlsx]

## Sheet: Figure 1a
X	Y	X_Y	EDGE.richness
-17707750	48250	-17707750_48250	5
-17707750	144750	-17707750_144750	5
-17514750	-2171250	-17514750_-2171250	1
-17514750	-2074750	-17514750_-2074750	12
-17514750	-1785250	-17514750_-1785250	8
-17418250	-2364250	-17418250_-2364250	1
-17418250	-2267750	-17418250_-2267750	1
-17418250	-2171250	-17418250_-2171250	10
-17418250	-2074750	-17418250_-2074750	10
-17418250	-530750	-17418250_-530750	7
-17418250	-434250	-17418250_-434250	7
-17321750	-2364250	-17321750_-2364250	8
-17321750	-2267750	-17321750_-2267750	10
-17321750	-2171250	-17321750_-2171250	8
-17321750	-1592250	-17321750_-1592250	7
-17225250	-2557250	-17225250_-2557250	1
-17225250	-2364250	-17225250_-2364250	1
-17225250	-1881750	-17225250_-1881750	10
-17225250	-530750	-17225250_-530750	7
-17225250	-337750	-17225250_-337750	7
-17128750	-1013250	-17128750_-1013250	7
-17128750	-530750	-17128750_-530750	7
-17128750	-434250	-17128750_-434250	7
-17032250	-1978250	-17032250_-1978250	7
-17032250	-1109750	-17032250_-1109750	7
-16935750	-2460750	-16935750_-2460750	7
-16935750	-2267750	-16935750_-2267750	8
-16935750	-1688750	-16935750_-1688750	7
-16935750	-1399250	-16935750_-1399250	7
-16839250	-2750250	-16839250_-2750250	7
-16839250	-2557250	-16839250_-2557250	8
-16839250	-2460750	-16839250_-2460750	7
-16839250	-2364250	-16839250_-2364250	7
-16839250	-2267750	-16839250_-2267750	7
-16742750	-2653750	-16742750_-2653750	10
-16742750	-1785250	-16742750_-1785250	6
-16646250	-1785250	-16646250_-1785250	6
-16549750	-1785250	-16549750_-1785250	6
-16549750	2074750	-16549750_2074750	8
-16453250	-2364250	-16453250_-2364250	8
-16453250	-1302750	-16453250_-1302750	6
-16453250	3425750	-16453250_3425750	7
-16356750	-3522250	-16356750_-3522250	7
-16356750	3136250	-16356750_3136250	6
-16163750	723750	-16163750_723750	10
-16163750	3136250	-16163750_3136250	8
-16067250	-48250	-16067250_-48250	7
-16067250	627250	-16067250_627250	10
-15970750	-1302750	-15970750_-1302750	7
-15970750	-1206250	-15970750_-1206250	6
-15970750	434250	-15970750_434250	10
-15970750	530750	-15970750_530750	10
-15874250	3039750	-15874250_3039750	6
-15777750	241250	-15777750_241250	7
-15681250	-1109750	-15681250_-1109750	7
-15681250	2846750	-15681250_2846750	7
-15584750	-723750	-15584750_-723750	6
-15488250	-2364250	-15488250_-2364250	6
-15488250	-530750	-15488250_-530750	7
-15391750	-2364250	-15391750_-2364250	6
-15391750	2846750	-15391750_2846750	11
-15295250	-2557250	-15295250_-2557250	8
-15295250	-2460750	-15295250_-2460750	8
-15295250	2653750	-15295250_2653750	10
-15295250	2750250	-15295250_2750250	13
-15198750	-2460750	-15198750_-2460750	7
-15102250	-2653750	-15102250_-2653750	7
-15102250	2557250	-15102250_2557250	9
-15102250	2653750	-15102250_2653750	11
-15005750	-1399250	-15005750_-1399250	7
-15005750	2460750	-15005750_2460750	9
-15005750	2557250	-15005750_2557250	6
-14909250	-1206250	-14909250_-1206250	8
-14812750	-2074750	-14812750_-2074750	7
-14716250	-2074750	-14716250_-2074750	7
-14619750	-2171250	-14619750_-2171250	9
-14619750	-1785250	-14619750_-1785250	7
-14523250	-2171250	-14523250_-2171250	9
-14523250	-1978250	-14523250_-1978250	8
-14523250	-1881750	-14523250_-1881750	8
-14426750	-5259250	-14426750_-5259250	12
-14426750	-2750250	-14426750_-2750250	8
-14426750	-1881750	-14426750_-1881750	8
-14330250	-5259250	-14330250_-5259250	16
-14330250	-1978250	-14330250_-1978250	8
-14330250	-1881750	-14330250_-1881750	7
-14330250	-1785250	-14330250_-1785250	7
-14233750	-2846750	-14233750_-2846750	7
-14233750	-1978250	-14233750_-1978250	7
-14233750	-1881750	-14233750_-1881750	7
-14233750	-1785250	-14233750_-1785250	7
-14137250	-2171250	-14137250_-2171250	7
-14137250	-1978250	-14137250_-1978250	7
-14040750	-2943250	-14040750_-2943250	7
-14040750	-2074750	-14040750_-2074750	7
-14040750	-1978250	-14040750_-1978250	7
-14040750	-1013250	-14040750_-1013250	12
-13944250	-2171250	-13944250_-2171250	7
-13944250	-2074750	-13944250_-2074750	7
-13944250	-1978250	-13944250_-1978250	7
-13944250	-1206250	-13944250_-1206250	13
-13944250	-1109750	-13944250_-1109750	15
-13847750	-2171250	-13847750_-2171250	7
-13847750	-1785250	-13847750_-1785250	8
-13847750	-1206250	-13847750_-1206250	13
-13847750	-1109750	-13847750_-1109750	13
-13751250	-2171250	-13751250_-2171250	6
-13751250	-1978250	-13751250_-1978250	7
-13751250	-1302750	-13751250_-1302750	12
-13654750	-2364250	-13654750_-2364250	6
-13654750	-2267750	-13654750_-2267750	6
-13654750	-2171250	-13654750_-2171250	6
-13558250	-2364250	-13558250_-2364250	6
-13461750	-3329250	-13461750_-3329250	8
-13461750	-2653750	-13461750_-2653750	5
-13461750	-2267750	-13461750_-2267750	6
-13461750	-2171250	-13461750_-2171250	6
-13365250	-2557250	-13365250_-2557250	5
-13365250	6031250	-13365250_6031250	3
-13268750	-2653750	-13268750_-2653750	5
-13268750	-2557250	-13268750_-2557250	5
-13268750	-2267750	-13268750_-2267750	5
-13268750	6031250	-13268750_6031250	3
-13172250	6031250	-13172250_6031250	3
-13075750	-2653750	-13075750_-2653750	6
-13075750	6031250	-13075750_6031250	3
-12979250	-2653750	-12979250_-2653750	5
-12979250	6031250	-12979250_6031250	3
-12979250	6127750	-12979250_6127750	4
-12882750	-2846750	-12882750_-2846750	6
-12882750	6127750	-12882750_6127750	3
-12786250	6127750	-12786250_6127750	3
-12689750	6127750	-12689750_6127750	3
-12593250	6127750	-12593250_6127750	3
-12496750	6127750	-12496750_6127750	3
-12400250	-2943250	-12400250_-2943250	6
-12400250	6127750	-12400250_6127750	4
-12400250	6224250	-12400250_6224250	4
-12303750	-3039750	-12303750_-3039750	5
-12207250	6224250	-12207250_6224250	3
-12110750	-2943250	-12110750_-2943250	6
-12014250	6224250	-12014250_6224250	5
-11917750	6320750	-11917750_6320750	5
-11821250	-3039750	-11821250_-3039750	4
-11821250	6320750	-11821250_6320750	4
-11724750	6513750	-11724750_6513750	2
-11628250	6320750	-11628250_6320750	5
-11628250	6610250	-11628250_6610250	2
-11531750	6417250	-11531750_6417250	4
-11435250	6417250	-11435250_6417250	4
-11338750	6320750	-11338750_6320750	2
-11338750	6417250	-11338750_6417250	4
-11242250	6417250	-11242250_6417250	4
-11145750	2267750	-11145750_2267750	8
-11145750	6417250	-11145750_6417250	4
-11145750	6899750	-11145750_6899750	2
-11049250	6513750	-11049250_6513750	4
-11049250	6899750	-11049250_6899750	2
-10952750	3522250	-10952750_3522250	7
-10952750	6513750	-10952750_6513750	4
-10856250	1302750	-10856250_1302750	7
-10856250	6513750	-10856250_6513750	4
-10759750	2267750	-10759750_2267750	9
-10759750	2364250	-10759750_2364250	6
-10759750	4004750	-10759750_4004750	6
-10759750	4101250	-10759750_4101250	5
-10759750	6610250	-10759750_6610250	4
-10759750	6899750	-10759750_6899750	3
-10663250	3425750	-10663250_3425750	4
-10663250	4004750	-10663250_4004750	4
-10663250	4101250	-10663250_4101250	4
-10663250	4197750	-10663250_4197750	2
-10663250	4294250	-10663250_4294250	4
-10663250	4390750	-10663250_4390750	5
-10663250	4487250	-10663250_4487250	3
-10663250	6513750	-10663250_6513750	4
-10663250	6610250	-10663250_6610250	4
-10663250	6706750	-10663250_6706750	3
-10663250	6803250	-10663250_6803250	7
-10566750	2943250	-10566750_2943250	3
-10566750	3136250	-10566750_3136250	3
-10566750	3232750	-10566750_3232750	3
-10566750	3425750	-10566750_3425750	1
-10566750	3715250	-10566750_3715250	4
-10566750	3811750	-10566750_3811750	2
-10566750	3908250	-10566750_3908250	4
-10566750	4004750	-10566750_4004750	4
-10566750	4101250	-10566750_4101250	5
-10566750	4197750	-10566750_4197750	3
-10566750	4294250	-10566750_4294250	7
-10566750	4390750	-10566750_4390750	6
-10566750	4487250	-10566750_4487250	6
-10566750	4583750	-10566750_4583750	7
-10566750	4680250	-10566750_4680250	5
-10566750	6803250	-10566750_6803250	8
-10566750	6899750	-10566750_6899750	4
-10470250	3136250	-10470250_3136250	2
-10470250	3232750	-10470250_3232750	1
-10470250	3522250	-10470250_3522250	4
-10470250	3618750	-10470250_3618750	2
-10470250	4004750	-10470250_4004750	2
-10470250	4101250	-10470250_4101250	6
-10470250	4197750	-10470250_4197750	2
-10470250	4294250	-10470250_4294250	3
-10470250	4390750	-10470250_4390750	3
-10470250	4487250	-10470250_4487250	3
-10470250	4583750	-10470250_4583750	3
-10470250	4680250	-10470250_4680250	2
-10470250	4776750	-10470250_4776750	4
-10470250	4873250	-10470250_4873250	3
-10470250	6610250	-10470250_6610250	4
-10470250	6706750	-10470250_6706750	4
-10470250	6803250	-10470250_6803250	5
-10470250	6899750	-10470250_6899750	4
-10470250	6996250	-10470250_6996250	5
-10373750	2943250	-10373750_2943250	2
-10373750	3136250	-10373750_3136250	3
-10373750	3329250	-10373750_3329250	2
-10373750	3425750	-10373750_3425750	1
-10373750	3522250	-10373750_3522250	2
-10373750	3811750	-10373750_3811750	1
-10373750	4004750	-10373750_4004750	1
-10373750	4101250	-10373750_4101250	4
-10373750	4197750	-10373750_4197750	3
-10373750	4294250	-10373750_4294250	4
-10373750	4390750	-10373750_4390750	5
-10373750	4487250	-10373750_4487250	4
-10373750	4583750	-10373750_4583750	4
-10373750	4680250	-10373750_4680250	4
-10373750	4776750	-10373750_4776750	4
-10373750	4873250	-10373750_4873250	3
-10373750	4969750	-10373750_4969750	4
-10373750	6706750	-10373750_6706750	6
-10373750	6803250	-10373750_6803250	4
-10373750	6899750	-10373750_6899750	6
-10373750	6996250	-10373750_6996250	4
-10373750	7092750	-10373750_7092750	1
-10373750	7189250	-10373750_7189250	1
-10277250	3136250	-10277250_3136250	2
-10277250	3329250	-10277250_3329250	1
-10277250	3425750	-10277250_3425750	1
-10277250	3522250	-10277250_3522250	1
-10277250	3618750	-10277250_3618750	2
-10277250	3715250	-10277250_3715250	1
-10277250	4004750	-10277250_4004750	2
-10277250	4101250	-10277250_4101250	2
-10277250	4197750	-10277250_4197750	3
-10277250	4294250	-10277250_4294250	3
-10277250	4390750	-10277250_4390750	4
-10277250	4487250	-10277250_4487250	3
-10277250	4583750	-10277250_4583750	3
-10277250	4680250	-10277250_4680250	5
-10277250	4776750	-10277250_4776750	5
-10277250	4873250	-10277250_4873250	3
-10277250	4969750	-10277250_4969750	5
-10277250	5066250	-10277250_5066250	2
-10277250	6706750	-10277250_6706750	4
-10277250	6803250	-10277250_6803250	5
-10277250	6899750	-10277250_6899750	6
-10277250	6996250	-10277250_6996250	4
-10277250	7189250	-10277250_7189250	1
-10277250	7382250	-10277250_7382250	1
-10180750	-3329250	-10180750_-3329250	6
-10180750	2653750	-10180750_2653750	3
-10180750	3232750	-10180750_3232750	1
-10180750	3329250	-10180750_3329250	1
-10180750	3425750	-10180750_3425750	1
-10180750	3522250	-10180750_3522250	1
-10180750	3618750	-10180750_3618750	1
-10180750	3715250	-10180750_3715250	1
-10180750	3811750	-10180750_3811750	1
-10180750	3908250	-10180750_3908250	1
-10180750	4004750	-10180750_4004750	1
-10180750	4101250	-10180750_4101250	1
-10180750	4197750	-10180750_4197750	2
-10180750	4294250	-10180750_4294250	4
-10180750	4390750	-10180750_4390750	3
-10180750	4487250	-10180750_4487250	2
-10180750	4583750	-10180750_4583750	3
-10180750	4680250	-10180750_4680250	3
-10180750	4776750	-10180750_4776750	3
-10180750	4873250	-10180750_4873250	4
-10180750	4969750	-10180750_4969750	3
-10180750	5066250	-10180750_5066250	3
-10180750	5162750	-10180750_5162750	2
-10180750	6706750	-10180750_6706750	4
-10180750	6803250	-10180750_6803250	4
-10180750	6899750	-10180750_6899750	6
-10180750	6996250	-10180750_6996250	6
-10180750	7092750	-10180750_7092750	5
-10180750	7285750	-10180750_7285750	2
-10084250	2364250	-10084250_2364250	7
-10084250	2460750	-10084250_2460750	4
-10084250	2557250	-10084250_2557250	5
-10084250	2653750	-10084250_2653750	1
-10084250	2750250	-10084250_2750250	1
-10084250	2846750	-10084250_2846750	2
-10084250	2943250	-10084250_2943250	3
-10084250	3039750	-10084250_3039750	1
-10084250	3136250	-10084250_3136250	4
-10084250	3232750	-10084250_3232750	4
-10084250	3329250	-10084250_3329250	6
-10084250	3425750	-10084250_3425750	5
-10084250	3522250	-10084250_3522250	1
-10084250	3618750	-10084250_3618750	1
-10084250	3715250	-10084250_3715250	2
-10084250	3811750	-10084250_3811750	1
-10084250	3908250	-10084250_3908250	1
-10084250	4004750	-10084250_4004750	1
-10084250	4101250	-10084250_4101250	1
-10084250	4197750	-10084250_4197750	1
-10084250	4294250	-10084250_4294250	1
-10084250	4390750	-10084250_4390750	2
-10084250	4487250	-10084250_4487250	3
-10084250	4583750	-10084250_4583750	2
-10084250	4680250	-10084250_4680250	3
-10084250	4776750	-10084250_4776750	2
-10084250	4873250	-10084250_4873250	3
-10084250	4969750	-10084250_4969750	3
-10084250	5066250	-10084250_5066250	3
-10084250	5162750	-10084250_5162750	1
-10084250	5259250	-10084250_5259250	3
-10084250	6803250	-10084250_6803250	4
-10084250	6899750	-10084250_6899750	6
-10084250	6996250	-10084250_6996250	6
-10084250	7092750	-10084250_7092750	6
-10084250	7285750	-10084250_7285750	3
-10084250	7382250	-10084250_7382250	3
-10084250	7478750	-10084250_7478750	2
-9987750	2267750	-9987750_2267750	5
-9987750	2364250	-9987750_2364250	5
-9987750	2460750	-9987750_2460750	4
-9987750	2557250	-9987750_2557250	3
-9987750	2653750	-9987750_2653750	4
-9987750	2750250	-9987750_2750250	1
-9987750	2846750	-9987750_2846750	4
-9987750	2943250	-9987750_2943250	4
-9987750	3039750	-9987750_3039750	3
-9987750	3136250	-9987750_3136250	4
-9987750	3232750	-9987750_3232750	4
-9987750	3329250	-9987750_3329250	3
-9987750	3425750	-9987750_3425750	5
-9987750	3522250	-9987750_3522250	4
-9987750	3618750	-9987750_3618750	4
-9987750	3715250	-9987750_3715250	2
-9987750	3908250	-9987750_3908250	1
-9987750	4004750	-9987750_4004750	1
-9987750	4101250	-9987750_4101250	2
-9987750	4197750	-9987750_4197750	2
-9987750	4294250	-9987750_4294250	2
-9987750	4390750	-9987750_4390750	3
-9987750	4487250	-9987750_4487250	3
-9987750	4583750	-9987750_4583750	2
-9987750	4680250	-9987750_4680250	2
-9987750	4776750	-9987750_4776750	2
-9987750	4873250	-9987750_4873250	2
-9987750	4969750	-9987750_4969750	1
-9987750	5066250	-9987750_5066250	1
-9987750	5162750	-9987750_5162750	2
-9987750	5259250	-9987750_5259250	2
-9987750	5355750	-9987750_5355750	2
-9987750	6803250	-9987750_6803250	4
-9987750	6899750	-9987750_6899750	5
-9987750	6996250	-9987750_6996250	6
-9987750	7092750	-9987750_7092750	5
-9987750	7189250	-9987750_7189250	2
-9987750	7382250	-9987750_7382250	3
-9987750	7478750	-9987750_7478750	3
-9891250	-3232750	-9891250_-3232750	4
-9891250	2267750	-9891250_2267750	5
-9891250	2364250	-9891250_2364250	6
-9891250	2460750	-9891250_2460750	3
-9891250	2557250	-9891250_2557250	3
-9891250	2653750	-9891250_2653750	3
-9891250	2750250	-9891250_2750250	4
-9891250	2846750	-9891250_2846750	4
-9891250	2943250	-9891250_2943250	3
-9891250	3039750	-9891250_3039750	3
-9891250	3136250	-9891250_3136250	1
-9891250	3232750	-9891250_3232750	2
-9891250	3425750	-9891250_3425750	1
-9891250	3522250	-9891250_3522250	2
-9891250	3618750	-9891250_3618750	2
-9891250	3715250	-9891250_3715250	2
-9891250	3811750	-9891250_3811750	1
-9891250	3908250	-9891250_3908250	1
-9891250	4004750	-9891250_4004750	1
-9891250	4101250	-9891250_4101250	2
-9891250	4197750	-9891250_4197750	3
-9891250	4294250	-9891250_4294250	3
-9891250	4390750	-9891250_4390750	3
-9891250	4487250	-9891250_4487250	3
-9891250	4583750	-9891250_4583750	2
-9891250	4680250	-9891250_4680250	3
-9891250	4776750	-9891250_4776750	2
-9891250	4873250	-9891250_4873250	2
-9891250	4969750	-9891250_4969750	1
-9891250	5066250	-9891250_5066250	1
-9891250	5162750	-9891250_5162750	2
-9891250	5259250	-9891250_5259250	3
-9891250	5355750	-9891250_5355750	3
-9891250	5452250	-9891250_5452250	3
-9891250	6803250	-9891250_6803250	4
-9891250	6899750	-9891250_6899750	4
-9891250	6996250	-9891250_6996250	6
-9891250	7092750	-9891250_7092750	6
-9891250	7478750	-9891250_7478750	3
-9794750	2171250	-9794750_2171250	16
-9794750	2267750	-9794750_2267750	4
-9794750	2364250	-9794750_2364250	7
-9794750	2460750	-9794750_2460750	5
-9794750	2557250	-9794750_2557250	2
-9794750	2653750	-9794750_2653750	4
-9794750	2750250	-9794750_2750250	3
-9794750	2846750	-9794750_2846750	3
-9794750	2943250	-9794750_2943250	3
-9794750	3039750	-9794750_3039750	3
-9794750	3908250	-9794750_3908250	1
-9794750	4004750	-9794750_4004750	3
-9794750	4101250	-9794750_4101250	3
-9794750	4197750	-9794750_4197750	3
-9794750	4294250	-9794750_4294250	3
-9794750	4390750	-9794750_4390750	5
-9794750	4487250	-9794750_4487250	4
-9794750	4583750	-9794750_4583750	4
-9794750	4680250	-9794750_4680250	2
-9794750	4776750	-9794750_4776750	2
-9794750	4873250	-9794750_4873250	2
-9794750	4969750	-9794750_4969750	1
-9794750	5066250	-9794750_5066250	1
-9794750	5162750	-9794750_5162750	1
-9794750	5259250	-9794750_5259250	1
-9794750	5355750	-9794750_5355750	2
-9794750	5452250	-9794750_5452250	3
-9794750	6899750	-9794750_6899750	4
-9794750	6996250	-9794750_6996250	5
-9794750	7092750	-9794750_7092750	6
-9794750	7189250	-9794750_7189250	6
-9794750	7382250	-9794750_7382250	1
-9794750	7478750	-9794750_7478750	6
-9698250	2074750	-9698250_2074750	4
-9698250	2171250	-9698250_2171250	15
-9698250	2267750	-9698250_2267750	3
-9698250	2364250	-9698250_2364250	5
-9698250	2460750	-9698250_2460750	4
-9698250	2557250	-9698250_2557250	3
-9698250	2653750	-9698250_2653750	3
-9698250	2750250	-9698250_2750250	3
-9698250	2846750	-9698250_2846750	2
-9698250	2943250	-9698250_2943250	1
-9698250	3039750	-9698250_3039750	2
-9698250	3136250	-9698250_3136250	4
-9698250	3232750	-9698250_3232750	2
-9698250	3329250	-9698250_3329250	1
-9698250	3811750	-9698250_3811750	1
-9698250	3908250	-9698250_3908250	1
-9698250	4004750	-9698250_4004750	3
-9698250	4101250	-9698250_4101250	3
-9698250	4197750	-9698250_4197750	2
-9698250	4294250	-9698250_4294250	2
-9698250	4390750	-9698250_4390750	3
-9698250	4487250	-9698250_4487250	4
-9698250	4583750	-9698250_4583750	4
-9698250	4680250	-9698250_4680250	2
-9698250	4776750	-9698250_4776750	2
-9698250	4873250	-9698250_4873250	2
-9698250	4969750	-9698250_4969750	2
-9698250	5066250	-9698250_5066250	1
-9698250	5162750	-9698250_5162750	1
-9698250	5259250	-9698250_5259250	2
-9698250	5355750	-9698250_5355750	1
-9698250	5452250	-9698250_5452250	2
-9698250	5548750	-9698250_5548750	3
-9698250	5645250	-9698250_5645250	4
-9698250	5741750	-9698250_5741750	3
-9698250	5838250	-9698250_5838250	3
-9698250	5934750	-9698250_5934750	3
-9698250	6127750	-9698250_6127750	3
-9698250	6224250	-9698250_6224250	3
-9698250	6899750	-9698250_6899750	3
-9698250	6996250	-9698250_6996250	5
-9698250	7092750	-9698250_7092750	5
-9698250	7189250	-9698250_7189250	5
-9698250	7382250	-9698250_7382250	1
-9698250	7478750	-9698250_7478750	4
-9698250	7575250	-9698250_7575250	4
-9601750	2074750	-9601750_2074750	4
-9601750	2171250	-9601750_2171250	2
-9601750	2267750	-9601750_2267750	2
-9601750	2364250	-9601750_2364250	9
-9601750	2460750	-9601750_2460750	3
-9601750	2557250	-9601750_2557250	4
-9601750	2653750	-9601750_2653750	1
-9601750	2750250	-9601750_2750250	2
-9601750	2846750	-9601750_2846750	3
-9601750	2943250	-9601750_2943250	2
-9601750	3039750	-9601750_3039750	2
-9601750	3136250	-9601750_3136250	1
-9601750	3232750	-9601750_3232750	1
-9601750	3329250	-9601750_3329250	1
-9601750	3425750	-9601750_3425750	1
-9601750	3522250	-9601750_3522250	1
-9601750	3618750	-9601750_3618750	1
-9601750	3908250	-9601750_3908250	1
-9601750	4004750	-9601750_4004750	1
-9601750	4101250	-9601750_4101250	2
-9601750	4197750	-9601750_4197750	3
-9601750	4294250	-9601750_4294250	2
-9601750	4390750	-9601750_4390750	2
-9601750	4487250	-9601750_4487250	3
-9601750	4583750	-9601750_4583750	3
-9601750	4680250	-9601750_4680250	2
-9601750	4776750	-9601750_4776750	2
-9601750	4873250	-9601750_4873250	2
-9601750	4969750	-9601750_4969750	2
-9601750	5066250	-9601750_5066250	1
-9601750	5162750	-9601750_5162750	1
-9601750	5259250	-9601750_5259250	2
-9601750	5355750	-9601750_5355750	1
-9601750	5452250	-9601750_5452250	2
-9601750	5548750	-9601750_5548750	3
-9601750	5645250	-9601750_5645250	4
-9601750	5741750	-9601750_5741750	4
-9601750	5838250	-9601750_5838250	5
-9601750	5934750	-9601750_5934750	3
-9601750	6031250	-9601750_6031250	3
-9601750	6127750	-9601750_6127750	3
-9601750	6224250	-9601750_6224250	4
-9601750	6803250	-9601750_6803250	5
-9601750	6899750	-9601750_6899750	4
-9601750	6996250	-9601750_6996250	3
-9601750	7092750	-9601750_7092750	5
-9601750	7189250	-9601750_7189250	5
-9601750	7382250	-9601750_7382250	4
-9601750	7478750	-9601750_7478750	6
-9601750	7575250	-9601750_7575250	5
-9505250	1978250	-9505250_1978250	11
-9505250	2074750	-9505250_2074750	10
-9505250	2171250	-9505250_2171250	5
-9505250	2267750	-9505250_2267750	2
-9505250	2364250	-9505250_2364250	6
-9505250	2460750	-9505250_2460750	5
-9505250	2557250	-9505250_2557250	11
-9505250	2653750	-9505250_2653750	5
-9505250	2750250	-9505250_2750250	4
-9505250	2846750	-9505250_2846750	5
-9505250	2943250	-9505250_2943250	3
-9505250	3039750	-9505250_3039750	3
-9505250	3136250	-9505250_3136250	3
-9505250	3232750	-9505250_3232750	1
-9505250	3329250	-9505250_3329250	1
-9505250	3425750	-9505250_3425750	1
-9505250	3522250	-9505250_3522250	1
-9505250	3618750	-9505250_3618750	1
-9505250	4004750	-9505250_4004750	3
-9505250	4101250	-9505250_4101250	2
-9505250	4197750	-9505250_4197750	3
-9505250	4294250	-9505250_4294250	3
-9505250	4390750	-9505250_4390750	3
-9505250	4487250	-9505250_4487250	2
-9505250	4583750	-9505250_4583750	3
-9505250	4680250	-9505250_4680250	2
-9505250	4776750	-9505250_4776750	2
-9505250	4873250	-9505250_4873250	2
-9505250	4969750	-9505250_4969750	2
-9505250	5066250	-9505250_5066250	1
-9505250	5162750	-9505250_5162750	1
-9505250	5259250	-9505250_5259250	1
-9505250	5355750	-9505250_5355750	2
-9505250	5452250	-9505250_5452250	1
-9505250	5548750	-9505250_5548750	1
-9505250	5645250	-9505250_5645250	3
-9505250	5741750	-9505250_5741750	2
-9505250	5838250	-9505250_5838250	4
-9505250	5934750	-9505250_5934750	3
-9505250	6031250	-9505250_6031250	3
-9505250	6127750	-9505250_6127750	3
-9505250	6320750	-9505250_6320750	3
-9505250	6899750	-9505250_6899750	4
-9505250	6996250	-9505250_6996250	2
-9505250	7092750	-9505250_7092750	5
-9505250	7189250	-9505250_7189250	5
-9505250	7285750	-9505250_7285750	5
-9505250	7382250	-9505250_7382250	3
-9408750	1978250	-9408750_1978250	11
-9408750	2074750	-9408750_2074750	11
-9408750	2171250	-9408750_2171250	35
-9408750	2267750	-9408750_2267750	21
-9408750	2364250	-9408750_2364250	30
-9408750	2460750	-9408750_2460750	14
-9408750	2557250	-9408750_2557250	8
-9408750	2653750	-9408750_2653750	6
-9408750	2750250	-9408750_2750250	6
-9408750	2846750	-9408750_2846750	5
-9408750	2943250	-9408750_2943250	3
-9408750	3039750	-9408750_3039750	4
-9408750	3136250	-9408750_3136250	4
-9408750	3232750	-9408750_3232750	1
-9408750	3329250	-9408750_3329250	1
-9408750	3425750	-9408750_3425750	1
-9408750	4101250	-9408750_4101250	2
-9408750	4197750	-9408750_4197750	3
-9408750	4294250	-9408750_4294250	3
-9408750	4390750	-9408750_4390750	3
-9408750	4487250	-9408750_4487250	4
-9408750	4583750	-9408750_4583750	4
-9408750	4680250	-9408750_4680250	2
-9408750	4776750	-9408750_4776750	2
-9408750	4873250	-9408750_4873250	2
-9408750	4969750	-9408750_4969750	3
-9408750	5066250	-9408750_5066250	2
-9408750	5162750	-9408750_5162750	2
-9408750	5259250	-9408750_5259250	2
-9408750	5355750	-9408750_5355750	3
-9408750	5452250	-9408750_5452250	2
-9408750	5548750	-9408750_5548750	1
-9408750	5645250	-9408750_5645250	4
-9408750	5741750	-9408750_5741750	3
-9408750	5838250	-9408750_5838250	4
-9408750	5934750	-9408750_5934750	5
-9408750	6031250	-9408750_6031250	3
-9408750	6127750	-9408750_6127750	2
-9408750	6224250	-9408750_6224250	3
-9408750	6320750	-9408750_6320750	3
-9408750	6417250	-9408750_6417250	6
-9408750	6513750	-9408750_6513750	3
-9408750	6899750	-9408750_6899750	4
-9408750	6996250	-9408750_6996250	2
-9408750	7092750	-9408750_7092750	5
-9408750	7189250	-9408750_7189250	5
-9408750	7285750	-9408750_7285750	5
-9408750	7382250	-9408750_7382250	3
-9312250	1978250	-9312250_1978250	2
-9312250	2074750	-9312250_2074750	12
-9312250	2171250	-9312250_2171250	9
-9312250	2267750	-9312250_2267750	7
-9312250	2364250	-9312250_2364250	7
-9312250	2460750	-9312250_2460750	1
-9312250	2750250	-9312250_2750250	1
-9312250	2846750	-9312250_2846750	4
-9312250	2943250	-9312250_2943250	4
-9312250	3039750	-9312250_3039750	1
-9312250	3136250	-9312250_3136250	1
-9312250	3232750	-9312250_3232750	1
-9312250	3329250	-9312250_3329250	1
-9312250	3425750	-9312250_3425750	1
-9312250	3522250	-9312250_3522250	1
-9312250	4197750	-9312250_4197750	2
-9312250	4294250	-9312250_4294250	3
-9312250	4390750	-9312250_4390750	3
-9312250	4487250	-9312250_4487250	2
-9312250	4583750	-9312250_4583750	4
-9312250	4680250	-9312250_4680250	3
-9312250	4776750	-9312250_4776750	2
-9312250	4873250	-9312250_4873250	2
-9312250	4969750	-9312250_4969750	2
-9312250	5066250	-9312250_5066250	2
-9312250	5162750	-9312250_5162750	2
-9312250	5259250	-9312250_5259250	2
-9312250	5355750	-9312250_5355750	2
-9312250	5452250	-9312250_5452250	2
-9312250	5548750	-9312250_5548750	2
-9312250	5645250	-9312250_5645250	3
-9312250	5741750	-9312250_5741750	4
-9312250	5838250	-9312250_5838250	4
-9312250	5934750	-9312250_5934750	4
-9312250	6031250	-9312250_6031250	3
-9312250	6127750	-9312250_6127750	4
-9312250	6224250	-9312250_6224250	2
-9312250	6320750	-9312250_6320750	2
-9312250	6417250	-9312250_6417250	5
-9312250	6513750	-9312250_6513750	3
-9312250	6610250	-9312250_6610250	4
-9312250	6899750	-9312250_6899750	4
-9312250	6996250	-9312250_6996250	5
-9312250	7092750	-9312250_7092750	3
-9312250	7189250	-9312250_7189250	5
-9312250	7285750	-9312250_7285750	5
-9312250	7382250	-9312250_7382250	4
-9215750	-48250	-9215750_-48250	11
-9215750	144750	-9215750_144750	7
-9215750	241250	-9215750_241250	6
-9215750	1978250	-9215750_1978250	2
-9215750	2074750	-9215750_2074750	10
-9215750	2171250	-9215750_2171250	8
-9215750	2267750	-9215750_2267750	13
-9215750	3136250	-9215750_3136250	2
-9215750	3232750	-9215750_3232750	3
-9215750	3329250	-9215750_3329250	1
-9215750	3425750	-9215750_3425750	1
-9215750	3522250	-9215750_3522250	1
-9215750	3618750	-9215750_3618750	1
-9215750	4294250	-9215750_4294250	2
-9215750	4390750	-9215750_4390750	3
-9215750	4487250	-9215750_4487250	3
-9215750	4583750	-9215750_4583750	4
-9215750	4680250	-9215750_4680250	3
-9215750	4776750	-9215750_4776750	4
-9215750	4873250	-9215750_4873250	2
-9215750	4969750	-9215750_4969750	1
-9215750	5066250	-9215750_5066250	2
-9215750	5162750	-9215750_5162750	3
-9215750	5259250	-9215750_5259250	2
-9215750	5355750	-9215750_5355750	2
-9215750	5452250	-9215750_5452250	2
-9215750	5548750	-9215750_5548750	2
-9215750	5645250	-9215750_5645250	2
-9215750	5741750	-9215750_5741750	4
-9215750	5838250	-9215750_5838250	4
-9215750	5934750	-9215750_5934750	4
-9215750	6031250	-9215750_6031250	4
-9215750	6127750	-9215750_6127750	4
-9215750	6224250	-9215750_6224250	2
-9215750	6320750	-9215750_6320750	1
-9215750	6417250	-9215750_6417250	3
-9215750	6513750	-9215750_6513750	3
-9215750	6610250	-9215750_6610250	3
-9215750	6706750	-9215750_6706750	5
-9215750	6899750	-9215750_6899750	3
-9215750	6996250	-9215750_6996250	4
-9215750	7092750	-9215750_7092750	3
-9215750	7189250	-9215750_7189250	5
-9215750	7285750	-9215750_7285750	5
-9215750	7382250	-9215750_7382250	4
-9215750	7478750	-9215750_7478750	3
-9119250	-144750	-9119250_-144750	1
-9119250	-48250	-9119250_-48250	10
-9119250	48250	-9119250_48250	9
-9119250	1881750	-9119250_1881750	2
-9119250	1978250	-9119250_1978250	7
-9119250	2074750	-9119250_2074750	12
-9119250	2171250	-9119250_2171250	9
-9119250	3232750	-9119250_3232750	2
-9119250	3329250	-9119250_3329250	2
-9119250	3425750	-9119250_3425750	1
-9119250	3522250	-9119250_3522250	1
-9119250	3618750	-9119250_3618750	1
-9119250	4390750	-9119250_4390750	2
-9119250	4487250	-9119250_4487250	2
-9119250	4583750	-9119250_4583750	3
-9119250	4680250	-9119250_4680250	3
-9119250	4776750	-9119250_4776750	2
-9119250	4873250	-9119250_4873250	1
-9119250	4969750	-9119250_4969750	2
-9119250	5066250	-9119250_5066250	2
-9119250	5162750	-9119250_5162750	2
-9119250	5259250	-9119250_5259250	2
-9119250	5355750	-9119250_5355750	2
-9119250	5452250	-9119250_5452250	3
-9119250	5548750	-9119250_5548750	2
-9119250	5645250	-9119250_5645250	2
-9119250	5741750	-9119250_5741750	3
-9119250	5838250	-9119250_5838250	4
-9119250	5934750	-9119250_5934750	4
-9119250	6031250	-9119250_6031250	4
-9119250	6127750	-9119250_6127750	5
-9119250	6224250	-9119250_6224250	4
-9119250	6320750	-9119250_6320750	3
-9119250	6417250	-9119250_6417250	3
-9119250	6513750	-9119250_6513750	4
-9119250	6610250	-9119250_6610250	3
-9119250	6706750	-9119250_6706750	5
-9119250	6803250	-9119250_6803250	5
-9119250	6899750	-9119250_6899750	3
-9119250	6996250	-9119250_6996250	3
-9119250	7092750	-9119250_7092750	4
-9119250	7189250	-9119250_7189250	5
-9119250	7285750	-9119250_7285750	5
-9119250	7382250	-9119250_7382250	4
-9022750	-144750	-9022750_-144750	11
-9022750	-48250	-9022750_-48250	8
-9022750	48250	-9022750_48250	8
-9022750	1785250	-9022750_1785250	8
-9022750	1881750	-9022750_1881750	14
-9022750	1978250	-9022750_1978250	7
-9022750	2074750	-9022750_2074750	11
-9022750	2171250	-9022750_2171250	8
-9022750	3425750	-9022750_3425750	2
-9022750	3522250	-9022750_3522250	1
-9022750	3618750	-9022750_3618750	1
-9022750	3715250	-9022750_3715250	1
-9022750	4197750	-9022750_4197750	1
-9022750	4487250	-9022750_4487250	1
-9022750	4583750	-9022750_4583750	2
-9022750	4680250	-9022750_4680250	2
-9022750	4776750	-9022750_4776750	2
-9022750	4873250	-9022750_4873250	2
-9022750	4969750	-9022750_4969750	2
-9022750	5066250	-9022750_5066250	2
-9022750	5162750	-9022750_5162750	3
-9022750	5259250	-9022750_5259250	2
-9022750	5355750	-9022750_5355750	2
-9022750	5452250	-9022750_5452250	2
-9022750	5548750	-9022750_5548750	3
-9022750	5645250	-9022750_5645250	3
-9022750	5741750	-9022750_5741750	3
-9022750	5838250	-9022750_5838250	4
-9022750	5934750	-9022750_5934750	5
-9022750	6031250	-9022750_6031250	5
-9022750	6127750	-9022750_6127750	4
-9022750	6224250	-9022750_6224250	5
-9022750	6320750	-9022750_6320750	4
-9022750	6417250	-9022750_6417250	3
-9022750	6513750	-9022750_6513750	3
-9022750	6610250	-9022750_6610250	3
-9022750	6706750	-9022750_6706750	3
-9022750	6803250	-9022750_6803250	3
-9022750	6899750	-9022750_6899750	3
-9022750	6996250	-9022750_6996250	3
-9022750	7092750	-9022750_7092750	4
-9022750	7189250	-9022750_7189250	4
-9022750	7285750	-9022750_7285750	5
-9022750	7382250	-9022750_7382250	5
-9022750	7478750	-9022750_7478750	5
-8926250	-144750	-8926250_-144750	8
-8926250	1688750	-8926250_1688750	1
-8926250	1785250	-8926250_1785250	6
-8926250	1881750	-8926250_1881750	12
-8926250	1978250	-8926250_1978250	13
-8926250	2074750	-8926250_2074750	8
-8926250	2171250	-8926250_2171250	6
-8926250	2267750	-8926250_2267750	5
-8926250	3522250	-8926250_3522250	1
-8926250	3618750	-8926250_3618750	1
-8926250	3715250	-8926250_3715250	1
-8926250	3811750	-8926250_3811750	1
-8926250	3908250	-8926250_3908250	1
-8926250	4004750	-8926250_4004750	1
-8926250	4101250	-8926250_4101250	1
-8926250	4197750	-8926250_4197750	1
-8926250	4294250	-8926250_4294250	1
-8926250	4680250	-8926250_4680250	2
-8926250	4776750	-8926250_4776750	2
-8926250	4873250	-8926250_4873250	2
-8926250	4969750	-8926250_4969750	2
-8926250	5066250	-8926250_5066250	2
-8926250	5162750	-8926250_5162750	2
-8926250	5259250	-8926250_5259250	3
-8926250	5355750	-8926250_5355750	3
-8926250	5452250	-8926250_5452250	3
-8926250	5548750	-8926250_5548750	2
-8926250	5645250	-8926250_5645250	4
-8926250	5741750	-8926250_5741750	3
-8926250	5838250	-8926250_5838250	4
-8926250	5934750	-8926250_5934750	5
-8926250	6031250	-8926250_6031250	5
-8926250	6127750	-8926250_6127750	6
-8926250	6224250	-8926250_6224250	4
-8926250	6320750	-8926250_6320750	5
-8926250	6417250	-8926250_6417250	3
-8926250	6513750	-8926250_6513750	3
-8926250	6610250	-8926250_6610250	4
-8926250	6706750	-8926250_6706750	3
-8926250	6803250	-8926250_6803250	3
-8926250	6899750	-8926250_6899750	2
-8926250	6996250	-8926250_6996250	3
-8926250	7092750	-8926250_7092750	4
-8926250	7189250	-8926250_7189250	4
-8926250	7285750	-8926250_7285750	5
-8926250	7382250	-8926250_7382250	5
-8926250	7478750	-8926250_7478750	3
-8926250	7575250	-8926250_7575250	3
-8829750	1688750	-8829750_1688750	5
-8829750	1785250	-8829750_1785250	7
-8829750	1881750	-8829750_1881750	20
-8829750	1978250	-8829750_1978250	7
-8829750	2074750	-8829750_2074750	6
-8829750	2171250	-8829750_2171250	8
-8829750	2267750	-8829750_2267750	6
-8829750	3522250	-8829750_3522250	3
-8829750	3618750	-8829750_3618750	1
-8829750	3715250	-8829750_3715250	1
-8829750	3811750	-8829750_3811750	1
-8829750	3908250	-8829750_3908250	1
-8829750	4004750	-8829750_4004750	1
-8829750	4101250	-8829750_4101250	2
-8829750	4197750	-8829750_4197750	1
-8829750	4294250	-8829750_4294250	1
-8829750	4390750	-8829750_4390750	1
-8829750	4873250	-8829750_4873250	3
-8829750	4969750	-8829750_4969750	2
-8829750	5066250	-8829750_5066250	1
-8829750	5162750	-8829750_5162750	2
-8829750	5259250	-8829750_5259250	2
-8829750	5355750	-8829750_5355750	3
-8829750	5452250	-8829750_5452250	4
-8829750	5548750	-8829750_5548750	2
-8829750	5645250	-8829750_5645250	4
-8829750	5741750	-8829750_5741750	4
-8829750	5838250	-8829750_5838250	4
-8829750	5934750	-8829750_5934750	3
-8829750	6031250	-8829750_6031250	4
-8829750	6127750	-8829750_6127750	5
-8829750	6224250	-8829750_6224250	4
-8829750	6320750	-8829750_6320750	4
-8829750	6417250	-8829750_6417250	4
-8829750	6513750	-8829750_6513750	3
-8829750	6610250	-8829750_6610250	4
-8829750	6706750	-8829750_6706750	3
-8829750	6803250	-8829750_6803250	5
-8829750	6899750	-8829750_6899750	3
-8829750	6996250	-8829750_6996250	2
-8829750	7092750	-8829750_7092750	4
-8829750	7189250	-8829750_7189250	4
-8829750	7285750	-8829750_7285750	5
-8829750	7382250	-8829750_7382250	5
-8829750	7478750	-8829750_7478750	4
-8829750	7575250	-8829750_7575250	3
-8829750	7864750	-8829750_7864750	3
-8733250	723750	-8733250_723750	4
-8733250	1688750	-8733250_1688750	4
-8733250	1785250	-8733250_1785250	14
-8733250	1881750	-8733250_1881750	23
-8733250	1978250	-8733250_1978250	10
-8733250	2074750	-8733250_2074750	7
-8733250	2171250	-8733250_2171250	9
-8733250	2267750	-8733250_2267750	8
-8733250	2364250	-8733250_2364250	6
-8733250	3618750	-8733250_3618750	2
-8733250	3715250	-8733250_3715250	3
-8733250	3811750	-8733250_3811750	2
-8733250	3908250	-8733250_3908250	1
-8733250	4004750	-8733250_4004750	1
-8733250	4101250	-8733250_4101250	1
-8733250	4197750	-8733250_4197750	1
-8733250	4294250	-8733250_4294250	1
-8733250	4390750	-8733250_4390750	1
-8733250	4776750	-8733250_4776750	1
-8733250	4969750	-8733250_4969750	2
-8733250	5066250	-8733250_5066250	1
-8733250	5162750	-8733250_5162750	2
-8733250	5259250	-8733250_5259250	2
-8733250	5355750	-8733250_5355750	2
-8733250	5452250	-8733250_5452250	3
-8733250	5548750	-8733250_5548750	2
-8733250	5645250	-8733250_5645250	3
-8733250	5741750	-8733250_5741750	4
-8733250	5838250	-8733250_5838250	3
-8733250	5934750	-8733250_5934750	3
-8733250	6031250	-8733250_6031250	3
-8733250	6127750	-8733250_6127750	5
-8733250	6224250	-8733250_6224250	5
-8733250	6320750	-8733250_6320750	4
-8733250	6417250	-8733250_6417250	4
-8733250	6513750	-8733250_6513750	4
-8733250	6610250	-8733250_6610250	4
-8733250	6706750	-8733250_6706750	4
-8733250	6803250	-8733250_6803250	3
-8733250	6899750	-8733250_6899750	4
-8733250	6996250	-8733250_6996250	3
-8733250	7092750	-8733250_7092750	4
-8733250	7189250	-8733250_7189250	4
-8733250	7285750	-8733250_7285750	4
-8733250	7382250	-8733250_7382250	5
-8733250	7478750	-8733250_7478750	4
-8733250	7575250	-8733250_7575250	3
-8733250	7671750	-8733250_7671750	4
-8733250	7864750	-8733250_7864750	3
-8636750	1592250	-8636750_1592250	3
-8636750	1688750	-8636750_1688750	3
-8636750	1785250	-8636750_1785250	12
-8636750	1881750	-8636750_1881750	25
-8636750	2074750	-8636750_2074750	10
-8636750	2171250	-8636750_2171250	8
-8636750	2267750	-8636750_2267750	8
-8636750	2364250	-8636750_2364250	6
-8636750	2460750	-8636750_2460750	3
-8636750	2557250	-8636750_2557250	2
-8636750	3618750	-8636750_3618750	1
-8636750	3715250	-8636750_3715250	3
-8636750	3811750	-8636750_3811750	3
-8636750	3908250	-8636750_3908250	3
-8636750	4004750	-8636750_4004750	2
-8636750	4101250	-8636750_4101250	1
-8636750	4197750	-8636750_4197750	1
-8636750	4294250	-8636750_4294250	1
-8636750	4390750	-8636750_4390750	1
-8636750	4487250	-8636750_4487250	1
-8636750	4776750	-8636750_4776750	1
-8636750	4969750	-8636750_4969750	1
-8636750	5066250	-8636750_5066250	2
-8636750	5162750	-8636750_5162750	1
-8636750	5259250	-8636750_5259250	2
-8636750	5355750	-8636750_5355750	2
-8636750	5452250	-8636750_5452250	3
-8636750	5548750	-8636750_5548750	2
-8636750	5645250	-8636750_5645250	3
-8636750	5741750	-8636750_5741750	3
-8636750	5838250	-8636750_5838250	3
-8636750	5934750	-8636750_5934750	4
-8636750	6031250	-8636750_6031250	3
-8636750	6127750	-8636750_6127750	4
-8636750	6224250	-8636750_6224250	5
-8636750	6320750	-8636750_6320750	5
-8636750	6417250	-8636750_6417250	4
-8636750	6513750	-8636750_6513750	5
-8636750	6610250	-8636750_6610250	4
-8636750	6706750	-8636750_6706750	4
-8636750	6803250	-8636750_6803250	4
-8636750	6899750	-8636750_6899750	5
-8636750	6996250	-8636750_6996250	3
-8636750	7092750	-8636750_7092750	3
-8636750	7189250	-8636750_7189250	4
-8636750	7285750	-8636750_7285750	4
-8636750	7382250	-8636750_7382250	5
-8636750	7478750	-8636750_7478750	5
-8636750	7575250	-8636750_7575250	3
-8636750	7671750	-8636750_7671750	4
-8540250	1495750	-8540250_1495750	3
-8540250	1592250	-8540250_1592250	3
-8540250	1688750	-8540250_1688750	3
-8540250	1785250	-8540250_1785250	4
-8540250	1881750	-8540250_1881750	25
-8540250	1978250	-8540250_1978250	2
-8540250	2364250	-8540250_2364250	5
-8540250	2460750	-8540250_2460750	3
-8540250	2557250	-8540250_2557250	3
-8540250	3618750	-8540250_3618750	1
-8540250	3715250	-8540250_3715250	2
-8540250	3811750	-8540250_3811750	3
-8540250	3908250	-8540250_3908250	3
-8540250	4004750	-8540250_4004750	3
-8540250	4101250	-8540250_4101250	3
-8540250	4197750	-8540250_4197750	2
-8540250	4294250	-8540250_4294250	2
-8540250	4390750	-8540250_4390750	2
-8540250	4487250	-8540250_4487250	2
-8540250	4583750	-8540250_4583750	1
-8540250	4680250	-8540250_4680250	1
-8540250	4776750	-8540250_4776750	1
-8540250	4873250	-8540250_4873250	1
-8540250	4969750	-8540250_4969750	1
-8540250	5066250	-8540250_5066250	1
-8540250	5162750	-8540250_5162750	1
-8540250	5259250	-8540250_5259250	2
-8540250	5355750	-8540250_5355750	2
-8540250	5452250	-8540250_5452250	2
-8540250	5548750	-8540250_5548750	2
-8540250	5645250	-8540250_5645250	3
-8540250	5741750	-8540250_5741750	3
-8540250	5838250	-8540250_5838250	3
-8540250	5934750	-8540250_5934750	3
-8540250	6031250	-8540250_6031250	3
-8540250	6127750	-8540250_6127750	4
-8540250	6224250	-8540250_6224250	5
-8540250	6320750	-8540250_6320750	5
-8540250	6417250	-8540250_6417250	5
-8540250	6513750	-8540250_6513750	5
-8540250	6610250	-8540250_6610250	5
-8540250	6706750	-8540250_6706750	4
-8540250	6803250	-8540250_6803250	4
-8540250	6899750	-8540250_6899750	4
-8540250	6996250	-8540250_6996250	4
-8540250	7092750	-8540250_7092750	3
-8540250	7189250	-8540250_7189250	4
-8540250	7285750	-8540250_7285750	4
-8540250	7382250	-8540250_7382250	5
-8540250	7478750	-8540250_7478750	5
-8540250	7575250	-8540250_7575250	3
-8540250	7671750	-8540250_7671750	2
-8443750	1206250	-8443750_1206250	4
-8443750	1302750	-8443750_1302750	9
-8443750	1399250	-8443750_1399250	3
-8443750	1495750	-8443750_1495750	3
-8443750	1592250	-8443750_1592250	4
-8443750	1688750	-8443750_1688750	7
-8443750	1785250	-8443750_1785250	5
-8443750	1881750	-8443750_1881750	11
-8443750	1978250	-8443750_1978250	2
-8443750	2460750	-8443750_2460750	4
-8443750	2557250	-8443750_2557250	3
-8443750	3715250	-8443750_3715250	2
-8443750	3811750	-8443750_3811750	3
-8443750	3908250	-8443750_3908250	3
-8443750	4004750	-8443750_4004750	3
-8443750	4101250	-8443750_4101250	4
-8443750	4197750	-8443750_4197750	2
-8443750	4294250	-8443750_4294250	3
-8443750	4390750	-8443750_4390750	2
-8443750	4487250	-8443750_4487250	2
-8443750	4583750	-8443750_4583750	1
-8443750	4680250	-8443750_4680250	2
-8443750	4776750	-8443750_4776750	1
-8443750	4873250	-8443750_4873250	1
-8443750	4969750	-8443750_4969750	1
-8443750	5066250	-8443750_5066250	1
-8443750	5162750	-8443750_5162750	1
-8443750	5259250	-8443750_5259250	1
-8443750	5355750	-8443750_5355750	2
-8443750	5452250	-8443750_5452250	2
-8443750	5548750	-8443750_5548750	2
-8443750	5645250	-8443750_5645250	3
-8443750	5741750	-8443750_5741750	3
-8443750	5838250	-8443750_5838250	3
-8443750	5934750	-8443750_5934750	3
-8443750	6031250	-8443750_6031250	4
-8443750	6127750	-8443750_6127750	3
-8443750	6224250	-8443750_6224250	3
-8443750	6320750	-8443750_6320750	4
-8443750	6417250	-8443750_6417250	4
-8443750	6513750	-8443750_6513750	5
-8443750	6610250	-8443750_6610250	5
-8443750	6706750	-8443750_6706750	4
-8443750	6803250	-8443750_6803250	4
-8443750	6899750	-8443750_6899750	4
-8443750	6996250	-8443750_6996250	4
-8443750	7092750	-8443750_7092750	4
-8443750	7189250	-8443750_7189250	4
-8443750	7285750	-8443750_7285750	4
-8443750	7382250	-8443750_7382250	5
-8443750	7478750	-8443750_7478750	5
-8443750	7575250	-8443750_7575250	3
-8443750	7671750	-8443750_7671750	2
-8347250	1109750	-8347250_1109750	5
-8347250	1206250	-8347250_1206250	15
-8347250	1302750	-8347250_1302750	12
-8347250	1399250	-8347250_1399250	7
-8347250	1495750	-8347250_1495750	6
-8347250	1592250	-8347250_1592250	7
-8347250	1688750	-8347250_1688750	10
-8347250	1785250	-8347250_1785250	7
-8347250	1881750	-8347250_1881750	7
-8347250	2460750	-8347250_2460750	2
-8347250	2557250	-8347250_2557250	1
-8347250	3618750	-8347250_3618750	2
-8347250	3715250	-8347250_3715250	2
-8347250	3811750	-8347250_3811750	3
-8347250	3908250	-8347250_3908250	3
-8347250	4004750	-8347250_4004750	3
-8347250	4101250	-8347250_4101250	3
-8347250	4197750	-8347250_4197750	3
-8347250	4294250	-8347250_4294250	3
-8347250	4390750	-8347250_4390750	2
-8347250	4487250	-8347250_4487250	2
-8347250	4583750	-8347250_4583750	3
-8347250	4680250	-8347250_4680250	3
-8347250	4776750	-8347250_4776750	1
-8347250	4873250	-8347250_4873250	1
-8347250	4969750	-8347250_4969750	1
-8347250	5066250	-8347250_5066250	1
-8347250	5162750	-8347250_5162750	2
-8347250	5259250	-8347250_5259250	1
-8347250	5355750	-8347250_5355750	2
-8347250	5452250	-8347250_5452250	2
-8347250	5548750	-8347250_5548750	2
-8347250	5645250	-8347250_5645250	3
-8347250	5741750	-8347250_5741750	3
-8347250	5838250	-8347250_5838250	3
-8347250	5934750	-8347250_5934750	3
-8347250	6031250	-8347250_6031250	4
-8347250	6127750	-8347250_6127750	3
-8347250	6224250	-8347250_6224250	3
-8347250	6320750	-8347250_6320750	4
-8347250	6417250	-8347250_6417250	4
-8347250	6513750	-8347250_6513750	4
-8347250	6610250	-8347250_6610250	5
-8347250	6706750	-8347250_6706750	4
-8347250	6803250	-8347250_6803250	4
-8347250	6899750	-8347250_6899750	4
-8347250	6996250	-8347250_6996250	4
-8347250	7092750	-8347250_7092750	4
-8347250	7189250	-8347250_7189250	4
-8347250	7285750	-8347250_7285750	5
-8347250	7382250	-8347250_7382250	5
-8347250	7478750	-8347250_7478750	5
-8347250	7575250	-8347250_7575250	3
-8347250	7671750	-8347250_7671750	2
-8250750	1013250	-8250750_1013250	1
-8250750	1109750	-8250750_1109750	21
-8250750	1206250	-8250750_1206250	14
-8250750	1495750	-8250750_1495750	1
-8250750	1592250	-8250750_1592250	9
-8250750	1688750	-8250750_1688750	6
-8250750	1785250	-8250750_1785250	6
-8250750	1881750	-8250750_1881750	6
-8250750	3618750	-8250750_3618750	1
-8250750	3715250	-8250750_3715250	3
-8250750	3811750	-8250750_3811750	3
-8250750	3908250	-8250750_3908250	3
-8250750	4004750	-8250750_4004750	3
-8250750	4101250	-8250750_4101250	3
-8250750	4197750	-8250750_4197750	4
-8250750	4294250	-8250750_4294250	3
-8250750	4390750	-8250750_4390750	2
-8250750	4487250	-8250750_4487250	2
-8250750	4583750	-8250750_4583750	3
-8250750	4680250	-8250750_4680250	3
-8250750	4776750	-8250750_4776750	3
-8250750	4873250	-8250750_4873250	1
-8250750	4969750	-8250750_4969750	1
-8250750	5066250	-8250750_5066250	1
-8250750	5162750	-8250750_5162750	3
-8250750	5259250	-8250750_5259250	1
-8250750	5355750	-8250750_5355750	2
-8250750	5452250	-8250750_5452250	2
-8250750	5548750	-8250750_5548750	2
-8250750	5645250	-8250750_5645250	2
-8250750	5741750	-8250750_5741750	3
-8250750	5838250	-8250750_5838250	3
-8250750	5934750	-8250750_5934750	3
-8250750	6031250	-8250750_6031250	4
-8250750	6127750	-8250750_6127750	3
-8250750	6224250	-8250750_6224250	3
-8250750	6320750	-8250750_6320750	4
-8250750	6417250	-8250750_6417250	4
-8250750	6513750	-8250750_6513750	5
-8250750	6610250	-8250750_6610250	5
-8250750	6706750	-8250750_6706750	4
-8250750	6803250	-8250750_6803250	4
-8250750	6899750	-8250750_6899750	4
-8250750	6996250	-8250750_6996250	4
-8250750	7092750	-8250750_7092750	4
-8250750	7189250	-8250750_7189250	4
-8250750	7285750	-8250750_7285750	4
-8250750	7382250	-8250750_7382250	5
-8250750	7478750	-8250750_7478750	5
-8250750	7575250	-8250750_7575250	3
-8250750	7671750	-8250750_7671750	2
-8250750	7768250	-8250750_7768250	4
-8154250	916750	-8154250_916750	2
-8154250	1013250	-8154250_1013250	7
-8154250	1109750	-8154250_1109750	8
-8154250	1495750	-8154250_1495750	1
-8154250	3715250	-8154250_3715250	4
-8154250	3811750	-8154250_3811750	4
-8154250	3908250	-8154250_3908250	4
-8154250	4004750	-8154250_4004750	4
-8154250	4101250	-8154250_4101250	4
-8154250	4197750	-8154250_4197750	4
-8154250	4294250	-8154250_4294250	2
-8154250	4390750	-8154250_4390750	2
-8154250	4487250	-8154250_4487250	2
-8154250	4583750	-8154250_4583750	3
-8154250	4680250	-8154250_4680250	3
-8154250	4776750	-8154250_4776750	3
-8154250	4873250	-8154250_4873250	2
-8154250	4969750	-8154250_4969750	1
-8154250	5066250	-8154250_5066250	1
-8154250	5162750	-8154250_5162750	2
-8154250	5259250	-8154250_5259250	1
-8154250	5355750	-8154250_5355750	2
-8154250	5452250	-8154250_5452250	2
-8154250	5548750	-8154250_5548750	2
-8154250	5645250	-8154250_5645250	2
-8154250	5741750	-8154250_5741750	3
-8154250	5838250	-8154250_5838250	3
-8154250	5934750	-8154250_5934750	3
-8154250	6031250	-8154250_6031250	3
-8154250	6127750	-8154250_6127750	3
-8154250	6224250	-8154250_6224250	3
-8154250	6320750	-8154250_6320750	4
-8154250	6417250	-8154250_6417250	4
-8154250	6513750	-8154250_6513750	5
-8154250	6610250	-8154250_6610250	5
-8154250	6706750	-8154250_6706750	4
-8154250	6803250	-8154250_6803250	4
-8154250	6899750	-8154250_6899750	4
-8154250	6996250	-8154250_6996250	4
-8154250	7092750	-8154250_7092750	4
-8154250	7189250	-8154250_7189250	4
-8154250	7285750	-8154250_7285750	4
-8154250	7382250	-8154250_7382250	5
-8154250	7478750	-8154250_7478750	5
-8154250	7575250	-8154250_7575250	3
-8154250	7671750	-8154250_7671750	2
-8154250	7768250	-8154250_7768250	4
-8057750	-723750	-8057750_-723750	1
-8057750	-627250	-8057750_-627250	2
-8057750	-530750	-8057750_-530750	3
-8057750	-434250	-8057750_-434250	2
-8057750	-337750	-8057750_-337750	7
-8057750	-241250	-8057750_-241250	6
-8057750	-144750	-8057750_-144750	3
-8057750	-48250	-8057750_-48250	3
-8057750	916750	-8057750_916750	4
-8057750	1013250	-8057750_1013250	3
-8057750	1109750	-8057750_1109750	5
-8057750	1592250	-8057750_1592250	1
-8057750	1688750	-8057750_1688750	1
-8057750	2653750	-8057750_2653750	2
-8057750	2750250	-8057750_2750250	3
-8057750	3715250	-8057750_3715250	4
-8057750	3811750	-8057750_3811750	4
-8057750	3908250	-8057750_3908250	4
-8057750	4004750	-8057750_4004750	3
-8057750	4101250	-8057750_4101250	4
-8057750	4197750	-8057750_4197750	4
-8057750	4294250	-8057750_4294250	4
-8057750	4390750	-8057750_4390750	2
-8057750	4487250	-8057750_4487250	2
-8057750	4583750	-8057750_4583750	3
-8057750	4680250	-8057750_4680250	3
-8057750	4776750	-8057750_4776750	3
-8057750	4873250	-8057750_4873250	3
-8057750	4969750	-8057750_4969750	2
-8057750	5066250	-8057750_5066250	2
-8057750	5162750	-8057750_5162750	2
-8057750	5259250	-8057750_5259250	3
-8057750	5355750	-8057750_5355750	3
-8057750	5452250	-8057750_5452250	3
-8057750	5548750	-8057750_5548750	2
-8057750	5645250	-8057750_5645250	2
-8057750	5741750	-8057750_5741750	3
-8057750	5838250	-8057750_5838250	3
-8057750	5934750	-8057750_5934750	3
-8057750	6031250	-8057750_6031250	3
-8057750	6127750	-8057750_6127750	3
-8057750	6224250	-8057750_6224250	4
-8057750	6320750	-8057750_6320750	4
-8057750	6417250	-8057750_6417250	4
-8057750	6513750	-8057750_6513750	5
-8057750	6610250	-8057750_6610250	5
-8057750	6706750	-8057750_6706750	4
-8057750	6803250	-8057750_6803250	4
-8057750	6899750	-8057750_6899750	4
-8057750	6996250	-8057750_6996250	4
-8057750	7092750	-8057750_7092750	4
-8057750	7189250	-8057750_7189250	4
-8057750	7285750	-8057750_7285750	4
-8057750	7382250	-8057750_7382250	3
-8057750	7478750	-8057750_7478750	5
-8057750	7575250	-8057750_7575250	3
-8057750	7671750	-8057750_7671750	2
-8057750	7768250	-8057750_7768250	3
-7961250	-820250	-7961250_-820250	3
-7961250	-723750	-7961250_-723750	3
-7961250	-627250	-7961250_-627250	6
-7961250	-530750	-7961250_-530750	11
-7961250	-434250	-7961250_-434250	5
-7961250	-337750	-7961250_-337750	7
-7961250	-241250	-7961250_-241250	6
-7961250	-144750	-7961250_-144750	2
-7961250	-48250	-7961250_-48250	6
-7961250	48250	-7961250_48250	7
-7961250	1109750	-7961250_1109750	6
-7961250	2653750	-7961250_2653750	6
-7961250	2750250	-7961250_2750250	10
-7961250	3715250	-7961250_3715250	3
-7961250	3811750	-7961250_3811750	4
-7961250	3908250	-7961250_3908250	4
-7961250	4004750	-7961250_4004750	4
-7961250	4101250	-7961250_4101250	3
-7961250	4197750	-7961250_4197750	3
-7961250	4294250	-7961250_4294250	4
-7961250	4390750	-7961250_4390750	2
-7961250	4487250	-7961250_4487250	2
-7961250	4583750	-7961250_4583750	3
-7961250	4680250	-7961250_4680250	3
-7961250	4776750	-7961250_4776750	3
-7961250	4873250	-7961250_4873250	3
-7961250	4969750	-7961250_4969750	3
-7961250	5066250	-7961250_5066250	3
-7961250	5162750	-7961250_5162750	2
-7961250	5259250	-7961250_5259250	3
-7961250	5355750	-7961250_5355750	2
-7961250	5452250	-7961250_5452250	3
-7961250	5548750	-7961250_5548750	3
-7961250	5645250	-7961250_5645250	3
-7961250	5741750	-7961250_5741750	3
-7961250	5838250	-7961250_5838250	3
-7961250	5934750	-7961250_5934750	3
-7961250	6031250	-7961250_6031250	2
-7961250	6127750	-7961250_6127750	4
-7961250	6224250	-7961250_6224250	5
-7961250	6320750	-7961250_6320750	4
-7961250	6417250	-7961250_6417250	4
-7961250	6513750	-7961250_6513750	4
-7961250	6610250	-7961250_6610250	5
-7961250	6706750	-7961250_6706750	5
-7961250	6803250	-7961250_6803250	4
-7961250	6899750	-7961250_6899750	4
-7961250	6996250	-7961250_6996250	4
-7961250	7092750	-7961250_7092750	4
-7961250	7189250	-7961250_7189250	4
-7961250	7285750	-7961250_7285750	3
-7961250	7382250	-7961250_7382250	3
-7961250	7478750	-7961250_7478750	4
-7961250	7575250	-7961250_7575250	3
-7961250	7671750	-7961250_7671750	2
-7961250	7768250	-7961250_7768250	3
-7864750	-1013250	-7864750_-1013250	3
-7864750	-916750	-7864750_-916750	3
-7864750	-820250	-7864750_-820250	3
-7864750	-723750	-7864750_-723750	5
-7864750	-627250	-7864750_-627250	9
-7864750	-530750	-7864750_-530750	13
-7864750	-434250	-7864750_-434250	9
-7864750	-337750	-7864750_-337750	8
-7864750	-241250	-7864750_-241250	5
-7864750	-144750	-7864750_-144750	8
-7864750	-48250	-7864750_-48250	12
-7864750	48250	-7864750_48250	17
-7864750	144750	-7864750_144750	10
-7864750	241250	-7864750_241250	6
-7864750	337750	-7864750_337750	4
-7864750	1013250	-7864750_1013250	1
-7864750	1109750	-7864750_1109750	6
-7864750	1206250	-7864750_1206250	2
-7864750	2364250	-7864750_2364250	3
-7864750	2653750	-7864750_2653750	3
-7864750	2750250	-7864750_2750250	4
-7864750	2846750	-7864750_2846750	3
-7864750	3715250	-7864750_3715250	3
-7864750	3811750	-7864750_3811750	5
-7864750	3908250	-7864750_3908250	4
-7864750	4004750	-7864750_4004750	4
-7864750	4101250	-7864750_4101250	4
-7864750	4197750	-7864750_4197750	3
-7864750	4294250	-7864750_4294250	3
-7864750	4390750	-7864750_4390750	4
-7864750	4487250	-7864750_4487250	2
-7864750	4583750	-7864750_4583750	3
-7864750	4680250	-7864750_4680250	3
-7864750	4776750	-7864750_4776750	3
-7864750	4873250	-7864750_4873250	3
-7864750	4969750	-7864750_4969750	3
-7864750	5066250	-7864750_5066250	3
-7864750	5162750	-7864750_5162750	3
-7864750	5259250	-7864750_5259250	3
-7864750	5355750	-7864750_5355750	2
-7864750	5452250	-7864750_5452250	3
-7864750	5548750	-7864750_5548750	3
-7864750	5645250	-7864750_5645250	3
-7864750	5741750	-7864750_5741750	3
-7864750	5838250	-7864750_5838250	3
-7864750	5934750	-7864750_5934750	3
-7864750	6031250	-7864750_6031250	2
-7864750	6127750	-7864750_6127750	4
-7864750	6224250	-7864750_6224250	5
-7864750	6320750	-7864750_6320750	5
-7864750	6417250	-7864750_6417250	4
-7864750	6513750	-7864750_6513750	4
-7864750	6610250	-7864750_6610250	5
-7864750	6706750	-7864750_6706750	5
-7864750	6803250	-7864750_6803250	4
-7864750	6899750	-7864750_6899750	4
-7864750	6996250	-7864750_6996250	4
-7864750	7092750	-7864750_7092750	4
-7864750	7189250	-7864750_7189250	3
-7864750	7285750	-7864750_7285750	3
-7864750	7382250	-7864750_7382250	3
-7864750	7478750	-7864750_7478750	4
-7864750	7575250	-7864750_7575250	4
-7864750	7671750	-7864750_7671750	3
-7864750	7768250	-7864750_7768250	3
-7768250	-1206250	-7768250_-1206250	3
-7768250	-1109750	-7768250_-1109750	4
-7768250	-1013250	-7768250_-1013250	3
-7768250	-916750	-7768250_-916750	4
-7768250	-820250	-7768250_-820250	7
-7768250	-723750	-7768250_-723750	9
-7768250	-627250	-7768250_-627250	6
-7768250	-530750	-7768250_-530750	9
-7768250	-434250	-7768250_-434250	11
-7768250	-337750	-7768250_-337750	10
-7768250	-241250	-7768250_-241250	11
-7768250	-144750	-7768250_-144750	10
-7768250	-48250	-7768250_-48250	17
-7768250	48250	-7768250_48250	9
-7768250	144750	-7768250_144750	3
-7768250	241250	-7768250_241250	8
-7768250	337750	-7768250_337750	10
-7768250	530750	-7768250_530750	3
-7768250	723750	-7768250_723750	1
-7768250	916750	-7768250_916750	11
-7768250	1013250	-7768250_1013250	11
-7768250	1109750	-7768250_1109750	7
-7768250	2460750	-7768250_2460750	2
-7768250	2653750	-7768250_2653750	3
-7768250	2750250	-7768250_2750250	9
-7768250	2846750	-7768250_2846750	8
-7768250	3039750	-7768250_3039750	1
-7768250	3618750	-7768250_3618750	1
-7768250	3715250	-7768250_3715250	3
-7768250	3811750	-7768250_3811750	4
-7768250	3908250	-7768250_3908250	4
-7768250	4004750	-7768250_4004750	4
-7768250	4101250	-7768250_4101250	3
-7768250	4197750	-7768250_4197750	3
-7768250	4294250	-7768250_4294250	3
-7768250	4390750	-7768250_4390750	4
-7768250	4487250	-7768250_4487250	3
-7768250	4583750	-7768250_4583750	3
-7768250	4680250	-7768250_4680250	3
-7768250	4776750	-7768250_4776750	3
-7768250	4873250	-7768250_4873250	3
-7768250	4969750	-7768250_4969750	3
-7768250	5066250	-7768250_5066250	3
-7768250	5162750	-7768250_5162750	3
-7768250	5259250	-7768250_5259250	2
-7768250	5355750	-7768250_5355750	1
-7768250	5452250	-7768250_5452250	2
-7768250	5548750	-7768250_5548750	3
-7768250	5645250	-7768250_5645250	3
-7768250	5741750	-7768250_5741750	3
-7768250	5838250	-7768250_5838250	3
-7768250	5934750	-7768250_5934750	2
-7768250	6031250	-7768250_6031250	2
-7768250	6127750	-7768250_6127750	5
-7768250	6224250	-7768250_6224250	5
-7768250	6320750	-7768250_6320750	5
-7768250	6417250	-7768250_6417250	5
-7768250	6513750	-7768250_6513750	4
-7768250	6610250	-7768250_6610250	5
-7768250	6706750	-7768250_6706750	5
-7768250	6803250	-7768250_6803250	4
-7768250	6899750	-7768250_6899750	4
-7768250	6996250	-7768250_6996250	4
-7768250	7092750	-7768250_7092750	4
-7768250	7189250	-7768250_7189250	3
-7768250	7285750	-7768250_7285750	3
-7768250	7382250	-7768250_7382250	3
-7768250	7478750	-7768250_7478750	3
-7768250	7575250	-7768250_7575250	4
-7768250	7671750	-7768250_7671750	3
-7768250	7768250	-7768250_7768250	3
-7671750	-1399250	-7671750_-1399250	7
-7671750	-1302750	-7671750_-1302750	3
-7671750	-1206250	-7671750_-1206250	6
-7671750	-1109750	-7671750_-1109750	2
-7671750	-1013250	-7671750_-1013250	6
-7671750	-916750	-7671750_-916750	8
-7671750	-820250	-7671750_-820250	9
-7671750	-723750	-7671750_-723750	11
-7671750	-627250	-7671750_-627250	9
-7671750	-530750	-7671750_-530750	10
-7671750	-434250	-7671750_-434250	11
-7671750	-337750	-7671750_-337750	13
-7671750	-241250	-7671750_-241250	10
-7671750	-144750	-7671750_-144750	12
-7671750	-48250	-7671750_-48250	13
-7671750	48250	-7671750_48250	14
-7671750	144750	-7671750_144750	12
-7671750	241250	-7671750_241250	8
-7671750	337750	-7671750_337750	7
-7671750	434250	-7671750_434250	11
-7671750	530750	-7671750_530750	9
-7671750	627250	-7671750_627250	8
-7671750	723750	-7671750_723750	10
-7671750	820250	-7671750_820250	9
-7671750	916750	-7671750_916750	11
-7671750	1013250	-7671750_1013250	6
-7671750	2460750	-7671750_2460750	2
-7671750	2653750	-7671750_2653750	4
-7671750	2750250	-7671750_2750250	5
-7671750	2846750	-7671750_2846750	3
-7671750	3039750	-7671750_3039750	1
-7671750	3136250	-7671750_3136250	1
-7671750	3232750	-7671750_3232750	3
-7671750	3329250	-7671750_3329250	3
-7671750	3425750	-7671750_3425750	5
-7671750	3522250	-7671750_3522250	1
-7671750	3618750	-7671750_3618750	4
-7671750	3715250	-7671750_3715250	4
-7671750	3811750	-7671750_3811750	5
-7671750	3908250	-7671750_3908250	3
-7671750	4004750	-7671750_4004750	3
-7671750	4101250	-7671750_4101250	3
-7671750	4197750	-7671750_4197750	2
-7671750	4294250	-7671750_4294250	2
-7671750	4390750	-7671750_4390750	2
-7671750	4487250	-7671750_4487250	4
-7671750	4583750	-7671750_4583750	3
-7671750	4680250	-7671750_4680250	3
-7671750	4776750	-7671750_4776750	3
-7671750	4873250	-7671750_4873250	3
-7671750	4969750	-7671750_4969750	3
-7671750	5066250	-7671750_5066250	4
-7671750	5162750	-7671750_5162750	4
-7671750	5259250	-7671750_5259250	4
-7671750	5355750	-7671750_5355750	3
-7671750	5452250	-7671750_5452250	1
-7671750	5548750	-7671750_5548750	1
-7671750	5645250	-7671750_5645250	3
-7671750	5741750	-7671750_5741750	3
-7671750	5838250	-7671750_5838250	3
-7671750	5934750	-7671750_5934750	2
-7671750	6031250	-7671750_6031250	2
-7671750	6127750	-7671750_6127750	5
-7671750	6224250	-7671750_6224250	5
-7671750	6320750	-7671750_6320750	4
-7671750	6417250	-7671750_6417250	5
-7671750	6513750	-7671750_6513750	5
-7671750	6610250	-7671750_6610250	5
-7671750	6706750	-7671750_6706750	5
-7671750	6803250	-7671750_6803250	5
-7671750	6899750	-7671750_6899750	4
-7671750	6996250	-7671750_6996250	4
-7671750	7092750	-7671750_7092750	4
-7671750	7189250	-7671750_7189250	3
-7671750	7285750	-7671750_7285750	3
-7671750	7382250	-7671750_7382250	3
-7671750	7478750	-7671750_7478750	3
-7671750	7575250	-7671750_7575250	4
-7671750	7671750	-7671750_7671750	3
-7671750	7768250	-7671750_7768250	3
-7671750	7864750	-7671750_7864750	4
-7575250	-1495750	-7575250_-1495750	7
-7575250	-1399250	-7575250_-1399250	9
-7575250	-1302750	-7575250_-1302750	5
-7575250	-1206250	-7575250_-1206250	6
-7575250	-1109750	-7575250_-1109750	9
-7575250	-1013250	-7575250_-1013250	10
-7575250	-916750	-7575250_-916750	15
-7575250	-820250	-7575250_-820250	15
-7575250	-723750	-7575250_-723750	11
-7575250	-627250	-7575250_-627250	13
-7575250	-530750	-7575250_-530750	9
-7575250	-434250	-7575250_-434250	10
-7575250	-337750	-7575250_-337750	10
-7575250	-241250	-7575250_-241250	10
-7575250	-144750	-7575250_-144750	11
-7575250	-48250	-7575250_-48250	13
-7575250	48250	-7575250_48250	12
-7575250	144750	-7575250_144750	12
-7575250	241250	-7575250_241250	10
-7575250	337750	-7575250_337750	3
-7575250	434250	-7575250_434250	3
-7575250	530750	-7575250_530750	9
-7575250	627250	-7575250_627250	8
-7575250	723750	-7575250_723750	8
-7575250	820250	-7575250_820250	17
-7575250	916750	-7575250_916750	12
-7575250	1013250	-7575250_1013250	8
-7575250	1109750	-7575250_1109750	4
-7575250	2171250	-7575250_2171250	1
-7575250	2267750	-7575250_2267750	16
-7575250	2557250	-7575250_2557250	1
-7575250	2653750	-7575250_2653750	6
-7575250	2750250	-7575250_2750250	4
-7575250	2846750	-7575250_2846750	2
-7575250	3039750	-7575250_3039750	1
-7575250	3136250	-7575250_3136250	3
-7575250	3232750	-7575250_3232750	2
-7575250	3329250	-7575250_3329250	5
-7575250	3425750	-7575250_3425750	6
-7575250	3522250	-7575250_3522250	4
-7575250	3618750	-7575250_3618750	3
-7575250	3715250	-7575250_3715250	4
-7575250	3811750	-7575250_3811750	4
-7575250	3908250	-7575250_3908250	4
-7575250	4004750	-7575250_4004750	2
-7575250	4101250	-7575250_4101250	2
-7575250	4197750	-7575250_4197750	3
-7575250	4294250	-7575250_4294250	2
-7575250	4390750	-7575250_4390750	2
-7575250	4487250	-7575250_4487250	2
-7575250	4583750	-7575250_4583750	3
-7575250	4680250	-7575250_4680250	3
-7575250	4776750	-7575250_4776750	3
-7575250	4873250	-7575250_4873250	3
-7575250	4969750	-7575250_4969750	3
-7575250	5066250	-7575250_5066250	3
-7575250	5162750	-7575250_5162750	4
-7575250	5259250	-7575250_5259250	4
-7575250	5355750	-7575250_5355750	3
-7575250	5452250	-7575250_5452250	1
-7575250	5548750	-7575250_5548750	2
-7575250	5645250	-7575250_5645250	2
-7575250	5741750	-7575250_5741750	3
-7575250	5838250	-7575250_5838250	3
-7575250	5934750	-7575250_5934750	2
-7575250	6031250	-7575250_6031250	3
-7575250	6127750	-7575250_6127750	4
-7575250	6224250	-7575250_6224250	5
-7575250	6320750	-7575250_6320750	4
-7575250	6417250	-7575250_6417250	4
-7575250	6513750	-7575250_6513750	4
-7575250	6610250	-7575250_6610250	5
-7575250	6706750	-7575250_6706750	5
-7575250	6803250	-7575250_6803250	5
-7575250	6899750	-7575250_6899750	4
-7575250	6996250	-7575250_6996250	4
-7575250	7092750	-7575250_7092750	4
-7575250	7189250	-7575250_7189250	3
-7575250	7285750	-7575250_7285750	3
-7575250	7382250	-7575250_7382250	3
-7575250	7478750	-7575250_7478750	3
-7575250	7575250	-7575250_7575250	3
-7575250	7671750	-7575250_7671750	3
-7575250	7768250	-7575250_7768250	3
-7478750	-3232750	-7478750_-3232750	5
-7478750	-1688750	-7478750_-1688750	6
-7478750	-1592250	-7478750_-1592250	4
-7478750	-1495750	-7478750_-1495750	5
-7478750	-1399250	-7478750_-1399250	4
-7478750	-1302750	-7478750_-1302750	7
-7478750	-1206250	-7478750_-1206250	9
-7478750	-1109750	-7478750_-1109750	13
-7478750	-1013250	-7478750_-1013250	12
-7478750	-916750	-7478750_-916750	13
-7478750	-820250	-7478750_-820250	15
-7478750	-723750	-7478750_-723750	13
-7478750	-627250	-7478750_-627250	12
-7478750	-530750	-7478750_-530750	10
-7478750	-434250	-7478750_-434250	12
-7478750	-337750	-7478750_-337750	11
-7478750	-241250	-7478750_-241250	13
-7478750	-144750	-7478750_-144750	11
-7478750	-48250	-7478750_-48250	12
-7478750	48250	-7478750_48250	10
-7478750	144750	-7478750_144750	11
-7478750	241250	-7478750_241250	10
-7478750	337750	-7478750_337750	8
-7478750	434250	-7478750_434250	4
-7478750	530750	-7478750_530750	5
-7478750	627250	-7478750_627250	6
-7478750	723750	-7478750_723750	10
-7478750	820250	-7478750_820250	12
-7478750	916750	-7478750_916750	11
-7478750	1013250	-7478750_1013250	5
-7478750	1109750	-7478750_1109750	6
-7478750	1206250	-7478750_1206250	7
-7478750	1302750	-7478750_1302750	4
-7478750	2171250	-7478750_2171250	19
-7478750	2267750	-7478750_2267750	19
-7478750	2460750	-7478750_2460750	8
-7478750	2557250	-7478750_2557250	6
-7478750	2653750	-7478750_2653750	4
-7478750	2750250	-7478750_2750250	4
-7478750	3136250	-7478750_3136250	1
-7478750	3329250	-7478750_3329250	3
-7478750	3425750	-7478750_3425750	4
-7478750	3522250	-7478750_3522250	5
-7478750	3618750	-7478750_3618750	6
-7478750	3715250	-7478750_3715250	5
-7478750	3811750	-7478750_3811750	5
-7478750	3908250	-7478750_3908250	5
-7478750	4004750	-7478750_4004750	3
-7478750	4101250	-7478750_4101250	3
-7478750	4197750	-7478750_4197750	2
-7478750	4294250	-7478750_4294250	2
-7478750	4390750	-7478750_4390750	2
-7478750	4487250	-7478750_4487250	2
-7478750	4583750	-7478750_4583750	3
-7478750	4680250	-7478750_4680250	3
-7478750	4776750	-7478750_4776750	3
-7478750	4873250	-7478750_4873250	3
-7478750	4969750	-7478750_4969750	3
-7478750	5066250	-7478750_5066250	3
-7478750	5162750	-7478750_5162750	4
-7478750	5259250	-7478750_5259250	4
-7478750	5355750	-7478750_5355750	4
-7478750	5452250	-7478750_5452250	4
-7478750	5548750	-7478750_5548750	1
-7478750	5645250	-7478750_5645250	1
-7478750	5741750	-7478750_5741750	2
-7478750	5838250	-7478750_5838250	5
-7478750	5934750	-7478750_5934750	4
-7478750	6031250	-7478750_6031250	4
-7478750	6127750	-7478750_6127750	4
-7478750	6224250	-7478750_6224250	5
-7478750	6320750	-7478750_6320750	4
-7478750	6417250	-7478750_6417250	4
-7478750	6513750	-7478750_6513750	4
-7478750	6610250	-7478750_6610250	4
-7478750	6706750	-7478750_6706750	5
-7478750	6803250	-7478750_6803250	5
-7478750	6899750	-7478750_6899750	4
-7478750	6996250	-7478750_6996250	4
-7478750	7092750	-7478750_7092750	3
-7478750	7189250	-7478750_7189250	3
-7478750	7285750	-7478750_7285750	3
-7478750	7382250	-7478750_7382250	3
-7478750	7478750	-7478750_7478750	3
-7478750	7575250	-7478750_7575250	4
-7478750	7671750	-7478750_7671750	3
-7478750	7768250	-7478750_7768250	3
-7382250	-1785250	-7382250_-1785250	4
-7382250	-1688750	-7382250_-1688750	5
-7382250	-1592250	-7382250_-1592250	4
-7382250	-1495750	-7382250_-1495750	2
-7382250	-1399250	-7382250_-1399250	5
-7382250	-1302750	-7382250_-1302750	11
-7382250	-1206250	-7382250_-1206250	13
-7382250	-1109750	-7382250_-1109750	12
-7382250	-1013250	-7382250_-1013250	12
-7382250	-916750	-7382250_-916750	12
-7382250	-820250	-7382250_-820250	10
-7382250	-723750	-7382250_-723750	10
-7382250	-627250	-7382250_-627250	14
-7382250	-530750	-7382250_-530750	12
-7382250	-434250	-7382250_-434250	11
-7382250	-337750	-7382250_-337750	12
-7382250	-241250	-7382250_-241250	10
-7382250	-144750	-7382250_-144750	11
-7382250	-48250	-7382250_-48250	12
-7382250	48250	-7382250_48250	11
-7382250	144750	-7382250_144750	11
-7382250	241250	-7382250_241250	11
-7382250	337750	-7382250_337750	10
-7382250	434250	-7382250_434250	10
-7382250	530750	-7382250_530750	14
-7382250	627250	-7382250_627250	5
-7382250	723750	-7382250_723750	5
-7382250	820250	-7382250_820250	4
-7382250	916750	-7382250_916750	4
-7382250	1013250	-7382250_1013250	6
-7382250	1109750	-7382250_1109750	2
-7382250	1206250	-7382250_1206250	3
-7382250	1302750	-7382250_1302750	3
-7382250	1399250	-7382250_1399250	3
-7382250	2171250	-7382250_2171250	5
-7382250	2460750	-7382250_2460750	20
-7382250	2557250	-7382250_2557250	5
-7382250	2943250	-7382250_2943250	2
-7382250	3039750	-7382250_3039750	2
-7382250	3715250	-7382250_3715250	2
-7382250	3811750	-7382250_3811750	5
-7382250	3908250	-7382250_3908250	5
-7382250	4004750	-7382250_4004750	5
-7382250	4101250	-7382250_4101250	2
-7382250	4197750	-7382250_4197750	4
-7382250	4294250	-7382250_4294250	3
-7382250	4390750	-7382250_4390750	2
-7382250	4487250	-7382250_4487250	2
-7382250	4583750	-7382250_4583750	2
-7382250	4680250	-7382250_4680250	3
-7382250	4776750	-7382250_4776750	3
-7382250	4873250	-7382250_4873250	4
-7382250	4969750	-7382250_4969750	4
-7382250	5066250	-7382250_5066250	4
-7382250	5162750	-7382250_5162750	4
-7382250	5259250	-7382250_5259250	4
-7382250	5355750	-7382250_5355750	5
-7382250	5452250	-7382250_5452250	5
-7382250	5548750	-7382250_5548750	2
-7382250	5645250	-7382250_5645250	2
-7382250	5741750	-7382250_5741750	3
-7382250	5838250	-7382250_5838250	4
-7382250	5934750	-7382250_5934750	4
-7382250	6031250	-7382250_6031250	2
-7382250	6127750	-7382250_6127750	4
-7382250	6224250	-7382250_6224250	5
-7382250	6320750	-7382250_6320750	4
-7382250	6417250	-7382250_6417250	4
-7382250	6513750	-7382250_6513750	4
-7382250	6610250	-7382250_6610250	4
-7382250	6706750	-7382250_6706750	4
-7382250	6803250	-7382250_6803250	5
-7382250	6899750	-7382250_6899750	6
-7382250	6996250	-7382250_6996250	2
-7382250	7092750	-7382250_7092750	4
-7382250	7189250	-7382250_7189250	4
-7382250	7285750	-7382250_7285750	5
-7382250	7382250	-7382250_7382250	4
-7382250	7478750	-7382250_7478750	3
-7382250	7575250	-7382250_7575250	3
-7382250	7671750	-7382250_7671750	4
-7382250	7768250	-7382250_7768250	3
-7285750	-1881750	-7285750_-1881750	2
-7285750	-1785250	-7285750_-1785250	3
-7285750	-1688750	-7285750_-1688750	4
-7285750	-1592250	-7285750_-1592250	5
-7285750	-1495750	-7285750_-1495750	4
-7285750	-1399250	-7285750_-1399250	9
-7285750	-1302750	-7285750_-1302750	12
-7285750	-1206250	-7285750_-1206250	12
-7285750	-1109750	-7285750_-1109750	12
-7285750	-1013250	-7285750_-1013250	11
-7285750	-916750	-7285750_-916750	10
-7285750	-820250	-7285750_-820250	10
-7285750	-723750	-7285750_-723750	10
-7285750	-627250	-7285750_-627250	13
-7285750	-530750	-7285750_-530750	11
-7285750	-434250	-7285750_-434250	13
-7285750	-337750	-7285750_-337750	12
-7285750	-241250	-7285750_-241250	9
-7285750	-144750	-7285750_-144750	10
-7285750	-48250	-7285750_-48250	11
-7285750	48250	-7285750_48250	11
-7285750	144750	-7285750_144750	11
-7285750	241250	-7285750_241250	11
-7285750	337750	-7285750_337750	11
-7285750	434250	-7285750_434250	8
-7285750	530750	-7285750_530750	9
-7285750	627250	-7285750_627250	7
-7285750	723750	-7285750_723750	6
-7285750	820250	-7285750_820250	7
-7285750	916750	-7285750_916750	5
-7285750	1013250	-7285750_1013250	5
-7285750	1109750	-7285750_1109750	5
-7285750	1206250	-7285750_1206250	6
-7285750	1302750	-7285750_1302750	10
-7285750	1399250	-7285750_1399250	2
-7285750	2267750	-7285750_2267750	2
-7285750	2460750	-7285750_2460750	15
-7285750	2557250	-7285750_2557250	7
-7285750	2750250	-7285750_2750250	1
-7285750	2943250	-7285750_2943250	2
-7285750	3039750	-7285750_3039750	3
-7285750	3136250	-7285750_3136250	2
-7285750	3232750	-7285750_3232750	3
-7285750	4004750	-7285750_4004750	5
-7285750	4101250	-7285750_4101250	4
-7285750	4197750	-7285750_4197750	2
-7285750	4294250	-7285750_4294250	3
-7285750	4390750	-7285750_4390750	3
-7285750	4487250	-7285750_4487250	2
-7285750	4583750	-7285750_4583750	2
-7285750	4680250	-7285750_4680250	3
-7285750	4776750	-7285750_4776750	4
-7285750	4873250	-7285750_4873250	4
-7285750	4969750	-7285750_4969750	4
-7285750	5066250	-7285750_5066250	4
-7285750	5162750	-7285750_5162750	5
-7285750	5259250	-7285750_5259250	4
-7285750	5355750	-7285750_5355750	5
-7285750	5452250	-7285750_5452250	5
-7285750	5548750	-7285750_5548750	3
-7285750	5645250	-7285750_5645250	2
-7285750	5741750	-7285750_5741750	4
-7285750	5838250	-7285750_5838250	4
-7285750	5934750	-7285750_5934750	4
-7285750	6031250	-7285750_6031250	4
-7285750	6127750	-7285750_6127750	4
-7285750	6224250	-7285750_6224250	3
-7285750	6320750	-7285750_6320750	4
-7285750	6417250	-7285750_6417250	4
-7285750	6513750	-7285750_6513750	4
-7285750	6610250	-7285750_6610250	4
-7285750	6706750	-7285750_6706750	4
-7285750	6803250	-7285750_6803250	4
-7285750	6899750	-7285750_6899750	5
-7285750	6996250	-7285750_6996250	3
-7285750	7092750	-7285750_7092750	4
-7285750	7189250	-7285750_7189250	4
-7285750	7285750	-7285750_7285750	5
-7285750	7382250	-7285750_7382250	5
-7285750	7478750	-7285750_7478750	4
-7285750	7575250	-7285750_7575250	3
-7285750	7671750	-7285750_7671750	4
-7285750	7768250	-7285750_7768250	3
-7189250	-4101250	-7189250_-4101250	7
-7189250	-1978250	-7189250_-1978250	3
-7189250	-1881750	-7189250_-1881750	3
-7189250	-1785250	-7189250_-1785250	3
-7189250	-1688750	-7189250_-1688750	6
-7189250	-1592250	-7189250_-1592250	4
-7189250	-1495750	-7189250_-1495750	8
-7189250	-1399250	-7189250_-1399250	12
-7189250	-1302750	-7189250_-1302750	12
-7189250	-1206250	-7189250_-1206250	12
-7189250	-1109750	-7189250_-1109750	12
-7189250	-1013250	-7189250_-1013250	10
-7189250	-916750	-7189250_-916750	10
-7189250	-820250	-7189250_-820250	10
-7189250	-723750	-7189250_-723750	10
-7189250	-627250	-7189250_-627250	10
-7189250	-530750	-7189250_-530750	12
-7189250	-434250	-7189250_-434250	13
-7189250	-337750	-7189250_-337750	12
-7189250	-241250	-7189250_-241250	11
-7189250	-144750	-7189250_-144750	10
-7189250	-48250	-7189250_-48250	10
-7189250	48250	-7189250_48250	9
-7189250	144750	-7189250_144750	10
-7189250	241250	-7189250_241250	9
-7189250	337750	-7189250_337750	10
-7189250	434250	-7189250_434250	8
-7189250	530750	-7189250_530750	8
-7189250	627250	-7189250_627250	6
-7189250	723750	-7189250_723750	6
-7189250	820250	-7189250_820250	3
-7189250	916750	-7189250_916750	9
-7189250	1013250	-7189250_1013250	7
-7189250	1109750	-7189250_1109750	2
-7189250	1206250	-7189250_1206250	2
-7189250	1302750	-7189250_1302750	4
-7189250	1399250	-7189250_1399250	1
-7189250	2267750	-7189250_2267750	42
-7189250	2460750	-7189250_2460750	19
-7189250	2557250	-7189250_2557250	2
-7189250	2750250	-7189250_2750250	1
-7189250	2846750	-7189250_2846750	3
-7189250	2943250	-7189250_2943250	2
-7189250	3039750	-7189250_3039750	1
-7189250	3232750	-7189250_3232750	3
-7189250	4004750	-7189250_4004750	5
-7189250	4101250	-7189250_4101250	5
-7189250	4197750	-7189250_4197750	3
-7189250	4294250	-7189250_4294250	3
-7189250	4390750	-7189250_4390750	4
-7189250	4487250	-7189250_4487250	3
-7189250	4583750	-7189250_4583750	3
-7189250	4680250	-7189250_4680250	2
-7189250	4776750	-7189250_4776750	4
-7189250	4873250	-7189250_4873250	4
-7189250	4969750	-7189250_4969750	3
-7189250	5259250	-7189250_5259250	4
-7189250	5355750	-7189250_5355750	5
-7189250	5452250	-7189250_5452250	5
-7189250	5645250	-7189250_5645250	3
-7189250	5741750	-7189250_5741750	4
-7189250	5838250	-7189250_5838250	4
-7189250	5934750	-7189250_5934750	4
-7189250	6031250	-7189250_6031250	3
-7189250	6127750	-7189250_6127750	2
-7189250	6224250	-7189250_6224250	2
[truncated: 13,031 more rows]

## Sheet: Figure 1b
Nation	ISO_2	EDGEspp.richness
Andorra	AD	5
United Arab Emirates	AE	13
Afghanistan	AF	18
Antigua and Barbuda	AG	7
Anguilla	AI	8
Albania	AL	10
Armenia	AM	15
Angola	AO	48
Antarctica	AQ	5
Argentina	AR	65
American Samoa	AS	8
Austria	AT	8
Australia	AU	135
Aruba	AW	2
Aland	AX	NA
Azerbaijan	AZ	16
Bosnia and Herzegovina	BA	6
Barbados	BB	9
Bangladesh	BD	56
Belgium	BE	8
Burkina Faso	BF	20
Bulgaria	BG	16
Bahrain	BH	8
Burundi	BI	22
Benin	BJ	23
Saint Barthelemy	BL	4
Bermuda	BM	7
Brunei	BN	51
Bolivia	BO	58
Brazil	BR	133
The Bahamas	BS	12
Bhutan	BT	33
Botswana	BW	22
Belarus	BY	4
Belize	BZ	18
Canada	CA	33
Democratic Republic of the Congo	CD	57
Central African Republic	CF	34
Republic of Congo	CG	20
Switzerland	CH	6
Ivory Coast	CI	38
Cook Islands	CK	8
Chile	CL	60
Cameroon	CM	87
China	CN	171
Colombia	CO	144
Costa Rica	CR	44
Cuba	CU	81
Cape Verde	CV	9
CuraÁao	CW	6
Cyprus	CY	11
Czech Republic	CZ	7
Germany	DE	8
Djibouti	DJ	17
Denmark	DK	6
Dominica	DM	11
Dominican Republic	DO	75
Algeria	DZ	28
Ecuador	EC	124
Estonia	EE	4
Egypt	EG	24
Western Sahara	EH	7
Eritrea	ER	24
Spain	ES	45
Ethiopia	ET	49
Finland	FI	6
Fiji	FJ	23
Falkland Islands	FK	9
Federated States of Micronesia	FM	14
Faroe Islands	FO	8
France	FR	23
Gabon	GA	26
United Kingdom	GB	11
Grenada	GD	8
Georgia	GE	13
Guernsey	GG	NA
Ghana	GH	35
Greenland	GL	12
Gambia	GM	21
Guinea	GN	39
Equatorial Guinea	GQ	27
Greece	GR	26
South Georgia and South Sandwich Islands	GS	6
Guatemala	GT	68
Guam	GU	10
Guinea Bissau	GW	22
Guyana	GY	21
Hong Kong S.A.R.	HK	20
Heard Island and McDonald Islands	HM	8
Honduras	HN	71
Croatia	HR	16
Haiti	HT	94
Hungary	HU	7
Indonesia	ID	191
Ireland	IE	9
Israel	IL	20
Isle of Man	IM	NA
India	IN	170
British Indian Ocean Territory	IO	3
Iraq	IQ	18
Iran	IR	36
Iceland	IS	10
Italy	IT	25
Jersey	JE	NA
Jamaica	JM	45
Jordan	JO	14
Japan	JP	79
Kenya	KE	63
Kyrgyzstan	KG	12
Cambodia	KH	66
Kiribati	KI	6
Comoros	KM	15
Saint Kitts and Nevis	KN	6
North Korea	KP	29
South Korea	KR	35
Kuwait	KW	11
Cayman Islands	KY	7
Kazakhstan	KZ	28
Laos	LA	70
Lebanon	LB	15
Saint Lucia	LC	12
Liechtenstein	LI	NA
Sri Lanka	LK	57
Liberia	LR	27
Lesotho	LS	8
Lithuania	LT	5
Luxembourg	LU	1
Latvia	LV	6
Libya	LY	13
Morocco	MA	31
Monaco	MC	2
Moldova	MD	8
Montenegro	ME	10
Saint Martin	MF	6
Madagascar	MG	317
Marshall Islands	MH	5
Macedonia	MK	11
Mali	ML	26
Myanmar	MM	88
Mongolia	MN	24
Macao S.A.R	MO	3
Northern Mariana Islands	MP	11
Mauritania	MR	25
Montserrat	MS	6
Malta	MT	5
Mauritius	MU	14
Maldives	MV	4
Malawi	MW	29
Mexico	MX	241
Malaysia	MY	113
Mozambique	MZ	47
Namibia	NA	39
New Caledonia	NC	68
Niger	NE	25
Norfolk Island	NF	10
Nigeria	NG	46
Nicaragua	NI	26
Netherlands	NL	8
Norway	NO	13
Nepal	NP	52
Nauru	NR	3
Niue	NU	7
New Zealand	NZ	77
Oman	OM	16
Panama	PA	55
Peru	PE	112
French Polynesia	PF	27
Papua New Guinea	PG	48
Philippines	PH	77
Pakistan	PK	41
Poland	PL	6
Saint Pierre and Miquelon	PM	10
Pitcairn Islands	PN	3
Puerto Rico	PR	32
Palestine	PS	8
Portugal	PT	23
Palau	PW	12
Paraguay	PY	23
Qatar	QA	9
Romania	RO	17
Republic of Serbia	RS	9
Russia	RU	67
Rwanda	RW	28
Saudi Arabia	SA	19
Solomon Islands	SB	20
Seychelles	SC	22
Sudan	SD	32
Sweden	SE	8
Singapore	SG	22
Saint Helena	SH	17
Slovenia	SI	13
Slovakia	SK	7
Sierra Leone	SL	30
San Marino	SM	NA
Senegal	SN	33
Somalia	SO	29
Suriname	SR	14
South Sudan	SS	32
Sao Tome and Principe	ST	12
El Salvador	SV	11
Sint Maarten	SX	6
Syria	SY	21
Swaziland	SZ	16
Turks and Caicos Islands	TC	5
Chad	TD	29
French Southern and Antarctic Lands	TF	14
Togo	TG	20
Thailand	TH	102
Tajikistan	TJ	12
East Timor	TL	10
Turkmenistan	TM	18
Tunisia	TN	17
Tonga	TO	8
Turkey	TR	38
Trinidad and Tobago	TT	9
Taiwan	TW	29
United Republic of Tanzania	TZ	110
Ukraine	UA	17
Uganda	UG	39
United States of America	US	115
Uruguay	UY	22
Uzbekistan	UZ	18
Vatican	VA	1
Saint Vincent and the Grenadines	VC	9
Venezuela	VE	84
British Virgin Islands	VG	14
United States Virgin Islands	VI	15
Vietnam	VN	111
Vanuatu	VU	8
Wallis and Futuna	WF	6
Samoa	WS	6
Yemen	YE	19
South Africa	ZA	74
Zambia	ZM	26
Zimbabwe	ZW	29
Indian Ocean Territories	NA	1
Siachen Glacier	NA	1
Kosovo	NA	1
Ashmore and Cartier Islands	NA	1
Northern Cyprus	NA	1
Somaliland	NA	1

## Sheet: Figure 2a
X	Y	X_Y	EDGE.score
-17707750	48250	-17707750_48250	20.9132
-17707750	144750	-17707750_144750	20.9132
-17611250	-2074750	-17611250_-2074750	0.419006
-17611250	-1978250	-17611250_-1978250	3.35468
-17514750	-2171250	-17514750_-2171250	4.33413
-17514750	-2074750	-17514750_-2074750	55.7615
-17514750	-1785250	-17514750_-1785250	29.1523
-17418250	-2364250	-17418250_-2364250	4.21366
-17418250	-2267750	-17418250_-2267750	3.38451
-17418250	-2171250	-17418250_-2171250	34.649
-17418250	-2074750	-17418250_-2074750	34.649
-17418250	-530750	-17418250_-530750	25.536
-17418250	-434250	-17418250_-434250	26.1627
-17321750	-2364250	-17321750_-2364250	30.0735
-17321750	-2267750	-17321750_-2267750	33.6491
-17321750	-2171250	-17321750_-2171250	27.2451
-17321750	-1592250	-17321750_-1592250	26.318
-17225250	-2557250	-17225250_-2557250	7.1139
-17225250	-2364250	-17225250_-2364250	3.38451
-17225250	-1881750	-17225250_-1881750	32.9478
-17225250	-530750	-17225250_-530750	25.5848
-17225250	-337750	-17225250_-337750	26.9524
-17128750	-1013250	-17128750_-1013250	22.8354
-17128750	-530750	-17128750_-530750	26.2115
-17128750	-434250	-17128750_-434250	26.2115
-17032250	-1978250	-17032250_-1978250	25.3049
-17032250	-1109750	-17032250_-1109750	23.9347
-16935750	-2460750	-16935750_-2460750	26.0561
-16935750	-2267750	-16935750_-2267750	27.8319
-16935750	-2171250	-16935750_-2171250	0.388885
-16935750	-1688750	-16935750_-1688750	55.8281
-16935750	-1399250	-16935750_-1399250	26.823
-16839250	-2750250	-16839250_-2750250	24.4429
-16839250	-2557250	-16839250_-2557250	30.5269
-16839250	-2460750	-16839250_-2460750	26.7771
-16839250	-2364250	-16839250_-2364250	26.5075
-16839250	-2267750	-16839250_-2267750	27.2579
-16742750	-2653750	-16742750_-2653750	38.5656
-16742750	-1785250	-16742750_-1785250	27.0775
-16646250	-1785250	-16646250_-1785250	25.6873
-16549750	-1785250	-16549750_-1785250	23.2007
-16549750	2074750	-16549750_2074750	24.4582
-16453250	-2364250	-16453250_-2364250	27.3589
-16453250	-1302750	-16453250_-1302750	25.1322
-16453250	3425750	-16453250_3425750	24.0017
-16356750	-3522250	-16356750_-3522250	17.9063
-16356750	3136250	-16356750_3136250	20.7122
-16163750	723750	-16163750_723750	30.5073
-16163750	3136250	-16163750_3136250	23.2051
-16067250	-48250	-16067250_-48250	26.1878
-16067250	627250	-16067250_627250	31.4312
-15970750	-1302750	-15970750_-1302750	25.1065
-15970750	-1206250	-15970750_-1206250	23.5837
-15970750	434250	-15970750_434250	32.2854
-15970750	530750	-15970750_530750	32.2854
-15874250	3039750	-15874250_3039750	19.0562
-15777750	241250	-15777750_241250	24.3731
-15681250	-1109750	-15681250_-1109750	23.3456
-15681250	2846750	-15681250_2846750	24.8302
-15584750	-723750	-15584750_-723750	22.9302
-15488250	-2364250	-15488250_-2364250	24.3969
-15488250	-530750	-15488250_-530750	24.7459
-15391750	-2364250	-15391750_-2364250	24.0435
-15391750	2846750	-15391750_2846750	31.508
-15295250	-2557250	-15295250_-2557250	29.0947
-15295250	-2460750	-15295250_-2460750	28.7129
-15295250	2653750	-15295250_2653750	29.2307
-15295250	2750250	-15295250_2750250	44.8845
-15198750	-2460750	-15198750_-2460750	26.4537
-15198750	2653750	-15198750_2653750	0.20888
-15102250	-2653750	-15102250_-2653750	27.0807
-15102250	2364250	-15102250_2364250	0.41909
-15102250	2557250	-15102250_2557250	28.6527
-15102250	2653750	-15102250_2653750	37.0113
-15005750	-1399250	-15005750_-1399250	25.8688
-15005750	2364250	-15005750_2364250	0.41909
-15005750	2460750	-15005750_2460750	37.0652
-15005750	2557250	-15005750_2557250	33.3561
-14909250	-1206250	-14909250_-1206250	26.9381
-14812750	-2074750	-14812750_-2074750	29.0092
-14716250	-2074750	-14716250_-2074750	28.957
-14619750	-2171250	-14619750_-2171250	30.114
-14619750	-1785250	-14619750_-1785250	26.9607
-14523250	-5162750	-14523250_-5162750	0.969804
-14523250	-2171250	-14523250_-2171250	33.7084
-14523250	-1978250	-14523250_-1978250	29.2052
-14523250	-1881750	-14523250_-1881750	31.3405
-14426750	-5259250	-14426750_-5259250	38.22
-14426750	-2750250	-14426750_-2750250	27.6627
-14426750	-1881750	-14426750_-1881750	31.3405
-14330250	-5259250	-14330250_-5259250	49.5857
-14330250	-1978250	-14330250_-1978250	29.6059
-14330250	-1881750	-14330250_-1881750	27.3142
-14330250	-1785250	-14330250_-1785250	26.9607
-14233750	-2846750	-14233750_-2846750	26.6689
-14233750	-1978250	-14233750_-1978250	27.3142
-14233750	-1881750	-14233750_-1881750	26.9607
-14233750	-1785250	-14233750_-1785250	26.9607
-14137250	-2171250	-14137250_-2171250	26.9607
-14137250	-1978250	-14137250_-1978250	29.8869
-14040750	-2943250	-14040750_-2943250	26.6689
-14040750	-2074750	-14040750_-2074750	26.9607
-14040750	-1978250	-14040750_-1978250	26.9607
-14040750	-1013250	-14040750_-1013250	37.1941
-13944250	-2171250	-13944250_-2171250	29.8687
-13944250	-2074750	-13944250_-2074750	26.9607
-13944250	-1978250	-13944250_-1978250	26.9607
-13944250	-1206250	-13944250_-1206250	37.336
-13944250	-1109750	-13944250_-1109750	42.1322
-13847750	-2171250	-13847750_-2171250	26.9425
-13847750	-1785250	-13847750_-1785250	27.6156
-13847750	-1206250	-13847750_-1206250	38.5362
-13847750	-1109750	-13847750_-1109750	37.3049
-13751250	-2171250	-13751250_-2171250	25.9487
-13751250	-1978250	-13751250_-1978250	26.528
-13751250	-1302750	-13751250_-1302750	35.5189
-13654750	-2364250	-13654750_-2364250	26.3685
-13654750	-2267750	-13654750_-2267750	25.9669
-13654750	-2171250	-13654750_-2171250	25.9669
-13558250	-2364250	-13558250_-2364250	26.3503
-13461750	-3329250	-13461750_-3329250	31.3334
-13461750	-2653750	-13461750_-2653750	24.4313
-13461750	-2267750	-13461750_-2267750	25.567
-13461750	-2171250	-13461750_-2171250	25.1342
-13365250	-2557250	-13365250_-2557250	24.8458
-13365250	6031250	-13365250_6031250	11.7966
-13268750	-2653750	-13268750_-2653750	24.2993
-13268750	-2557250	-13268750_-2557250	24.8458
-13268750	-2267750	-13268750_-2267750	23.6115
-13268750	6031250	-13268750_6031250	12.7143
-13172250	6031250	-13172250_6031250	12.4571
-13075750	-2653750	-13075750_-2653750	31.78
-13075750	6031250	-13075750_6031250	11.72
-12979250	-2653750	-12979250_-2653750	24.8275
-12979250	6031250	-12979250_6031250	11.72
-12979250	6127750	-12979250_6127750	12.0518
-12882750	-2846750	-12882750_-2846750	25.2365
-12882750	6127750	-12882750_6127750	11.7947
-12786250	6127750	-12786250_6127750	13.5153
-12689750	6127750	-12689750_6127750	12.5976
-12593250	6127750	-12593250_6127750	20.6688
-12496750	6127750	-12496750_6127750	12.2093
-12400250	-2943250	-12400250_-2943250	23.8971
-12400250	6127750	-12400250_6127750	12.7218
-12400250	6224250	-12400250_6224250	11.7427
-12303750	-3039750	-12303750_-3039750	22.8436
-12207250	6224250	-12207250_6224250	23.3956
-12110750	-2943250	-12110750_-2943250	26.1785
-12014250	6224250	-12014250_6224250	13.8756
-11917750	6320750	-11917750_6320750	14.7654
-11821250	-3039750	-11821250_-3039750	19.2442
-11821250	6320750	-11821250_6320750	14.8055
-11724750	6513750	-11724750_6513750	7.26959
-11628250	6320750	-11628250_6320750	17.0713
-11628250	6610250	-11628250_6610250	7.7508
-11531750	6417250	-11531750_6417250	11.6352
-11435250	6417250	-11435250_6417250	27.0551
-11338750	6320750	-11338750_6320750	7.59274
-11338750	6417250	-11338750_6417250	13.8774
-11242250	6417250	-11242250_6417250	14.473
-11145750	2267750	-11145750_2267750	26.3938
-11145750	6417250	-11145750_6417250	12.7572
-11145750	6899750	-11145750_6899750	6.6998
-11049250	6513750	-11049250_6513750	28.9022
-11049250	6899750	-11049250_6899750	5.45042
-10952750	3522250	-10952750_3522250	26.1791
-10952750	6513750	-10952750_6513750	14.8426
-10856250	1302750	-10856250_1302750	25.8845
-10856250	6513750	-10856250_6513750	14.4819
-10759750	2267750	-10759750_2267750	29.2533
-10759750	2364250	-10759750_2364250	25.0486
-10759750	4004750	-10759750_4004750	23.8077
-10759750	4101250	-10759750_4101250	23.8128
-10759750	6610250	-10759750_6610250	29.4108
-10759750	6899750	-10759750_6899750	10.6473
-10663250	3329250	-10663250_3329250	44.1691
-10663250	3425750	-10663250_3425750	19.2745
-10663250	4004750	-10663250_4004750	20.0237
-10663250	4101250	-10663250_4101250	20.8599
-10663250	4197750	-10663250_4197750	79.9563
-10663250	4294250	-10663250_4294250	91.6164
-10663250	4390750	-10663250_4390750	86.7937
-10663250	4487250	-10663250_4487250	18.9596
-10663250	6513750	-10663250_6513750	13.5712
-10663250	6610250	-10663250_6610250	14.9857
-10663250	6706750	-10663250_6706750	9.42707
-10663250	6803250	-10663250_6803250	32.8009
-10566750	2943250	-10566750_2943250	11.4884
-10566750	3039750	-10566750_3039750	51.1167
-10566750	3136250	-10566750_3136250	12.5469
-10566750	3232750	-10566750_3232750	9.0716
-10566750	3329250	-10566750_3329250	51.0174
-10566750	3425750	-10566750_3425750	48.1186
-10566750	3522250	-10566750_3522250	53.0361
-10566750	3618750	-10566750_3618750	58.037
-10566750	3715250	-10566750_3715250	85.1223
-10566750	3811750	-10566750_3811750	71.2721
-10566750	3908250	-10566750_3908250	91.0003
-10566750	4004750	-10566750_4004750	18.1408
-10566750	4101250	-10566750_4101250	91.459
-10566750	4197750	-10566750_4197750	82.9158
-10566750	4294250	-10566750_4294250	88.6114
-10566750	4390750	-10566750_4390750	80.5104
-10566750	4487250	-10566750_4487250	90.4452
-10566750	4583750	-10566750_4583750	103.45
-10566750	4680250	-10566750_4680250	104.743
-10566750	6803250	-10566750_6803250	39.252
-10566750	6899750	-10566750_6899750	29.8025
-10470250	2846750	-10470250_2846750	64.3464
-10470250	2943250	-10470250_2943250	56.7379
-10470250	3039750	-10470250_3039750	56.9768
-10470250	3136250	-10470250_3136250	55.7811
-10470250	3232750	-10470250_3232750	56.7827
-10470250	3329250	-10470250_3329250	59.3492
-10470250	3425750	-10470250_3425750	53.2221
-10470250	3522250	-10470250_3522250	11.6997
-10470250	3618750	-10470250_3618750	12.4146
-10470250	3715250	-10470250_3715250	0.636845
-10470250	3811750	-10470250_3811750	55.1321
-10470250	3908250	-10470250_3908250	63.7623
-10470250	4004750	-10470250_4004750	70.42
-10470250	4101250	-10470250_4101250	103.348
-10470250	4197750	-10470250_4197750	82.1056
-10470250	4294250	-10470250_4294250	86.4124
-10470250	4390750	-10470250_4390750	70.1041
-10470250	4487250	-10470250_4487250	69.3619
-10470250	4583750	-10470250_4583750	69.3827
-10470250	4680250	-10470250_4680250	78.4419
-10470250	4776750	-10470250_4776750	89.9882
-10470250	4873250	-10470250_4873250	94.385
-10470250	6610250	-10470250_6610250	28.7569
-10470250	6706750	-10470250_6706750	29.9004
-10470250	6803250	-10470250_6803250	33.3346
-10470250	6899750	-10470250_6899750	28.7687
-10470250	6996250	-10470250_6996250	30.6485
-10373750	2943250	-10373750_2943250	8.14974
-10373750	3136250	-10373750_3136250	14.8729
-10373750	3329250	-10373750_3329250	7.08842
-10373750	3425750	-10373750_3425750	8.28577
-10373750	3522250	-10373750_3522250	27.9735
-10373750	3618750	-10373750_3618750	1.11549
-10373750	3811750	-10373750_3811750	5.45116
-10373750	3908250	-10373750_3908250	54.8289
-10373750	4004750	-10373750_4004750	57.0211
-10373750	4101250	-10373750_4101250	64.9989
-10373750	4197750	-10373750_4197750	54.6818
-10373750	4294250	-10373750_4294250	85.2433
-10373750	4390750	-10373750_4390750	88.4804
-10373750	4487250	-10373750_4487250	87.3538
-10373750	4583750	-10373750_4583750	80.6803
-10373750	4680250	-10373750_4680250	80.7519
-10373750	4776750	-10373750_4776750	81.844
-10373750	4873250	-10373750_4873250	96.8385
-10373750	4969750	-10373750_4969750	100.87
-10373750	6706750	-10373750_6706750	34.3055
-10373750	6803250	-10373750_6803250	38.3784
-10373750	6899750	-10373750_6899750	34.7366
-10373750	6996250	-10373750_6996250	27.6371
-10373750	7092750	-10373750_7092750	3.11221
-10373750	7189250	-10373750_7189250	8.01533
-10277250	3136250	-10277250_3136250	76.9532
-10277250	3329250	-10277250_3329250	81.3504
-10277250	3425750	-10277250_3425750	78.1361
-10277250	3522250	-10277250_3522250	73.3853
-10277250	3618750	-10277250_3618750	65.2365
-10277250	3715250	-10277250_3715250	59.5925
-10277250	3811750	-10277250_3811750	57.2749
-10277250	3908250	-10277250_3908250	55.044
-10277250	4004750	-10277250_4004750	61.5029
-10277250	4101250	-10277250_4101250	54.0364
-10277250	4197750	-10277250_4197750	50.2982
-10277250	4294250	-10277250_4294250	55.8601
-10277250	4390750	-10277250_4390750	73.6919
-10277250	4487250	-10277250_4487250	63.9578
-10277250	4583750	-10277250_4583750	58.9361
-10277250	4680250	-10277250_4680250	68.7804
-10277250	4776750	-10277250_4776750	68.6792
-10277250	4873250	-10277250_4873250	73.1192
-10277250	4969750	-10277250_4969750	109.287
-10277250	5066250	-10277250_5066250	92.6568
-10277250	6706750	-10277250_6706750	13.4835
-10277250	6803250	-10277250_6803250	41.7107
-10277250	6899750	-10277250_6899750	39.1246
-10277250	6996250	-10277250_6996250	35.7851
-10277250	7189250	-10277250_7189250	8.23783
-10277250	7382250	-10277250_7382250	3.08496
-10180750	-3329250	-10180750_-3329250	17.2431
-10180750	2460750	-10180750_2460750	1.41224
-10180750	2557250	-10180750_2557250	1.41224
-10180750	2653750	-10180750_2653750	13.464
-10180750	3039750	-10180750_3039750	89.8646
-10180750	3136250	-10180750_3136250	89.4261
-10180750	3232750	-10180750_3232750	111.902
-10180750	3329250	-10180750_3329250	94.6271
-10180750	3425750	-10180750_3425750	84.2337
-10180750	3522250	-10180750_3522250	82.5048
-10180750	3618750	-10180750_3618750	72.0962
-10180750	3715250	-10180750_3715250	71.128
-10180750	3811750	-10180750_3811750	69.9113
-10180750	3908250	-10180750_3908250	67.0975
-10180750	4004750	-10180750_4004750	62.242
-10180750	4101250	-10180750_4101250	61.9328
-10180750	4197750	-10180750_4197750	59.9767
-10180750	4294250	-10180750_4294250	62.6369
-10180750	4390750	-10180750_4390750	56.1744
-10180750	4487250	-10180750_4487250	51.3134
-10180750	4583750	-10180750_4583750	59.6775
-10180750	4680250	-10180750_4680250	68.6599
-10180750	4776750	-10180750_4776750	70.1724
-10180750	4873250	-10180750_4873250	65.0304
-10180750	4969750	-10180750_4969750	70.0895
-10180750	5066250	-10180750_5066250	96.6365
-10180750	5162750	-10180750_5162750	85.9082
-10180750	6706750	-10180750_6706750	13.2854
-10180750	6803250	-10180750_6803250	42.6744
-10180750	6899750	-10180750_6899750	41.3834
-10180750	6996250	-10180750_6996250	36.3992
-10180750	7092750	-10180750_7092750	30.7505
-10180750	7285750	-10180750_7285750	23.587
-10084250	2267750	-10084250_2267750	0.499061
-10084250	2364250	-10084250_2364250	158.818
-10084250	2460750	-10084250_2460750	146.885
-10084250	2557250	-10084250_2557250	140.512
-10084250	2653750	-10084250_2653750	118.228
-10084250	2750250	-10084250_2750250	110.088
-10084250	2846750	-10084250_2846750	125.444
-10084250	2943250	-10084250_2943250	113.832
-10084250	3039750	-10084250_3039750	91.7373
-10084250	3136250	-10084250_3136250	98.6121
-10084250	3232750	-10084250_3232750	95.2028
-10084250	3329250	-10084250_3329250	101.978
-10084250	3425750	-10084250_3425750	94.6594
-10084250	3522250	-10084250_3522250	90.7046
-10084250	3618750	-10084250_3618750	92.1379
-10084250	3715250	-10084250_3715250	94.5655
-10084250	3811750	-10084250_3811750	96.2618
-10084250	3908250	-10084250_3908250	79.6491
-10084250	4004750	-10084250_4004750	72.5221
-10084250	4101250	-10084250_4101250	67.5728
-10084250	4197750	-10084250_4197750	65.9469
-10084250	4294250	-10084250_4294250	62.496
-10084250	4390750	-10084250_4390750	60.5021
-10084250	4487250	-10084250_4487250	46.0785
-10084250	4583750	-10084250_4583750	51.4243
-10084250	4680250	-10084250_4680250	59.2087
-10084250	4776750	-10084250_4776750	57.4649
-10084250	4873250	-10084250_4873250	59.3936
-10084250	4969750	-10084250_4969750	71.1871
-10084250	5066250	-10084250_5066250	69.5621
-10084250	5162750	-10084250_5162750	69.2234
-10084250	5259250	-10084250_5259250	83.9942
-10084250	6803250	-10084250_6803250	13.5518
-10084250	6899750	-10084250_6899750	40.4503
-10084250	6996250	-10084250_6996250	42.2555
-10084250	7092750	-10084250_7092750	36.9768
-10084250	7285750	-10084250_7285750	23.1087
-10084250	7382250	-10084250_7382250	22.5256
-10084250	7478750	-10084250_7478750	19.5113
-9987750	2267750	-9987750_2267750	140.798
-9987750	2364250	-9987750_2364250	138.506
-9987750	2460750	-9987750_2460750	128.125
-9987750	2557250	-9987750_2557250	120.086
-9987750	2653750	-9987750_2653750	102.531
-9987750	2750250	-9987750_2750250	89.3652
-9987750	2846750	-9987750_2846750	97.7516
-9987750	2943250	-9987750_2943250	95.2686
-9987750	3039750	-9987750_3039750	78.197
-9987750	3136250	-9987750_3136250	76.6273
-9987750	3232750	-9987750_3232750	76.0346
-9987750	3329250	-9987750_3329250	75.581
-9987750	3425750	-9987750_3425750	81.7609
-9987750	3522250	-9987750_3522250	91.2471
-9987750	3618750	-9987750_3618750	93.6849
-9987750	3715250	-9987750_3715250	95.3917
-9987750	3811750	-9987750_3811750	104.31
-9987750	3908250	-9987750_3908250	98.5162
-9987750	4004750	-9987750_4004750	84.4439
-9987750	4101250	-9987750_4101250	84.1947
-9987750	4197750	-9987750_4197750	70.2486
-9987750	4294250	-9987750_4294250	60.0793
-9987750	4390750	-9987750_4390750	68.5817
-9987750	4487250	-9987750_4487250	59.8864
-9987750	4583750	-9987750_4583750	49.7011
-9987750	4680250	-9987750_4680250	55.8668
-9987750	4776750	-9987750_4776750	55.0697
-9987750	4873250	-9987750_4873250	55.7831
-9987750	4969750	-9987750_4969750	55.4874
-9987750	5066250	-9987750_5066250	59.2532
-9987750	5162750	-9987750_5162750	62.9209
-9987750	5259250	-9987750_5259250	83.9918
-9987750	5355750	-9987750_5355750	85.6714
-9987750	6803250	-9987750_6803250	43.106
-9987750	6899750	-9987750_6899750	42.4739
-9987750	6996250	-9987750_6996250	43.0795
-9987750	7092750	-9987750_7092750	37.3243
-9987750	7189250	-9987750_7189250	4.8098
-9987750	7382250	-9987750_7382250	21.9752
-9987750	7478750	-9987750_7478750	23.3068
-9891250	-3232750	-9891250_-3232750	13.8279
-9891250	2171250	-9891250_2171250	2.78029
-9891250	2267750	-9891250_2267750	113.593
-9891250	2364250	-9891250_2364250	136.142
-9891250	2460750	-9891250_2460750	104.212
-9891250	2557250	-9891250_2557250	101.599
-9891250	2653750	-9891250_2653750	103.458
-9891250	2750250	-9891250_2750250	95.7363
-9891250	2846750	-9891250_2846750	84.6883
-9891250	2943250	-9891250_2943250	84.6382
-9891250	3039750	-9891250_3039750	85.8379
-9891250	3136250	-9891250_3136250	73.912
-9891250	3232750	-9891250_3232750	77.6102
-9891250	3329250	-9891250_3329250	74.03
-9891250	3425750	-9891250_3425750	77.398
-9891250	3522250	-9891250_3522250	81.4812
-9891250	3618750	-9891250_3618750	84.4566
-9891250	3715250	-9891250_3715250	96.9506
-9891250	3811750	-9891250_3811750	104.253
-9891250	3908250	-9891250_3908250	101.471
-9891250	4004750	-9891250_4004750	93.398
-9891250	4101250	-9891250_4101250	92.3991
-9891250	4197750	-9891250_4197750	79.4278
-9891250	4294250	-9891250_4294250	63.3787
-9891250	4390750	-9891250_4390750	88.8942
-9891250	4487250	-9891250_4487250	75.4112
-9891250	4583750	-9891250_4583750	56.138
-9891250	4680250	-9891250_4680250	54.1863
-9891250	4776750	-9891250_4776750	54.3967
-9891250	4873250	-9891250_4873250	55.1556
-9891250	4969750	-9891250_4969750	50.2732
-9891250	5066250	-9891250_5066250	54.7933
-9891250	5162750	-9891250_5162750	57.032
-9891250	5259250	-9891250_5259250	62.5857
-9891250	5355750	-9891250_5355750	89.6199
-9891250	5452250	-9891250_5452250	84.5546
-9891250	6803250	-9891250_6803250	13.4633
-9891250	6899750	-9891250_6899750	43.0048
-9891250	6996250	-9891250_6996250	42.8536
-9891250	7092750	-9891250_7092750	43.3768
-9891250	7478750	-9891250_7478750	21.3985
-9794750	2074750	-9794750_2074750	3.1677
-9794750	2171250	-9794750_2171250	195.187
-9794750	2267750	-9794750_2267750	91.8607
-9794750	2364250	-9794750_2364250	134.59
-9794750	2460750	-9794750_2460750	96.9255
-9794750	2557250	-9794750_2557250	81.5192
-9794750	2653750	-9794750_2653750	87.3812
-9794750	2750250	-9794750_2750250	74.5568
-9794750	2846750	-9794750_2846750	78.258
-9794750	2943250	-9794750_2943250	80.0361
-9794750	3039750	-9794750_3039750	84.8376
-9794750	3136250	-9794750_3136250	78.3673
-9794750	3232750	-9794750_3232750	74.3877
-9794750	3329250	-9794750_3329250	74.9532
-9794750	3425750	-9794750_3425750	75.4934
-9794750	3522250	-9794750_3522250	78.6691
-9794750	3618750	-9794750_3618750	77.6816
-9794750	3715250	-9794750_3715250	76.1747
-9794750	3811750	-9794750_3811750	76.0958
-9794750	3908250	-9794750_3908250	96.0207
-9794750	4004750	-9794750_4004750	89.2447
-9794750	4101250	-9794750_4101250	76.8212
-9794750	4197750	-9794750_4197750	67.1402
-9794750	4294250	-9794750_4294250	65.0019
-9794750	4390750	-9794750_4390750	86.5012
-9794750	4487250	-9794750_4487250	89.1365
-9794750	4583750	-9794750_4583750	56.0633
-9794750	4680250	-9794750_4680250	54.4945
-9794750	4776750	-9794750_4776750	53.3533
-9794750	4873250	-9794750_4873250	56.5117
-9794750	4969750	-9794750_4969750	50.5272
-9794750	5066250	-9794750_5066250	50.735
-9794750	5162750	-9794750_5162750	54.0619
-9794750	5259250	-9794750_5259250	55.6855
-9794750	5355750	-9794750_5355750	62.592
-9794750	5452250	-9794750_5452250	81.7536
-9794750	6899750	-9794750_6899750	12.0963
-9794750	6996250	-9794750_6996250	45.2294
-9794750	7092750	-9794750_7092750	42.9953
-9794750	7189250	-9794750_7189250	33.8161
-9794750	7382250	-9794750_7382250	2.72787
-9794750	7478750	-9794750_7478750	46.8897
-9698250	2074750	-9698250_2074750	151.043
-9698250	2171250	-9698250_2171250	178.865
-9698250	2267750	-9698250_2267750	89.6485
-9698250	2364250	-9698250_2364250	117.958
-9698250	2460750	-9698250_2460750	90.3301
-9698250	2557250	-9698250_2557250	79.9661
-9698250	2653750	-9698250_2653750	70.8503
-9698250	2750250	-9698250_2750250	72.9051
-9698250	2846750	-9698250_2846750	73.6825
-9698250	2943250	-9698250_2943250	67.2748
-9698250	3039750	-9698250_3039750	72.1477
-9698250	3136250	-9698250_3136250	94.3312
-9698250	3232750	-9698250_3232750	93.8232
-9698250	3329250	-9698250_3329250	85.826
-9698250	3425750	-9698250_3425750	70.8237
-9698250	3522250	-9698250_3522250	75.2706
-9698250	3618750	-9698250_3618750	72.7526
-9698250	3715250	-9698250_3715250	72.1731
-9698250	3811750	-9698250_3811750	73.6406
-9698250	3908250	-9698250_3908250	83.6929
-9698250	4004750	-9698250_4004750	82.2396
-9698250	4101250	-9698250_4101250	74.3228
-9698250	4197750	-9698250_4197750	71.271
-9698250	4294250	-9698250_4294250	59.1768
-9698250	4390750	-9698250_4390750	61.013
-9698250	4487250	-9698250_4487250	84.7899
-9698250	4583750	-9698250_4583750	63.1785
-9698250	4680250	-9698250_4680250	51.8866
-9698250	4776750	-9698250_4776750	55.0504
-9698250	4873250	-9698250_4873250	55.1316
-9698250	4969750	-9698250_4969750	55.8755
-9698250	5066250	-9698250_5066250	51.4752
-9698250	5162750	-9698250_5162750	54.9007
-9698250	5259250	-9698250_5259250	63.6451
-9698250	5355750	-9698250_5355750	53.378
-9698250	5452250	-9698250_5452250	63.6296
-9698250	5548750	-9698250_5548750	78.7
-9698250	5645250	-9698250_5645250	83.4253
-9698250	5741750	-9698250_5741750	11.7526
-9698250	5838250	-9698250_5838250	10.5462
-9698250	5934750	-9698250_5934750	12.5072
-9698250	6127750	-9698250_6127750	12.4763
-9698250	6224250	-9698250_6224250	11.0163
-9698250	6899750	-9698250_6899750	39.7272
-9698250	6996250	-9698250_6996250	48.2031
-9698250	7092750	-9698250_7092750	43.4396
-9698250	7189250	-9698250_7189250	37.8354
-9698250	7382250	-9698250_7382250	3.80395
-9698250	7478750	-9698250_7478750	28.2359
-9698250	7575250	-9698250_7575250	23.9941
-9601750	2074750	-9601750_2074750	126.75
-9601750	2171250	-9601750_2171250	77.3593
-9601750	2267750	-9601750_2267750	83.9598
-9601750	2364250	-9601750_2364250	135.516
-9601750	2460750	-9601750_2460750	85.4102
-9601750	2557250	-9601750_2557250	88.5313
-9601750	2653750	-9601750_2653750	73.9454
-9601750	2750250	-9601750_2750250	77.684
-9601750	2846750	-9601750_2846750	78.4369
-9601750	2943250	-9601750_2943250	73.1607
-9601750	3039750	-9601750_3039750	77.3727
-9601750	3136250	-9601750_3136250	78.3222
-9601750	3232750	-9601750_3232750	81.433
-9601750	3329250	-9601750_3329250	86.8619
-9601750	3425750	-9601750_3425750	75.4711
-9601750	3522250	-9601750_3522250	79.1101
-9601750	3618750	-9601750_3618750	81.0746
-9601750	3715250	-9601750_3715250	76.5983
-9601750	3811750	-9601750_3811750	78.4152
-9601750	3908250	-9601750_3908250	81.0522
-9601750	4004750	-9601750_4004750	91.9575
-9601750	4101250	-9601750_4101250	74.3158
-9601750	4197750	-9601750_4197750	69.1205
-9601750	4294250	-9601750_4294250	63.533
-9601750	4390750	-9601750_4390750	58.8826
-9601750	4487250	-9601750_4487250	59.7019
-9601750	4583750	-9601750_4583750	63.066
-9601750	4680250	-9601750_4680250	62.3268
-9601750	4776750	-9601750_4776750	52.639
-9601750	4873250	-9601750_4873250	50.0646
-9601750	4969750	-9601750_4969750	60.0324
-9601750	5066250	-9601750_5066250	52.0667
-9601750	5162750	-9601750_5162750	53.5145
-9601750	5259250	-9601750_5259250	64.8422
-9601750	5355750	-9601750_5355750	58.7999
-9601750	5452250	-9601750_5452250	53.1728
-9601750	5548750	-9601750_5548750	68.0486
-9601750	5645250	-9601750_5645250	84.0698
-9601750	5741750	-9601750_5741750	77.9874
-9601750	5838250	-9601750_5838250	50.5263
-9601750	5934750	-9601750_5934750	41.9078
-9601750	6031250	-9601750_6031250	10.6741
-9601750	6127750	-9601750_6127750	10.971
-9601750	6224250	-9601750_6224250	32.716
-9601750	6803250	-9601750_6803250	13.1677
-9601750	6899750	-9601750_6899750	39.0962
-9601750	6996250	-9601750_6996250	44.0698
-9601750	7092750	-9601750_7092750	44.0769
-9601750	7189250	-9601750_7189250	41.254
-9601750	7382250	-9601750_7382250	35.7699
-9601750	7478750	-9601750_7478750	46.8897
-9601750	7575250	-9601750_7575250	27.9539
-9505250	1978250	-9505250_1978250	224.142
-9505250	2074750	-9505250_2074750	162.448
-9505250	2171250	-9505250_2171250	107.488
-9505250	2267750	-9505250_2267750	85.6518
-9505250	2364250	-9505250_2364250	102.683
-9505250	2460750	-9505250_2460750	106.832
-9505250	2557250	-9505250_2557250	200.917
-9505250	2653750	-9505250_2653750	122.145
-9505250	2750250	-9505250_2750250	101.806
-9505250	2846750	-9505250_2846750	114.064
-9505250	2943250	-9505250_2943250	91.6518
-9505250	3039750	-9505250_3039750	89.992
-9505250	3136250	-9505250_3136250	92.5965
-9505250	3232750	-9505250_3232750	87.3915
-9505250	3329250	-9505250_3329250	79.0592
-9505250	3425750	-9505250_3425750	78.1369
-9505250	3522250	-9505250_3522250	84.5037
-9505250	3618750	-9505250_3618750	86.9096
-9505250	3715250	-9505250_3715250	85.9942
-9505250	3811750	-9505250_3811750	83.3234
-9505250	3908250	-9505250_3908250	77.2861
-9505250	4004750	-9505250_4004750	86.2235
-9505250	4101250	-9505250_4101250	85.1162
-9505250	4197750	-9505250_4197750	81.767
-9505250	4294250	-9505250_4294250	66.5322
-9505250	4390750	-9505250_4390750	62.6903
-9505250	4487250	-9505250_4487250	60.4487
-9505250	4583750	-9505250_4583750	59.1334
-9505250	4680250	-9505250_4680250	60.8736
-9505250	4776750	-9505250_4776750	58.3172
-9505250	4873250	-9505250_4873250	52.9017
-9505250	4969750	-9505250_4969750	58.6836
-9505250	5066250	-9505250_5066250	51.735
-9505250	5162750	-9505250_5162750	54.3643
-9505250	5259250	-9505250_5259250	62.7294
-9505250	5355750	-9505250_5355750	68.1984
-9505250	5452250	-9505250_5452250	55.2136
-9505250	5548750	-9505250_5548750	56.7405
-9505250	5645250	-9505250_5645250	61.8838
-9505250	5741750	-9505250_5741750	7.2611
-9505250	5838250	-9505250_5838250	40.3754
-9505250	5934750	-9505250_5934750	43.2412
-9505250	6031250	-9505250_6031250	8.62346
-9505250	6127750	-9505250_6127750	10.2765
-9505250	6320750	-9505250_6320750	12.0223
-9505250	6899750	-9505250_6899750	11.7563
-9505250	6996250	-9505250_6996250	40.1407
-9505250	7092750	-9505250_7092750	46.8047
-9505250	7189250	-9505250_7189250	42.0168
-9505250	7285750	-9505250_7285750	36.0037
-9505250	7382250	-9505250_7382250	34.4279
-9408750	1978250	-9408750_1978250	212.53
-9408750	2074750	-9408750_2074750	169.967
-9408750	2171250	-9408750_2171250	374.816
-9408750	2267750	-9408750_2267750	275.008
-9408750	2364250	-9408750_2364250	380.445
-9408750	2460750	-9408750_2460750	208.723
-9408750	2557250	-9408750_2557250	135.004
-9408750	2653750	-9408750_2653750	104.98
-9408750	2750250	-9408750_2750250	104.647
-9408750	2846750	-9408750_2846750	124.164
-9408750	2943250	-9408750_2943250	100.374
-9408750	3039750	-9408750_3039750	102.653
-9408750	3136250	-9408750_3136250	88.3557
-9408750	3232750	-9408750_3232750	69.255
-9408750	3329250	-9408750_3329250	73.2377
-9408750	3425750	-9408750_3425750	77.0355
-9408750	3522250	-9408750_3522250	76.0076
-9408750	3618750	-9408750_3618750	79.1648
-9408750	3715250	-9408750_3715250	79.9312
-9408750	3811750	-9408750_3811750	79.4637
-9408750	3908250	-9408750_3908250	77.0065
-9408750	4004750	-9408750_4004750	68.3116
-9408750	4101250	-9408750_4101250	74.7772
-9408750	4197750	-9408750_4197750	79.8718
-9408750	4294250	-9408750_4294250	81.735
-9408750	4390750	-9408750_4390750	68.0957
-9408750	4487250	-9408750_4487250	66.666
-9408750	4583750	-9408750_4583750	62.747
-9408750	4680250	-9408750_4680250	61.0372
-9408750	4776750	-9408750_4776750	62.3324
-9408750	4873250	-9408750_4873250	68.3061
-9408750	4969750	-9408750_4969750	61.4592
-9408750	5066250	-9408750_5066250	58.2168
-9408750	5162750	-9408750_5162750	55.3597
-9408750	5259250	-9408750_5259250	61.6965
-9408750	5355750	-9408750_5355750	66.5895
-9408750	5452250	-9408750_5452250	66.344
-9408750	5548750	-9408750_5548750	53.0495
-9408750	5645250	-9408750_5645250	69.5547
-9408750	5741750	-9408750_5741750	65.3836
-9408750	5838250	-9408750_5838250	59.2638
-9408750	5934750	-9408750_5934750	54.3183
-9408750	6031250	-9408750_6031250	42.489
-9408750	6127750	-9408750_6127750	8.08112
-9408750	6224250	-9408750_6224250	32.4996
-9408750	6320750	-9408750_6320750	10.3693
-9408750	6417250	-9408750_6417250	33.9765
-9408750	6513750	-9408750_6513750	10.6735
-9408750	6899750	-9408750_6899750	12.4686
-9408750	6996250	-9408750_6996250	42.7812
-9408750	7092750	-9408750_7092750	47.4948
-9408750	7189250	-9408750_7189250	44.3008
-9408750	7285750	-9408750_7285750	45.1866
-9408750	7382250	-9408750_7382250	35.9372
-9408750	7478750	-9408750_7478750	1.09696
-9312250	1978250	-9312250_1978250	17.4432
-9312250	2074750	-9312250_2074750	181.732
-9312250	2171250	-9312250_2171250	179.009
-9312250	2267750	-9312250_2267750	176.69
-9312250	2364250	-9312250_2364250	221.427
-9312250	2460750	-9312250_2460750	8.59087
-9312250	2653750	-9312250_2653750	1.80028
-9312250	2750250	-9312250_2750250	1.38489
-9312250	2846750	-9312250_2846750	104.237
-9312250	2943250	-9312250_2943250	90.824
-9312250	3039750	-9312250_3039750	71.8054
-9312250	3136250	-9312250_3136250	69.8004
-9312250	3232750	-9312250_3232750	73.5882
-9312250	3329250	-9312250_3329250	67.8557
-9312250	3425750	-9312250_3425750	68.8028
-9312250	3522250	-9312250_3522250	69.625
-9312250	3618750	-9312250_3618750	78.4575
-9312250	3715250	-9312250_3715250	76.7502
-9312250	3811750	-9312250_3811750	70.4533
-9312250	3908250	-9312250_3908250	59.4942
-9312250	4004750	-9312250_4004750	62.2493
-9312250	4101250	-9312250_4101250	68.8063
-9312250	4197750	-9312250_4197750	75.9578
-9312250	4294250	-9312250_4294250	77.4544
-9312250	4390750	-9312250_4390750	73.7085
-9312250	4487250	-9312250_4487250	65.6865
-9312250	4583750	-9312250_4583750	62.8101
-9312250	4680250	-9312250_4680250	65.6038
-9312250	4776750	-9312250_4776750	62.4391
-9312250	4873250	-9312250_4873250	66.477
-9312250	4969750	-9312250_4969750	67.9784
-9312250	5066250	-9312250_5066250	64.3327
-9312250	5162750	-9312250_5162750	58.3787
-9312250	5259250	-9312250_5259250	58.8792
-9312250	5355750	-9312250_5355750	61.3501
-9312250	5452250	-9312250_5452250	65.5907
-9312250	5548750	-9312250_5548750	62.4657
-9312250	5645250	-9312250_5645250	63.4808
-9312250	5741750	-9312250_5741750	71.4207
-9312250	5838250	-9312250_5838250	65.0173
-9312250	5934750	-9312250_5934750	53.7473
-9312250	6031250	-9312250_6031250	47.6953
-9312250	6127750	-9312250_6127750	47.2958
-9312250	6224250	-9312250_6224250	38.9315
-9312250	6320750	-9312250_6320750	40.5462
-9312250	6417250	-9312250_6417250	35.57
-9312250	6513750	-9312250_6513750	11.0125
-9312250	6610250	-9312250_6610250	11.8252
-9312250	6899750	-9312250_6899750	39.2997
-9312250	6996250	-9312250_6996250	43.8729
-9312250	7092750	-9312250_7092750	43.6758
-9312250	7189250	-9312250_7189250	45.4579
-9312250	7285750	-9312250_7285750	41.3692
-9312250	7382250	-9312250_7382250	37.1594
-9312250	7478750	-9312250_7478750	2.07047
-9215750	-48250	-9215750_-48250	49.7817
-9215750	144750	-9215750_144750	32.493
-9215750	241250	-9215750_241250	27.3071
-9215750	1978250	-9215750_1978250	12.5584
-9215750	2074750	-9215750_2074750	243.669
-9215750	2171250	-9215750_2171250	185.073
-9215750	2267750	-9215750_2267750	324.485
-9215750	3039750	-9215750_3039750	9.61549
-9215750	3136250	-9215750_3136250	80.2781
-9215750	3232750	-9215750_3232750	93.1607
-9215750	3329250	-9215750_3329250	75.7764
-9215750	3425750	-9215750_3425750	71.7712
-9215750	3522250	-9215750_3522250	73.5767
-9215750	3618750	-9215750_3618750	77.9498
-9215750	3715250	-9215750_3715250	72.4679
-9215750	3811750	-9215750_3811750	67.0563
-9215750	3908250	-9215750_3908250	59.0032
-9215750	4004750	-9215750_4004750	55.3369
-9215750	4101250	-9215750_4101250	54.1778
-9215750	4197750	-9215750_4197750	61.4408
-9215750	4294250	-9215750_4294250	70.0567
-9215750	4390750	-9215750_4390750	71.0255
-9215750	4487250	-9215750_4487250	71.4503
-9215750	4583750	-9215750_4583750	61.7026
-9215750	4680250	-9215750_4680250	63.6451
-9215750	4776750	-9215750_4776750	61.1872
-9215750	4873250	-9215750_4873250	63.5952
-9215750	4969750	-9215750_4969750	60.1472
-9215750	5066250	-9215750_5066250	62.0273
-9215750	5162750	-9215750_5162750	63.0746
-9215750	5259250	-9215750_5259250	62.733
-9215750	5355750	-9215750_5355750	59.3138
-9215750	5452250	-9215750_5452250	61.7033
-9215750	5548750	-9215750_5548750	63.6247
-9215750	5645250	-9215750_5645250	61.2397
-9215750	5741750	-9215750_5741750	68.4358
-9215750	5838250	-9215750_5838250	72.9594
-9215750	5934750	-9215750_5934750	61.1346
-9215750	6031250	-9215750_6031250	52.9236
-9215750	6127750	-9215750_6127750	48.7317
-9215750	6224250	-9215750_6224250	41.5987
-9215750	6320750	-9215750_6320750	38.4734
-9215750	6417250	-9215750_6417250	43.0139
-9215750	6513750	-9215750_6513750	32.1903
-9215750	6610250	-9215750_6610250	27.2176
-9215750	6706750	-9215750_6706750	13.7599
-9215750	6899750	-9215750_6899750	38.2573
-9215750	6996250	-9215750_6996250	43.8609
-9215750	7092750	-9215750_7092750	46.1507
-9215750	7189250	-9215750_7189250	47.8317
-9215750	7285750	-9215750_7285750	42.221
-9215750	7382250	-9215750_7382250	37.8068
-9215750	7478750	-9215750_7478750	34.1565
-9119250	-144750	-9119250_-144750	8.5881
-9119250	-48250	-9119250_-48250	55.504
-9119250	48250	-9119250_48250	46.543
-9119250	1881750	-9119250_1881750	34.2592
-9119250	1978250	-9119250_1978250	175.261
-9119250	2074750	-9119250_2074750	230.646
-9119250	2171250	-9119250_2171250	271.635
-9119250	2267750	-9119250_2267750	0.508355
-9119250	3232750	-9119250_3232750	96.1322
-9119250	3329250	-9119250_3329250	98.3739
-9119250	3425750	-9119250_3425750	80.6687
-9119250	3522250	-9119250_3522250	77.2688
-9119250	3618750	-9119250_3618750	77.6988
-9119250	3715250	-9119250_3715250	70.1157
-9119250	3811750	-9119250_3811750	68.7929
-9119250	3908250	-9119250_3908250	64.7934
-9119250	4004750	-9119250_4004750	61.4562
-9119250	4101250	-9119250_4101250	56.4645
-9119250	4197750	-9119250_4197750	56.8854
-9119250	4294250	-9119250_4294250	55.6544
-9119250	4390750	-9119250_4390750	66.5406
-9119250	4487250	-9119250_4487250	72.9164
-9119250	4583750	-9119250_4583750	67.5878
-9119250	4680250	-9119250_4680250	64.7391
-9119250	4776750	-9119250_4776750	60.6159
-9119250	4873250	-9119250_4873250	59.9153
-9119250	4969750	-9119250_4969750	60.4944
-9119250	5066250	-9119250_5066250	62.508
-9119250	5162750	-9119250_5162750	61.4839
-9119250	5259250	-9119250_5259250	61.0302
-9119250	5355750	-9119250_5355750	61.9565
-9119250	5452250	-9119250_5452250	65.8845
-9119250	5548750	-9119250_5548750	60.5461
-9119250	5645250	-9119250_5645250	64.3013
-9119250	5741750	-9119250_5741750	68.0112
-9119250	5838250	-9119250_5838250	73.1286
-9119250	5934750	-9119250_5934750	67.5275
-9119250	6031250	-9119250_6031250	61.1434
-9119250	6127750	-9119250_6127750	53.9682
-9119250	6224250	-9119250_6224250	50.8916
-9119250	6320750	-9119250_6320750	46.4143
-9119250	6417250	-9119250_6417250	46.8444
-9119250	6513750	-9119250_6513750	46.581
-9119250	6610250	-9119250_6610250	8.57269
-9119250	6706750	-9119250_6706750	12.13
-9119250	6803250	-9119250_6803250	42.4451
-9119250	6899750	-9119250_6899750	38.0434
-9119250	6996250	-9119250_6996250	40.5955
-9119250	7092750	-9119250_7092750	46.0851
-9119250	7189250	-9119250_7189250	49.4071
-9119250	7285750	-9119250_7285750	43.6037
-9119250	7382250	-9119250_7382250	40.9484
-9022750	-144750	-9022750_-144750	55.3775
-9022750	-48250	-9022750_-48250	49.9388
-9022750	48250	-9022750_48250	40.2767
-9022750	1785250	-9022750_1785250	170.843
-9022750	1881750	-9022750_1881750	262.227
-9022750	1978250	-9022750_1978250	159.513
-9022750	2074750	-9022750_2074750	193.97
-9022750	2171250	-9022750_2171250	283.419
-9022750	2267750	-9022750_2267750	0.433544
-9022750	3329250	-9022750_3329250	1.0095
-9022750	3425750	-9022750_3425750	104.237
-9022750	3522250	-9022750_3522250	82.6963
-9022750	3618750	-9022750_3618750	97.5381
-9022750	3715250	-9022750_3715250	80.2883
-9022750	3811750	-9022750_3811750	68.6941
-9022750	3908250	-9022750_3908250	66.3092
-9022750	4004750	-9022750_4004750	60.0155
-9022750	4101250	-9022750_4101250	60.9898
-9022750	4197750	-9022750_4197750	66.7397
-9022750	4294250	-9022750_4294250	58.3558
-9022750	4390750	-9022750_4390750	58.4013
-9022750	4487250	-9022750_4487250	67.1523
-9022750	4583750	-9022750_4583750	70.1004
-9022750	4680250	-9022750_4680250	62.3024
-9022750	4776750	-9022750_4776750	66.3521
-9022750	4873250	-9022750_4873250	57.5851
-9022750	4969750	-9022750_4969750	58.672
-9022750	5066250	-9022750_5066250	58.0622
-9022750	5162750	-9022750_5162750	62.3237
-9022750	5259250	-9022750_5259250	61.9792
-9022750	5355750	-9022750_5355750	63.0089
-9022750	5452250	-9022750_5452250	62.4889
-9022750	5548750	-9022750_5548750	67.6388
-9022750	5645250	-9022750_5645250	67.0152
-9022750	5741750	-9022750_5741750	69.9358
-9022750	5838250	-9022750_5838250	67.5282
-9022750	5934750	-9022750_5934750	71.9179
-9022750	6031250	-9022750_6031250	65.652
-9022750	6127750	-9022750_6127750	58.5341
-9022750	6224250	-9022750_6224250	55.1535
-9022750	6320750	-9022750_6320750	51.9324
-9022750	6417250	-9022750_6417250	48.3992
-9022750	6513750	-9022750_6513750	45.5307
-9022750	6610250	-9022750_6610250	43.4218
-9022750	6706750	-9022750_6706750	9.44401
-9022750	6803250	-9022750_6803250	40.6243
-9022750	6899750	-9022750_6899750	44.1659
-9022750	6996250	-9022750_6996250	40.4831
-9022750	7092750	-9022750_7092750	48.787
-9022750	7189250	-9022750_7189250	48.6303
-9022750	7285750	-9022750_7285750	44.471
-9022750	7382250	-9022750_7382250	41.5597
-9022750	7478750	-9022750_7478750	48.7044
-8926250	-144750	-8926250_-144750	43.0259
-8926250	-48250	-8926250_-48250	1.98513
-8926250	1688750	-8926250_1688750	6.14283
-8926250	1785250	-8926250_1785250	156.493
-8926250	1881750	-8926250_1881750	223.676
-8926250	1978250	-8926250_1978250	257.892
-8926250	2074750	-8926250_2074750	251.339
-8926250	2171250	-8926250_2171250	254.387
-8926250	2267750	-8926250_2267750	219.905
-8926250	3425750	-8926250_3425750	2.47993
-8926250	3522250	-8926250_3522250	83.9113
-8926250	3618750	-8926250_3618750	92.6267
-8926250	3715250	-8926250_3715250	113.313
-8926250	3811750	-8926250_3811750	85.3263
-8926250	3908250	-8926250_3908250	75.9839
-8926250	4004750	-8926250_4004750	72.0085
-8926250	4101250	-8926250_4101250	65.4006
-8926250	4197750	-8926250_4197750	65.5351
-8926250	4294250	-8926250_4294250	64.7055
-8926250	4390750	-8926250_4390750	58.2495
-8926250	4487250	-8926250_4487250	60.239
-8926250	4583750	-8926250_4583750	62.0692
-8926250	4680250	-8926250_4680250	61.5768
-8926250	4776750	-8926250_4776750	72.1652
-8926250	4873250	-8926250_4873250	65.9419
-8926250	4969750	-8926250_4969750	63.7005
-8926250	5066250	-8926250_5066250	57.9134
-8926250	5162750	-8926250_5162750	54.9918
-8926250	5259250	-8926250_5259250	62.2567
-8926250	5355750	-8926250_5355750	67.6168
-8926250	5452250	-8926250_5452250	66.556
-8926250	5548750	-8926250_5548750	63.9746
-8926250	5645250	-8926250_5645250	70.5468
-8926250	5741750	-8926250_5741750	65.4106
-8926250	5838250	-8926250_5838250	67.5943
-8926250	5934750	-8926250_5934750	68.6692
-8926250	6031250	-8926250_6031250	68.3373
-8926250	6127750	-8926250_6127750	64.1189
-8926250	6224250	-8926250_6224250	56.2399
-8926250	6320750	-8926250_6320750	57.6707
-8926250	6417250	-8926250_6417250	52.1744
-8926250	6513750	-8926250_6513750	47.9218
-8926250	6610250	-8926250_6610250	49.1557
-8926250	6706750	-8926250_6706750	44.9339
-8926250	6803250	-8926250_6803250	46.9945
-8926250	6899750	-8926250_6899750	37.1837
-8926250	6996250	-8926250_6996250	42.2306
-8926250	7092750	-8926250_7092750	48.2943
-8926250	7189250	-8926250_7189250	47.8953
-8926250	7285750	-8926250_7285750	44.9388
-8926250	7382250	-8926250_7382250	44.3423
-8926250	7478750	-8926250_7478750	38.2064
-8926250	7575250	-8926250_7575250	34.311
-8829750	1688750	-8829750_1688750	148.584
-8829750	1785250	-8829750_1785250	128.822
-8829750	1881750	-8829750_1881750	364.526
-8829750	1978250	-8829750_1978250	266.932
-8829750	2074750	-8829750_2074750	256.217
-8829750	2171250	-8829750_2171250	248.289
-8829750	2267750	-8829750_2267750	223.557
-8829750	2364250	-8829750_2364250	0.014699
-8829750	3522250	-8829750_3522250	101.056
-8829750	3618750	-8829750_3618750	102.187
-8829750	3715250	-8829750_3715250	100.413
-8829750	3811750	-8829750_3811750	99.897
-8829750	3908250	-8829750_3908250	86.5326
-8829750	4004750	-8829750_4004750	75.9143
-8829750	4101250	-8829750_4101250	72.8151
-8829750	4197750	-8829750_4197750	66.836
-8829750	4294250	-8829750_4294250	62.2109
-8829750	4390750	-8829750_4390750	60.8979
-8829750	4487250	-8829750_4487250	54.2622
-8829750	4583750	-8829750_4583750	56.5793
-8829750	4680250	-8829750_4680250	50.2665
-8829750	4776750	-8829750_4776750	55.3961
-8829750	4873250	-8829750_4873250	61.0919
-8829750	4969750	-8829750_4969750	61.5572
-8829750	5066250	-8829750_5066250	56.8803
-8829750	5162750	-8829750_5162750	58.2942
-8829750	5259250	-8829750_5259250	62.9
-8829750	5355750	-8829750_5355750	61.077
-8829750	5452250	-8829750_5452250	67.3376
-8829750	5548750	-8829750_5548750	62.1725
-8829750	5645250	-8829750_5645250	68.7869
-8829750	5741750	-8829750_5741750	65.9768
-8829750	5838250	-8829750_5838250	59.5579
-8829750	5934750	-8829750_5934750	62.3971
-8829750	6031250	-8829750_6031250	64.1365
-8829750	6127750	-8829750_6127750	62.0165
-8829750	6224250	-8829750_6224250	61.036
-8829750	6320750	-8829750_6320750	57.6949
-8829750	6417250	-8829750_6417250	54.4911
-8829750	6513750	-8829750_6513750	51.1732
-8829750	6610250	-8829750_6610250	49.9618
-8829750	6706750	-8829750_6706750	48.5491
-8829750	6803250	-8829750_6803250	54.4431
-8829750	6899750	-8829750_6899750	47.2481
-8829750	6996250	-8829750_6996250	41.9882
-8829750	7092750	-8829750_7092750	51.0571
-8829750	7189250	-8829750_7189250	50.6555
-8829750	7285750	-8829750_7285750	45.4196
-8829750	7382250	-8829750_7382250	44.1216
-8829750	7478750	-8829750_7478750	40.4986
-8829750	7575250	-8829750_7575250	31.0229
-8829750	7864750	-8829750_7864750	16.5473
-8733250	723750	-8733250_723750	20.4615
-8733250	1688750	-8733250_1688750	126.912
-8733250	1785250	-8733250_1785250	235.908
-8733250	1881750	-8733250_1881750	445.062
-8733250	1978250	-8733250_1978250	309.307
-8733250	2074750	-8733250_2074750	255.781
-8733250	2171250	-8733250_2171250	244.793
-8733250	2267750	-8733250_2267750	232.622
-8733250	2364250	-8733250_2364250	204.066
-8733250	3522250	-8733250_3522250	2.43938
-8733250	3618750	-8733250_3618750	106.903
-8733250	3715250	-8733250_3715250	107.236
-8733250	3811750	-8733250_3811750	103.825
-8733250	3908250	-8733250_3908250	96.1307
-8733250	4004750	-8733250_4004750	94.861
-8733250	4101250	-8733250_4101250	77.5081
-8733250	4197750	-8733250_4197750	71.1744
-8733250	4294250	-8733250_4294250	67.503
-8733250	4390750	-8733250_4390750	62.5291
-8733250	4487250	-8733250_4487250	58.6737
-8733250	4583750	-8733250_4583750	50.518
-8733250	4680250	-8733250_4680250	47.7499
-8733250	4776750	-8733250_4776750	52.322
-8733250	4873250	-8733250_4873250	55.8341
-8733250	4969750	-8733250_4969750	61.4829
-8733250	5066250	-8733250_5066250	55.2083
-8733250	5162750	-8733250_5162750	54.612
-8733250	5259250	-8733250_5259250	60.9278
-8733250	5355750	-8733250_5355750	64.1944
-8733250	5452250	-8733250_5452250	64.3867
-8733250	5548750	-8733250_5548750	60.4904
-8733250	5645250	-8733250_5645250	66.0427
-8733250	5741750	-8733250_5741750	64.6545
-8733250	5838250	-8733250_5838250	58.302
-8733250	5934750	-8733250_5934750	61.1008
-8733250	6031250	-8733250_6031250	58.3761
-8733250	6127750	-8733250_6127750	59.6241
-8733250	6224250	-8733250_6224250	61.1287
-8733250	6320750	-8733250_6320750	59.9394
-8733250	6417250	-8733250_6417250	56.2489
-8733250	6513750	-8733250_6513750	53.6799
-8733250	6610250	-8733250_6610250	50.238
-8733250	6706750	-8733250_6706750	49.2317
-8733250	6803250	-8733250_6803250	50.4981
-8733250	6899750	-8733250_6899750	52.7732
-8733250	6996250	-8733250_6996250	47.9831
-8733250	7092750	-8733250_7092750	46.9174
-8733250	7189250	-8733250_7189250	50.641
-8733250	7285750	-8733250_7285750	45.9839
-8733250	7382250	-8733250_7382250	44.1087
-8733250	7478750	-8733250_7478750	41.52
-8733250	7575250	-8733250_7575250	29.5261
-8733250	7671750	-8733250_7671750	31.6728
-8733250	7864750	-8733250_7864750	16.5473
-8636750	1592250	-8636750_1592250	117.003
-8636750	1688750	-8636750_1688750	114.219
-8636750	1785250	-8636750_1785250	207.997
-8636750	1881750	-8636750_1881750	452.45
-8636750	1978250	-8636750_1978250	0.014699
-8636750	2074750	-8636750_2074750	279.011
-8636750	2171250	-8636750_2171250	244.921
-8636750	2267750	-8636750_2267750	228.613
-8636750	2364250	-8636750_2364250	203.28
-8636750	2460750	-8636750_2460750	121.708
-8636750	2557250	-8636750_2557250	117.916
-8636750	3618750	-8636750_3618750	98.8727
-8636750	3715250	-8636750_3715250	109.551
-8636750	3811750	-8636750_3811750	110.464
-8636750	3908250	-8636750_3908250	111.928
-8636750	4004750	-8636750_4004750	100.637
-8636750	4101250	-8636750_4101250	89.8818
-8636750	4197750	-8636750_4197750	86.1359
-8636750	4294250	-8636750_4294250	72.3333
-8636750	4390750	-8636750_4390750	72.4799
-8636750	4487250	-8636750_4487250	62.4826
-8636750	4583750	-8636750_4583750	55.1235
-8636750	4680250	-8636750_4680250	49.2617
-8636750	4776750	-8636750_4776750	56.9649
-8636750	4873250	-8636750_4873250	52.0762
-8636750	4969750	-8636750_4969750	56.7535
-8636750	5066250	-8636750_5066250	59.6952
-8636750	5162750	-8636750_5162750	51.419
-8636750	5259250	-8636750_5259250	55.1073
-8636750	5355750	-8636750_5355750	63.1112
-8636750	5452250	-8636750_5452250	61.2122
-8636750	5548750	-8636750_5548750	61.1964
-8636750	5645250	-8636750_5645250	63.5625
-8636750	5741750	-8636750_5741750	60.1382
-8636750	5838250	-8636750_5838250	60.7295
-8636750	5934750	-8636750_5934750	62.8111
-8636750	6031250	-8636750_6031250	60.2662
-8636750	6127750	-8636750_6127750	61.1865
-8636750	6224250	-8636750_6224250	61.1088
-8636750	6320750	-8636750_6320750	61.7461
-8636750	6417250	-8636750_6417250	55.8385
-8636750	6513750	-8636750_6513750	55.8783
-8636750	6610250	-8636750_6610250	50.0299
-8636750	6706750	-8636750_6706750	48.5276
-8636750	6803250	-8636750_6803250	50.6696
-8636750	6899750	-8636750_6899750	54.883
-8636750	6996250	-8636750_6996250	49.9955
-8636750	7092750	-8636750_7092750	44.6339
-8636750	7189250	-8636750_7189250	47.5334
-8636750	7285750	-8636750_7285750	46.1087
-8636750	7382250	-8636750_7382250	43.8361
-8636750	7478750	-8636750_7478750	45.5005
-8636750	7575250	-8636750_7575250	35.0829
-8636750	7671750	-8636750_7671750	32.0827
-8636750	7864750	-8636750_7864750	1.68684
-8540250	1495750	-8540250_1495750	131.81
-8540250	1592250	-8540250_1592250	118.885
-8540250	1688750	-8540250_1688750	127.886
-8540250	1785250	-8540250_1785250	165.987
-8540250	1881750	-8540250_1881750	411.191
-8540250	1978250	-8540250_1978250	48.2072
-8540250	2074750	-8540250_2074750	2.23281
-8540250	2171250	-8540250_2171250	6.68421
-8540250	2267750	-8540250_2267750	4.17085
-8540250	2364250	-8540250_2364250	143.426
-8540250	2460750	-8540250_2460750	127.035
-8540250	2557250	-8540250_2557250	123.304
-8540250	3618750	-8540250_3618750	84.5627
-8540250	3715250	-8540250_3715250	101.699
-8540250	3811750	-8540250_3811750	112.052
-8540250	3908250	-8540250_3908250	115.254
-8540250	4004750	-8540250_4004750	112.237
-8540250	4101250	-8540250_4101250	105.359
-8540250	4197750	-8540250_4197750	89.2364
-8540250	4294250	-8540250_4294250	75.9108
-8540250	4390750	-8540250_4390750	78.5566
-8540250	4487250	-8540250_4487250	73.0681
-8540250	4583750	-8540250_4583750	62.453
-8540250	4680250	-8540250_4680250	63.8944
-8540250	4776750	-8540250_4776750	58.7573
-8540250	4873250	-8540250_4873250	59.5359
-8540250	4969750	-8540250_4969750	61.4744
-8540250	5066250	-8540250_5066250	55.1856
-8540250	5162750	-8540250_5162750	55.7313
-8540250	5259250	-8540250_5259250	55.1983
-8540250	5355750	-8540250_5355750	53.1297
-8540250	5452250	-8540250_5452250	56.9898
-8540250	5548750	-8540250_5548750	57.9836
-8540250	5645250	-8540250_5645250	63.6285
-8540250	5741750	-8540250_5741750	60.5102
-8540250	5838250	-8540250_5838250	52.3251
-8540250	5934750	-8540250_5934750	52.9176
-8540250	6031250	-8540250_6031250	59.8761
-8540250	6127750	-8540250_6127750	59.4176
-8540250	6224250	-8540250_6224250	61.7557
-8540250	6320750	-8540250_6320750	58.2498
-8540250	6417250	-8540250_6417250	59.1105
-8540250	6513750	-8540250_6513750	56.9581
-8540250	6610250	-8540250_6610250	55.121
-8540250	6706750	-8540250_6706750	48.785
-8540250	6803250	-8540250_6803250	49.0886
-8540250	6899750	-8540250_6899750	49.8034
-8540250	6996250	-8540250_6996250	50.7051
-8540250	7092750	-8540250_7092750	45.5088
-8540250	7189250	-8540250_7189250	45.2299
-8540250	7285750	-8540250_7285750	46.445
-8540250	7382250	-8540250_7382250	44.7853
-8540250	7478750	-8540250_7478750	47.497
-8540250	7575250	-8540250_7575250	34.1982
-8540250	7671750	-8540250_7671750	21.9053
-8540250	7864750	-8540250_7864750	1.09696
-8443750	1206250	-8443750_1206250	148.739
-8443750	1302750	-8443750_1302750	270.196
-8443750	1399250	-8443750_1399250	88.715
-8443750	1495750	-8443750_1495750	135.161
-8443750	1592250	-8443750_1592250	145.619
-8443750	1688750	-8443750_1688750	156.814
-8443750	1785250	-8443750_1785250	155.556
-8443750	1881750	-8443750_1881750	205.135
-8443750	1978250	-8443750_1978250	54.3873
-8443750	2267750	-8443750_2267750	1.76049
-8443750	2364250	-8443750_2364250	0.014699
-8443750	2460750	-8443750_2460750	138.042
-8443750	2557250	-8443750_2557250	132.67
-8443750	3618750	-8443750_3618750	2.30812
-8443750	3715250	-8443750_3715250	98.5858
-8443750	3811750	-8443750_3811750	110.999
-8443750	3908250	-8443750_3908250	111.292
-8443750	4004750	-8443750_4004750	109.315
-8443750	4101250	-8443750_4101250	120.371
-8443750	4197750	-8443750_4197750	96.0212
-8443750	4294250	-8443750_4294250	84.2889
-8443750	4390750	-8443750_4390750	82.5387
-8443750	4487250	-8443750_4487250	74.8859
-8443750	4583750	-8443750_4583750	62.782
-8443750	4680250	-8443750_4680250	67.4257
-8443750	4776750	-8443750_4776750	62.5715
-8443750	4873250	-8443750_4873250	64.175
-8443750	4969750	-8443750_4969750	60.9786
-8443750	5066250	-8443750_5066250	61.3016
-8443750	5162750	-8443750_5162750	58.5799
-8443750	5259250	-8443750_5259250	54.807
-8443750	5355750	-8443750_5355750	55.8808
-8443750	5452250	-8443750_5452250	58.0224
-8443750	5548750	-8443750_5548750	59.0333
-8443750	5645250	-8443750_5645250	64.2885
-8443750	5741750	-8443750_5741750	58.6804
-8443750	5838250	-8443750_5838250	56.9224
-8443750	5934750	-8443750_5934750	51.4982
-8443750	6031250	-8443750_6031250	57.6905
-8443750	6127750	-8443750_6127750	62.3882
-8443750	6224250	-8443750_6224250	58.5492
-8443750	6320750	-8443750_6320750	58.61
-8443750	6417250	-8443750_6417250	55.5341
-8443750	6513750	-8443750_6513750	56.8962
-8443750	6610250	-8443750_6610250	53.6508
-8443750	6706750	-8443750_6706750	50.2894
-8443750	6803250	-8443750_6803250	49.8384
-8443750	6899750	-8443750_6899750	49.4038
-8443750	6996250	-8443750_6996250	48.5539
-8443750	7092750	-8443750_7092750	48.4801
-8443750	7189250	-8443750_7189250	47.2378
-8443750	7285750	-8443750_7285750	46.1155
-8443750	7382250	-8443750_7382250	45.8575
-8443750	7478750	-8443750_7478750	48.0165
-8443750	7575250	-8443750_7575250	35.8698
-8443750	7671750	-8443750_7671750	19.493
-8443750	7768250	-8443750_7768250	1.09696
-8347250	1013250	-8347250_1013250	0.165554
-8347250	1109750	-8347250_1109750	40.8235
-8347250	1206250	-8347250_1206250	311.231
-8347250	1302750	-8347250_1302750	298.339
-8347250	1399250	-8347250_1399250	215.754
-8347250	1495750	-8347250_1495750	190.402
-8347250	1592250	-8347250_1592250	190.9
-8347250	1688750	-8347250_1688750	197.359
-8347250	1785250	-8347250_1785250	178.519
-8347250	1881750	-8347250_1881750	211.333
-8347250	1978250	-8347250_1978250	12.0306
-8347250	2460750	-8347250_2460750	11.2252
-8347250	2557250	-8347250_2557250	6.9424
-8347250	2653750	-8347250_2653750	0.0905508
-8347250	3522250	-8347250_3522250	2.47993
-8347250	3618750	-8347250_3618750	91.2156
-8347250	3715250	-8347250_3715250	94.5404
-8347250	3811750	-8347250_3811750	97.7231
-8347250	3908250	-8347250_3908250	110.141
-8347250	4004750	-8347250_4004750	109.772
-8347250	4101250	-8347250_4101250	103.476
-8347250	4197750	-8347250_4197750	97.1245
-8347250	4294250	-8347250_4294250	97.7578
-8347250	4390750	-8347250_4390750	91.2484
-8347250	4487250	-8347250_4487250	75.8837
-8347250	4583750	-8347250_4583750	82.523
-8347250	4680250	-8347250_4680250	71.2965
-8347250	4776750	-8347250_4776750	65.3357
-8347250	4873250	-8347250_4873250	65.066
-8347250	4969750	-8347250_4969750	63.1024
-8347250	5066250	-8347250_5066250	62.4719
-8347250	5162750	-8347250_5162750	61.5334
-8347250	5259250	-8347250_5259250	51.9282
-8347250	5355750	-8347250_5355750	54.1267
-8347250	5452250	-8347250_5452250	55.3632
-8347250	5548750	-8347250_5548750	53.6744
-8347250	5645250	-8347250_5645250	64.9012
-8347250	5741750	-8347250_5741750	60.0268
-8347250	5838250	-8347250_5838250	56.1048
-8347250	5934750	-8347250_5934750	51.8039
-8347250	6031250	-8347250_6031250	50.7131
-8347250	6127750	-8347250_6127750	56.8167
-8347250	6224250	-8347250_6224250	60.1363
-8347250	6320750	-8347250_6320750	59.9352
-8347250	6417250	-8347250_6417250	58.083
-8347250	6513750	-8347250_6513750	57.8204
-8347250	6610250	-8347250_6610250	52.4051
-8347250	6706750	-8347250_6706750	49.8111
-8347250	6803250	-8347250_6803250	50.7895
-8347250	6899750	-8347250_6899750	49.6209
-8347250	6996250	-8347250_6996250	48.2436
-8347250	7092750	-8347250_7092750	45.3727
-8347250	7189250	-8347250_7189250	46.7969
-8347250	7285750	-8347250_7285750	47.4573
-8347250	7382250	-8347250_7382250	46.3888
-8347250	7478750	-8347250_7478750	46.2184
-8347250	7575250	-8347250_7575250	36.5138
-8347250	7671750	-8347250_7671750	20.8711
-8347250	7768250	-8347250_7768250	1.14112
-8250750	1013250	-8250750_1013250	20.0042
-8250750	1109750	-8250750_1109750	434.715
-8250750	1206250	-8250750_1206250	335.898
-8250750	1495750	-8250750_1495750	11.5896
-8250750	1592250	-8250750_1592250	187.842
-8250750	1688750	-8250750_1688750	146.658
-8250750	1785250	-8250750_1785250	152.655
-8250750	1881750	-8250750_1881750	176.637
-8250750	3522250	-8250750_3522250	1.48119
-8250750	3618750	-8250750_3618750	89.7347
-8250750	3715250	-8250750_3715250	116.121
-8250750	3811750	-8250750_3811750	111.389
-8250750	3908250	-8250750_3908250	97.3128
-8250750	4004750	-8250750_4004750	99.5842
-8250750	4101250	-8250750_4101250	103.505
-8250750	4197750	-8250750_4197750	110.635
-8250750	4294250	-8250750_4294250	96.6248
-8250750	4390750	-8250750_4390750	94.5137
-8250750	4487250	-8250750_4487250	83.655
-8250750	4583750	-8250750_4583750	83.6305
-8250750	4680250	-8250750_4680250	76.5219
-8250750	4776750	-8250750_4776750	68.8903
-8250750	4873250	-8250750_4873250	62.865
-8250750	4969750	-8250750_4969750	64.2315
-8250750	5066250	-8250750_5066250	65.8068
-8250750	5162750	-8250750_5162750	63.4384
-8250750	5259250	-8250750_5259250	50.4109
-8250750	5355750	-8250750_5355750	50.9383
-8250750	5452250	-8250750_5452250	51.9576
-8250750	5548750	-8250750_5548750	54.2192
-8250750	5645250	-8250750_5645250	54.8844
-8250750	5741750	-8250750_5741750	61.1616
-8250750	5838250	-8250750_5838250	55.203
-8250750	5934750	-8250750_5934750	52.5595
-8250750	6031250	-8250750_6031250	50.3248
-8250750	6127750	-8250750_6127750	58.5463
-8250750	6224250	-8250750_6224250	62.3529
-8250750	6320750	-8250750_6320750	61.2458
-8250750	6417250	-8250750_6417250	59.6379
-8250750	6513750	-8250750_6513750	59.9687
-8250750	6610250	-8250750_6610250	55.7615
-8250750	6706750	-8250750_6706750	51.342
-8250750	6803250	-8250750_6803250	50.3007
-8250750	6899750	-8250750_6899750	48.9384
-8250750	6996250	-8250750_6996250	47.7713
-8250750	7092750	-8250750_7092750	45.4
-8250750	7189250	-8250750_7189250	45.588
-8250750	7285750	-8250750_7285750	46.6741
-8250750	7382250	-8250750_7382250	47.5704
-8250750	7478750	-8250750_7478750	45.1268
-8250750	7575250	-8250750_7575250	35.0921
-8250750	7671750	-8250750_7671750	20.8965
-8250750	7768250	-8250750_7768250	27.8205
-8154250	-530750	-8154250_-530750	1.50494
-8154250	530750	-8154250_530750	1.67105
-8154250	916750	-8154250_916750	56.1348
-8154250	1013250	-8154250_1013250	225.854
-8154250	1109750	-8154250_1109750	138.001
-8154250	1206250	-8154250_1206250	4.49388
-8154250	1495750	-8154250_1495750	6.18162
-8154250	1785250	-8154250_1785250	1.82272
-8154250	2171250	-8154250_2171250	8.47831
-8154250	3618750	-8154250_3618750	1.35636
-8154250	3715250	-8154250_3715250	132.698
-8154250	3811750	-8154250_3811750	125.703
-8154250	3908250	-8154250_3908250	117.429
-8154250	4004750	-8154250_4004750	101.875
-8154250	4101250	-8154250_4101250	98.0173
-8154250	4197750	-8154250_4197750	103.179
-8154250	4294250	-8154250_4294250	89.6668
-8154250	4390750	-8154250_4390750	88.0123
-8154250	4487250	-8154250_4487250	82.2654
-8154250	4583750	-8154250_4583750	86.861
-8154250	4680250	-8154250_4680250	80.2045
-8154250	4776750	-8154250_4776750	72.4835
-8154250	4873250	-8154250_4873250	69.537
-8154250	4969750	-8154250_4969750	63.718
-8154250	5066250	-8154250_5066250	67.7688
-8154250	5162750	-8154250_5162750	66.3252
-8154250	5259250	-8154250_5259250	53.6969
-8154250	5355750	-8154250_5355750	49.9399
-8154250	5452250	-8154250_5452250	51.4053
-8154250	5548750	-8154250_5548750	54.2615
-8154250	5645250	-8154250_5645250	53.2432
-8154250	5741750	-8154250_5741750	60.0915
-8154250	5838250	-8154250_5838250	54.0771
-8154250	5934750	-8154250_5934750	54.0244
-8154250	6031250	-8154250_6031250	50.3782
-8154250	6127750	-8154250_6127750	54.8357
-8154250	6224250	-8154250_6224250	61.3957
-8154250	6320750	-8154250_6320750	62.8258
-8154250	6417250	-8154250_6417250	58.0565
-8154250	6513750	-8154250_6513750	59.6006
-8154250	6610250	-8154250_6610250	56.3505
-8154250	6706750	-8154250_6706750	50.0919
-8154250	6803250	-8154250_6803250	49.0643
-8154250	6899750	-8154250_6899750	48.5769
-8154250	6996250	-8154250_6996250	48.1917
-8154250	7092750	-8154250_7092750	44.1387
-8154250	7189250	-8154250_7189250	43.3505
-8154250	7285750	-8154250_7285750	46.2067
-8154250	7382250	-8154250_7382250	44.4256
-8154250	7478750	-8154250_7478750	44.2725
-8154250	7575250	-8154250_7575250	35.4543
-8154250	7671750	-8154250_7671750	22.3904
-8154250	7768250	-8154250_7768250	25.5784
-8057750	-723750	-8057750_-723750	78.3072
-8057750	-627250	-8057750_-627250	85.4522
-8057750	-530750	-8057750_-530750	104.255
-8057750	-434250	-8057750_-434250	116.694
-8057750	-337750	-8057750_-337750	25.6643
-8057750	-241250	-8057750_-241250	154.67
-8057750	-144750	-8057750_-144750	158.131
-8057750	-48250	-8057750_-48250	157.522
-8057750	48250	-8057750_48250	0.449663
-8057750	916750	-8057750_916750	168.888
-8057750	1013250	-8057750_1013250	169.489
-8057750	1109750	-8057750_1109750	63.0172
-8057750	1592250	-8057750_1592250	7.29971
-8057750	1688750	-8057750_1688750	7.69275
-8057750	2653750	-8057750_2653750	13.3007
-8057750	2750250	-8057750_2750250	28.5866
-8057750	3715250	-8057750_3715250	136.236
-8057750	3811750	-8057750_3811750	120.476
-8057750	3908250	-8057750_3908250	116.288
-8057750	4004750	-8057750_4004750	106.369
-8057750	4101250	-8057750_4101250	101.948
-8057750	4197750	-8057750_4197750	93.8505
-8057750	4294250	-8057750_4294250	105.272
-8057750	4390750	-8057750_4390750	97.4591
-8057750	4487250	-8057750_4487250	98.7236
-8057750	4583750	-8057750_4583750	95.5014
-8057750	4680250	-8057750_4680250	85.0672
-8057750	4776750	-8057750_4776750	79.7342
-8057750	4873250	-8057750_4873250	76.7486
-8057750	4969750	-8057750_4969750	72.1575
-8057750	5066250	-8057750_5066250	65.493
-8057750	5162750	-8057750_5162750	62.8099
-8057750	5259250	-8057750_5259250	60.4546
-8057750	5355750	-8057750_5355750	55.228
-8057750	5452250	-8057750_5452250	55.9582
-8057750	5548750	-8057750_5548750	52.4377
-8057750	5645250	-8057750_5645250	57.0352
-8057750	5741750	-8057750_5741750	57.0717
-8057750	5838250	-8057750_5838250	56.3075
-8057750	5934750	-8057750_5934750	53.9467
-8057750	6031250	-8057750_6031250	55.3795
-8057750	6127750	-8057750_6127750	55.9814
-8057750	6224250	-8057750_6224250	61.2437
-8057750	6320750	-8057750_6320750	62.6397
-8057750	6417250	-8057750_6417250	58.0469
-8057750	6513750	-8057750_6513750	59.1934
-8057750	6610250	-8057750_6610250	57.9502
-8057750	6706750	-8057750_6706750	52.0128
-8057750	6803250	-8057750_6803250	50.9949
-8057750	6899750	-8057750_6899750	49.8743
-8057750	6996250	-8057750_6996250	48.2563
-8057750	7092750	-8057750_7092750	44.3181
-8057750	7189250	-8057750_7189250	42.2379
-8057750	7285750	-8057750_7285750	45.4107
-8057750	7382250	-8057750_7382250	46.8791
-8057750	7478750	-8057750_7478750	46.242
-8057750	7575250	-8057750_7575250	35.7291
-8057750	7671750	-8057750_7671750	22.5499
-8057750	7768250	-8057750_7768250	22.9082
-7961250	-820250	-7961250_-820250	113.688
-7961250	-723750	-7961250_-723750	136.074
-7961250	-627250	-7961250_-627250	207.637
-7961250	-530750	-7961250_-530750	179.995
-7961250	-434250	-7961250_-434250	190.989
-7961250	-337750	-7961250_-337750	206.751
-7961250	-241250	-7961250_-241250	209.029
-7961250	-144750	-7961250_-144750	202.778
-7961250	-48250	-7961250_-48250	250.056
-7961250	48250	-7961250_48250	234.124
-7961250	144750	-7961250_144750	7.24915
-7961250	1013250	-7961250_1013250	0.43122
-7961250	1109750	-7961250_1109750	259.291
-7961250	2653750	-7961250_2653750	26.4565
-7961250	2750250	-7961250_2750250	145.247
-7961250	3715250	-7961250_3715250	130.172
-7961250	3811750	-7961250_3811750	133.351
-7961250	3908250	-7961250_3908250	122.763
-7961250	4004750	-7961250_4004750	112.52
-7961250	4101250	-7961250_4101250	104.057
-7961250	4197750	-7961250_4197750	99.6849
-7961250	4294250	-7961250_4294250	100.396
-7961250	4390750	-7961250_4390750	96.4125
-7961250	4487250	-7961250_4487250	102.47
-7961250	4583750	-7961250_4583750	106.535
-7961250	4680250	-7961250_4680250	86.6444
-7961250	4776750	-7961250_4776750	80.5769
-7961250	4873250	-7961250_4873250	69.8739
-7961250	4969750	-7961250_4969750	67.6169
-7961250	5066250	-7961250_5066250	67.646
-7961250	5162750	-7961250_5162750	64.45
-7961250	5259250	-7961250_5259250	59.3717
-7961250	5355750	-7961250_5355750	52.6148
-7961250	5452250	-7961250_5452250	58.6043
-7961250	5548750	-7961250_5548750	59.4319
-7961250	5645250	-7961250_5645250	58.9554
-7961250	5741750	-7961250_5741750	58.3192
-7961250	5838250	-7961250_5838250	56.8952
-7961250	5934750	-7961250_5934750	55.1132
-7961250	6031250	-7961250_6031250	55.1269
-7961250	6127750	-7961250_6127750	59.4715
-7961250	6224250	-7961250_6224250	63.3494
-7961250	6320750	-7961250_6320750	62.3864
-7961250	6417250	-7961250_6417250	59.8021
-7961250	6513750	-7961250_6513750	57.7162
-7961250	6610250	-7961250_6610250	57.7963
-7961250	6706750	-7961250_6706750	56.2957
-7961250	6803250	-7961250_6803250	49.4327
-7961250	6899750	-7961250_6899750	50.5243
-7961250	6996250	-7961250_6996250	48.8837
-7961250	7092750	-7961250_7092750	44.4178
-7961250	7189250	-7961250_7189250	42.6817
-7961250	7285750	-7961250_7285750	41.4194
-7961250	7382250	-7961250_7382250	46.7503
-7961250	7478750	-7961250_7478750	45.778
-7961250	7575250	-7961250_7575250	35.5305
-7961250	7671750	-7961250_7671750	22.0144
-7961250	7768250	-7961250_7768250	21.0786
-7864750	-1013250	-7864750_-1013250	94.697
-7864750	-916750	-7864750_-916750	74.6912
-7864750	-820250	-7864750_-820250	166.958
-7864750	-723750	-7864750_-723750	181.076
-7864750	-627250	-7864750_-627250	196.447
-7864750	-530750	-7864750_-530750	254.019
-7864750	-434250	-7864750_-434250	278.589
-7864750	-337750	-7864750_-337750	252.76
-7864750	-241250	-7864750_-241250	161.064
-7864750	-144750	-7864750_-144750	186.204
-7864750	-48250	-7864750_-48250	292.571
-7864750	48250	-7864750_48250	383.468
-7864750	144750	-7864750_144750	333.027
-7864750	241250	-7864750_241250	221.11
-7864750	337750	-7864750_337750	28.271
-7864750	1013250	-7864750_1013250	7.4975
-7864750	1109750	-7864750_1109750	269.511
-7864750	1206250	-7864750_1206250	31.1055
-7864750	2364250	-7864750_2364250	25.128
-7864750	2653750	-7864750_2653750	13.6832
-7864750	2750250	-7864750_2750250	35.8897
-7864750	2846750	-7864750_2846750	29.4872
-7864750	3618750	-7864750_3618750	1.20996
-7864750	3715250	-7864750_3715250	138.2
-7864750	3811750	-7864750_3811750	153.147
-7864750	3908250	-7864750_3908250	124.061
-7864750	4004750	-7864750_4004750	127.524
-7864750	4101250	-7864750_4101250	113.197
-7864750	4197750	-7864750_4197750	106.627
-7864750	4294250	-7864750_4294250	91.3795
-7864750	4390750	-7864750_4390750	99.5724
-7864750	4487250	-7864750_4487250	97.9818
-7864750	4583750	-7864750_4583750	105.14
-7864750	4680250	-7864750_4680250	88.9716
-7864750	4776750	-7864750_4776750	76.1342
-7864750	4873250	-7864750_4873250	73.187
-7864750	4969750	-7864750_4969750	70.1277
-7864750	5066250	-7864750_5066250	66.5709
-7864750	5162750	-7864750_5162750	66.6078
-7864750	5259250	-7864750_5259250	61.0825
-7864750	5355750	-7864750_5355750	53.3884
-7864750	5452250	-7864750_5452250	58.3344
-7864750	5548750	-7864750_5548750	58.8012
-7864750	5645250	-7864750_5645250	61.5712
-7864750	5741750	-7864750_5741750	59.8812
-7864750	5838250	-7864750_5838250	58.1527
-7864750	5934750	-7864750_5934750	56.03
-7864750	6031250	-7864750_6031250	56.8948
-7864750	6127750	-7864750_6127750	58.4961
-7864750	6224250	-7864750_6224250	62.654
-7864750	6320750	-7864750_6320750	62.6044
-7864750	6417250	-7864750_6417250	58.8507
-7864750	6513750	-7864750_6513750	57.6716
-7864750	6610250	-7864750_6610250	58.7764
-7864750	6706750	-7864750_6706750	57.0255
-7864750	6803250	-7864750_6803250	51.7245
-7864750	6899750	-7864750_6899750	49.0204
-7864750	6996250	-7864750_6996250	50.022
-7864750	7092750	-7864750_7092750	45.9323
-7864750	7189250	-7864750_7189250	42.1329
-7864750	7285750	-7864750_7285750	40.6818
-7864750	7382250	-7864750_7382250	43.3413
-7864750	7478750	-7864750_7478750	46.7539
-7864750	7575250	-7864750_7575250	35.9774
-7864750	7671750	-7864750_7671750	23.9147
-7864750	7768250	-7864750_7768250	26.3819
-7768250	-1206250	-7768250_-1206250	81.8667
-7768250	-1109750	-7768250_-1109750	86.6908
-7768250	-1013250	-7768250_-1013250	132.507
-7768250	-916750	-7768250_-916750	99.7779
-7768250	-820250	-7768250_-820250	239.141
-7768250	-723750	-7768250_-723750	286.158
-7768250	-627250	-7768250_-627250	237.829
-7768250	-530750	-7768250_-530750	320.509
-7768250	-434250	-7768250_-434250	334.917
-7768250	-337750	-7768250_-337750	378.441
-7768250	-241250	-7768250_-241250	389.549
-7768250	-144750	-7768250_-144750	380.078
-7768250	-48250	-7768250_-48250	415.127
-7768250	48250	-7768250_48250	241.596
-7768250	144750	-7768250_144750	171.897
-7768250	241250	-7768250_241250	186.364
-7768250	337750	-7768250_337750	295.451
-7768250	434250	-7768250_434250	4.62634
-7768250	530750	-7768250_530750	13.6898
-7768250	723750	-7768250_723750	12.9048
-7768250	820250	-7768250_820250	4.45947
-7768250	916750	-7768250_916750	276.866
-7768250	1013250	-7768250_1013250	287.672
-7768250	1109750	-7768250_1109750	261.526
-7768250	2460750	-7768250_2460750	14.3882
-7768250	2653750	-7768250_2653750	12.3082
-7768250	2750250	-7768250_2750250	113.205
-7768250	2846750	-7768250_2846750	61.5142
-7768250	3039750	-7768250_3039750	7.29927
-7768250	3618750	-7768250_3618750	68.699
-7768250	3715250	-7768250_3715250	127.942
-7768250	3811750	-7768250_3811750	122.801
-7768250	3908250	-7768250_3908250	123.069
-7768250	4004750	-7768250_4004750	122.976
-7768250	4101250	-7768250_4101250	107.981
-7768250	4197750	-7768250_4197750	111.161
-7768250	4294250	-7768250_4294250	97.5114
-7768250	4390750	-7768250_4390750	94.9322
-7768250	4487250	-7768250_4487250	99.9379
-7768250	4583750	-7768250_4583750	96.8842
-7768250	4680250	-7768250_4680250	91.9892
-7768250	4776750	-7768250_4776750	90.5199
-7768250	4873250	-7768250_4873250	78.9381
-7768250	4969750	-7768250_4969750	69.7375
-7768250	5066250	-7768250_5066250	68.1101
-7768250	5162750	-7768250_5162750	64.4681
-7768250	5259250	-7768250_5259250	57.6193
-7768250	5355750	-7768250_5355750	52.3232
-7768250	5452250	-7768250_5452250	56.5619
-7768250	5548750	-7768250_5548750	59.4632
-7768250	5645250	-7768250_5645250	58.7383
-7768250	5741750	-7768250_5741750	61.4765
-7768250	5838250	-7768250_5838250	60.832
-7768250	5934750	-7768250_5934750	57.7517
-7768250	6031250	-7768250_6031250	61.2375
-7768250	6127750	-7768250_6127750	61.0279
-7768250	6224250	-7768250_6224250	61.3889
-7768250	6320750	-7768250_6320750	60.1535
-7768250	6417250	-7768250_6417250	61.3843
-7768250	6513750	-7768250_6513750	57.6015
-7768250	6610250	-7768250_6610250	58.5666
-7768250	6706750	-7768250_6706750	57.3133
-7768250	6803250	-7768250_6803250	52.4461
-7768250	6899750	-7768250_6899750	49.2924
-7768250	6996250	-7768250_6996250	46.6027
-7768250	7092750	-7768250_7092750	46.3527
-7768250	7189250	-7768250_7189250	42.8334
-7768250	7285750	-7768250_7285750	40.6023
-7768250	7382250	-7768250_7382250	40.7226
-7768250	7478750	-7768250_7478750	44.9175
-7768250	7575250	-7768250_7575250	36.6222
-7768250	7671750	-7768250_7671750	23.8341
-7768250	7768250	-7768250_7768250	27.1036
-7671750	-1399250	-7671750_-1399250	98.4991
-7671750	-1302750	-7671750_-1302750	81.7616
-7671750	-1206250	-7671750_-1206250	94.4487
-7671750	-1109750	-7671750_-1109750	67.0595
-7671750	-1013250	-7671750_-1013250	135.823
-7671750	-916750	-7671750_-916750	186.057
-7671750	-820250	-7671750_-820250	282.634
-7671750	-723750	-7671750_-723750	342.957
-7671750	-627250	-7671750_-627250	362.861
-7671750	-530750	-7671750_-530750	404.869
-7671750	-434250	-7671750_-434250	420.003
-7671750	-337750	-7671750_-337750	428.142
-7671750	-241250	-7671750_-241250	438.274
-7671750	-144750	-7671750_-144750	456.935
-7671750	-48250	-7671750_-48250	468.897
-7671750	48250	-7671750_48250	408.104
-7671750	144750	-7671750_144750	257.641
-7671750	241250	-7671750_241250	216.132
-7671750	337750	-7671750_337750	250.681
-7671750	434250	-7671750_434250	324.517
-7671750	530750	-7671750_530750	290.599
-7671750	627250	-7671750_627250	345.103
-7671750	723750	-7671750_723750	268.123
-7671750	820250	-7671750_820250	258.827
-7671750	916750	-7671750_916750	277.129
-7671750	1013250	-7671750_1013250	285.786
-7671750	2460750	-7671750_2460750	11.393
-7671750	2653750	-7671750_2653750	41.6679
-7671750	2750250	-7671750_2750250	87.5188
-7671750	2846750	-7671750_2846750	14.1291
-7671750	2943250	-7671750_2943250	2.1287
-7671750	3039750	-7671750_3039750	7.31483
-7671750	3136250	-7671750_3136250	5.5704
-7671750	3232750	-7671750_3232750	102.573
-7671750	3329250	-7671750_3329250	109.535
-7671750	3425750	-7671750_3425750	125.009
-7671750	3522250	-7671750_3522250	5.46126
-7671750	3618750	-7671750_3618750	137.437
-7671750	3715250	-7671750_3715250	140.37
-7671750	3811750	-7671750_3811750	136.89
-7671750	3908250	-7671750_3908250	119.285
-7671750	4004750	-7671750_4004750	95.311
-7671750	4101250	-7671750_4101250	102.863
-7671750	4197750	-7671750_4197750	98.1743
-7671750	4294250	-7671750_4294250	91.8636
-7671750	4390750	-7671750_4390750	95.3347
-7671750	4487250	-7671750_4487250	102.931
-7671750	4583750	-7671750_4583750	86.4124
-7671750	4680250	-7671750_4680250	85.9917
-7671750	4776750	-7671750_4776750	87.4802
-7671750	4873250	-7671750_4873250	78.8302
-7671750	4969750	-7671750_4969750	75.2288
-7671750	5066250	-7671750_5066250	83.4245
-7671750	5162750	-7671750_5162750	80.0545
-7671750	5259250	-7671750_5259250	78.5873
-7671750	5355750	-7671750_5355750	65.9992
-7671750	5452250	-7671750_5452250	54.6866
-7671750	5548750	-7671750_5548750	56.1608
-7671750	5645250	-7671750_5645250	60.8194
-7671750	5741750	-7671750_5741750	61.977
-7671750	5838250	-7671750_5838250	63.9024
-7671750	5934750	-7671750_5934750	57.0713
-7671750	6031250	-7671750_6031250	58.9192
-7671750	6127750	-7671750_6127750	64.5059
-7671750	6224250	-7671750_6224250	61.9864
-7671750	6320750	-7671750_6320750	56.0926
-7671750	6417250	-7671750_6417250	58.784
-7671750	6513750	-7671750_6513750	58.7152
-7671750	6610250	-7671750_6610250	58.0299
-7671750	6706750	-7671750_6706750	57.9412
-7671750	6803250	-7671750_6803250	54.439
-7671750	6899750	-7671750_6899750	48.1734
-7671750	6996250	-7671750_6996250	46.4505
-7671750	7092750	-7671750_7092750	46.6066
-7671750	7189250	-7671750_7189250	43.9163
-7671750	7285750	-7671750_7285750	41.3508
-7671750	7382250	-7671750_7382250	41.477
-7671750	7478750	-7671750_7478750	38.5129
-7671750	7575250	-7671750_7575250	36.9566
-7671750	7671750	-7671750_7671750	23.1153
-7671750	7768250	-7671750_7768250	27.567
-7671750	7864750	-7671750_7864750	28.351
-7575250	-1495750	-7575250_-1495750	85.5139
-7575250	-1399250	-7575250_-1399250	120.097
-7575250	-1302750	-7575250_-1302750	110.285
-7575250	-1206250	-7575250_-1206250	202.255
-7575250	-1109750	-7575250_-1109750	208.262
-7575250	-1013250	-7575250_-1013250	266.483
-7575250	-916750	-7575250_-916750	366.638
-7575250	-820250	-7575250_-820250	425.259
-7575250	-723750	-7575250_-723750	434.207
-7575250	-627250	-7575250_-627250	438.734
-7575250	-530750	-7575250_-530750	427.01
-7575250	-434250	-7575250_-434250	430.076
-7575250	-337750	-7575250_-337750	440.22
-7575250	-241250	-7575250_-241250	432.186
-7575250	-144750	-7575250_-144750	443.643
-7575250	-48250	-7575250_-48250	440.37
-7575250	48250	-7575250_48250	422.847
-7575250	144750	-7575250_144750	392.055
-7575250	241250	-7575250_241250	272.631
-7575250	337750	-7575250_337750	154.825
-7575250	434250	-7575250_434250	201.675
-7575250	530750	-7575250_530750	245.503
-7575250	627250	-7575250_627250	228.274
-7575250	723750	-7575250_723750	210.231
-7575250	820250	-7575250_820250	314.272
-7575250	916750	-7575250_916750	281.907
-7575250	1013250	-7575250_1013250	252.158
-7575250	1109750	-7575250_1109750	191.781
-7575250	2171250	-7575250_2171250	9.76301
-7575250	2267750	-7575250_2267750	93.0704
-7575250	2557250	-7575250_2557250	5.40723
-7575250	2653750	-7575250_2653750	84.0705
-7575250	2750250	-7575250_2750250	32.6297
-7575250	2846750	-7575250_2846750	7.71547
-7575250	3039750	-7575250_3039750	6.47839
-7575250	3136250	-7575250_3136250	103.917
-7575250	3232750	-7575250_3232750	99.3039
-7575250	3329250	-7575250_3329250	119.869
-7575250	3425750	-7575250_3425750	136.428
-7575250	3522250	-7575250_3522250	137.168
-7575250	3618750	-7575250_3618750	149.036
-7575250	3715250	-7575250_3715250	143.939
-7575250	3811750	-7575250_3811750	129.556
-7575250	3908250	-7575250_3908250	127.926
-7575250	4004750	-7575250_4004750	86.2557
-7575250	4101250	-7575250_4101250	87.5037
-7575250	4197750	-7575250_4197750	102.639
-7575250	4294250	-7575250_4294250	95.8761
-7575250	4390750	-7575250_4390750	89.4673
-7575250	4487250	-7575250_4487250	90.0045
-7575250	4583750	-7575250_4583750	94.5348
-7575250	4680250	-7575250_4680250	86.1293
-7575250	4776750	-7575250_4776750	76.8645
-7575250	4873250	-7575250_4873250	79.113
-7575250	4969750	-7575250_4969750	78.0116
-7575250	5066250	-7575250_5066250	74.3162
-7575250	5162750	-7575250_5162750	83.4871
-7575250	5259250	-7575250_5259250	84.6213
-7575250	5355750	-7575250_5355750	67.6344
-7575250	5452250	-7575250_5452250	58.6576
-7575250	5548750	-7575250_5548750	60.8562
-7575250	5645250	-7575250_5645250	59.4008
-7575250	5741750	-7575250_5741750	61.5332
-7575250	5838250	-7575250_5838250	66.9825
-7575250	5934750	-7575250_5934750	58.5423
-7575250	6031250	-7575250_6031250	59.798
-7575250	6127750	-7575250_6127750	64.3988
-7575250	6224250	-7575250_6224250	62.6922
-7575250	6320750	-7575250_6320750	56.6791
-7575250	6417250	-7575250_6417250	54.2817
-7575250	6513750	-7575250_6513750	53.6619
-7575250	6610250	-7575250_6610250	56.6946
-7575250	6706750	-7575250_6706750	56.6161
-7575250	6803250	-7575250_6803250	55.173
-7575250	6899750	-7575250_6899750	49.6846
-7575250	6996250	-7575250_6996250	46.1615
-7575250	7092750	-7575250_7092750	44.4177
-7575250	7189250	-7575250_7189250	44.3664
-7575250	7285750	-7575250_7285750	41.4778
-7575250	7382250	-7575250_7382250	38.9387
-7575250	7478750	-7575250_7478750	38.3066
-7575250	7575250	-7575250_7575250	36.9113
-7575250	7671750	-7575250_7671750	23.0937
-7575250	7768250	-7575250_7768250	28.3264
-7478750	-3232750	-7478750_-3232750	14.3193
-7478750	-1688750	-7478750_-1688750	76.9381
-7478750	-1592250	-7478750_-1592250	74.5672
-7478750	-1495750	-7478750_-1495750	97.8752
-7478750	-1399250	-7478750_-1399250	161.906
-7478750	-1302750	-7478750_-1302750	269.95
-7478750	-1206250	-7478750_-1206250	250.401
-7478750	-1109750	-7478750_-1109750	356.476
-7478750	-1013250	-7478750_-1013250	416.404
-7478750	-916750	-7478750_-916750	437.228
-7478750	-820250	-7478750_-820250	468.072
-7478750	-723750	-7478750_-723750	460.807
-7478750	-627250	-7478750_-627250	459.981
-7478750	-530750	-7478750_-530750	457.008
-7478750	-434250	-7478750_-434250	448.073
-7478750	-337750	-7478750_-337750	443.801
-7478750	-241250	-7478750_-241250	452.268
-7478750	-144750	-7478750_-144750	433.674
-7478750	-48250	-7478750_-48250	418.198
-7478750	48250	-7478750_48250	400.545
-7478750	144750	-7478750_144750	384.456
-7478750	241250	-7478750_241250	359.989
-7478750	337750	-7478750_337750	288.048
-7478750	434250	-7478750_434250	187.552
-7478750	530750	-7478750_530750	231.674
-7478750	627250	-7478750_627250	297.899
-7478750	723750	-7478750_723750	353.743
-7478750	820250	-7478750_820250	314.395
-7478750	916750	-7478750_916750	286.883
-7478750	1013250	-7478750_1013250	243.605
-7478750	1109750	-7478750_1109750	239.494
-7478750	1206250	-7478750_1206250	234.79
-7478750	1302750	-7478750_1302750	217.22
-7478750	2171250	-7478750_2171250	101.508
-7478750	2267750	-7478750_2267750	109.292
-7478750	2460750	-7478750_2460750	109.872
-7478750	2557250	-7478750_2557250	92.5334
-7478750	2653750	-7478750_2653750	90.6002
-7478750	2750250	-7478750_2750250	78.045
-7478750	3136250	-7478750_3136250	7.64676
-7478750	3329250	-7478750_3329250	111.127
-7478750	3425750	-7478750_3425750	112.39
-7478750	3522250	-7478750_3522250	136.294
-7478750	3618750	-7478750_3618750	138.529
-7478750	3715250	-7478750_3715250	134.349
-7478750	3811750	-7478750_3811750	134.535
-7478750	3908250	-7478750_3908250	126.157
-7478750	4004750	-7478750_4004750	99.439
-7478750	4101250	-7478750_4101250	91.4047
-7478750	4197750	-7478750_4197750	93.8838
-7478750	4294250	-7478750_4294250	95.2255
-7478750	4390750	-7478750_4390750	95.7029
-7478750	4487250	-7478750_4487250	87.9151
-7478750	4583750	-7478750_4583750	92.299
-7478750	4680250	-7478750_4680250	91.3045
-7478750	4776750	-7478750_4776750	80.7165
-7478750	4873250	-7478750_4873250	74.3959
-7478750	4969750	-7478750_4969750	74.6371
-7478750	5066250	-7478750_5066250	83.4204
-7478750	5162750	-7478750_5162750	94.0597
-7478750	5259250	-7478750_5259250	91.2117
-7478750	5355750	-7478750_5355750	91.9115
-7478750	5452250	-7478750_5452250	84.8101
-7478750	5548750	-7478750_5548750	68.9737
-7478750	5645250	-7478750_5645250	66.283
-7478750	5741750	-7478750_5741750	64.6574
-7478750	5838250	-7478750_5838250	67.5414
-7478750	5934750	-7478750_5934750	66.4903
-7478750	6031250	-7478750_6031250	62.8241
-7478750	6127750	-7478750_6127750	64.7892
-7478750	6224250	-7478750_6224250	64.9497
-7478750	6320750	-7478750_6320750	56.2406
-7478750	6417250	-7478750_6417250	53.1546
-7478750	6513750	-7478750_6513750	51.5577
-7478750	6610250	-7478750_6610250	52.604
-7478750	6706750	-7478750_6706750	56.9917
-7478750	6803250	-7478750_6803250	55.7712
-7478750	6899750	-7478750_6899750	51.5315
-7478750	6996250	-7478750_6996250	48.5952
-7478750	7092750	-7478750_7092750	45.1968
-7478750	7189250	-7478750_7189250	44.3775
-7478750	7285750	-7478750_7285750	45.3887
-7478750	7382250	-7478750_7382250	38.3161
-7478750	7478750	-7478750_7478750	35.5022
-7478750	7575250	-7478750_7575250	37.4165
-7478750	7671750	-7478750_7671750	27.9463
-7478750	7768250	-7478750_7768250	27.4114
-7478750	7864750	-7478750_7864750	1.15036
-7382250	-1785250	-7382250_-1785250	64.1895
-7382250	-1688750	-7382250_-1688750	81.3524
-7382250	-1592250	-7382250_-1592250	81.468
-7382250	-1495750	-7382250_-1495750	109.032
-7382250	-1399250	-7382250_-1399250	186.04
-7382250	-1302750	-7382250_-1302750	275.042
-7382250	-1206250	-7382250_-1206250	394.829
-7382250	-1109750	-7382250_-1109750	437.438
-7382250	-1013250	-7382250_-1013250	449.612
-7382250	-916750	-7382250_-916750	463.226
-7382250	-820250	-7382250_-820250	453.25
-7382250	-723750	-7382250_-723750	460.732
-7382250	-627250	-7382250_-627250	493.851
-7382250	-530750	-7382250_-530750	495.266
-7382250	-434250	-7382250_-434250	480.485
-7382250	-337750	-7382250_-337750	463.891
-7382250	-241250	-7382250_-241250	434.406
-7382250	-144750	-7382250_-144750	422.188
-7382250	-48250	-7382250_-48250	413.708
-7382250	48250	-7382250_48250	390.548
-7382250	144750	-7382250_144750	374.832
-7382250	241250	-7382250_241250	354.904
-7382250	337750	-7382250_337750	329.128
-7382250	434250	-7382250_434250	335.142
-7382250	530750	-7382250_530750	337.362
-7382250	627250	-7382250_627250	233.213
-7382250	723750	-7382250_723750	200.235
-7382250	820250	-7382250_820250	253.02
-7382250	916750	-7382250_916750	250.8
-7382250	1013250	-7382250_1013250	248.318
-7382250	1109750	-7382250_1109750	227.761
-7382250	1206250	-7382250_1206250	198.944
-7382250	1302750	-7382250_1302750	235.746
-7382250	1399250	-7382250_1399250	34.0695
-7382250	2171250	-7382250_2171250	21.5254
-7382250	2267750	-7382250_2267750	6.66747
-7382250	2460750	-7382250_2460750	224.252
-7382250	2557250	-7382250_2557250	78.3536
-7382250	2943250	-7382250_2943250	13.6643
-7382250	3039750	-7382250_3039750	14.8069
-7382250	3232750	-7382250_3232750	1.85778
-7382250	3715250	-7382250_3715250	6.12621
-7382250	3811750	-7382250_3811750	141.456
-7382250	3908250	-7382250_3908250	138.503
-7382250	4004750	-7382250_4004750	124.403
-7382250	4101250	-7382250_4101250	86.6951
-7382250	4197750	-7382250_4197750	131.93
-7382250	4294250	-7382250_4294250	117.632
-7382250	4390750	-7382250_4390750	99.2413
-7382250	4487250	-7382250_4487250	84.5664
-7382250	4583750	-7382250_4583750	91.8338
-7382250	4680250	-7382250_4680250	92.9867
-7382250	4776750	-7382250_4776750	90.598
-7382250	4873250	-7382250_4873250	89.1621
-7382250	4969750	-7382250_4969750	85.1145
-7382250	5066250	-7382250_5066250	88.193
-7382250	5162750	-7382250_5162750	100.268
-7382250	5259250	-7382250_5259250	98.4508
-7382250	5355750	-7382250_5355750	104.227
-7382250	5452250	-7382250_5452250	100.445
-7382250	5548750	-7382250_5548750	72.3256
-7382250	5645250	-7382250_5645250	67.7671
-7382250	5741750	-7382250_5741750	70.6175
-7382250	5838250	-7382250_5838250	70.8362
-7382250	5934750	-7382250_5934750	67.0894
-7382250	6031250	-7382250_6031250	30.2542
-7382250	6127750	-7382250_6127750	65.8947
-7382250	6224250	-7382250_6224250	66.1211
-7382250	6320750	-7382250_6320750	56.2151
-7382250	6417250	-7382250_6417250	51.2769
-7382250	6513750	-7382250_6513750	50.5251
-7382250	6610250	-7382250_6610250	50.0838
-7382250	6706750	-7382250_6706750	53.8984
-7382250	6803250	-7382250_6803250	59.2971
-7382250	6899750	-7382250_6899750	54.4698
-7382250	6996250	-7382250_6996250	17.9746
-7382250	7092750	-7382250_7092750	45.9086
-7382250	7189250	-7382250_7189250	44.8254
-7382250	7285750	-7382250_7285750	49.3474
-7382250	7382250	-7382250_7382250	47.1652
-7382250	7478750	-7382250_7478750	37.5957
-7382250	7575250	-7382250_7575250	33.7482
-7382250	7671750	-7382250_7671750	34.1109
-7382250	7768250	-7382250_7768250	27.916
-7285750	-1881750	-7285750_-1881750	56.1541
-7285750	-1785250	-7285750_-1785250	64.044
-7285750	-1688750	-7285750_-1688750	74.8649
-7285750	-1592250	-7285750_-1592250	183.694
-7285750	-1495750	-7285750_-1495750	200.481
-7285750	-1399250	-7285750_-1399250	287.928
-7285750	-1302750	-7285750_-1302750	405.061
-7285750	-1206250	-7285750_-1206250	427.745
-7285750	-1109750	-7285750_-1109750	434.819
-7285750	-1013250	-7285750_-1013250	437.515
-7285750	-916750	-7285750_-916750	450.128
[truncated: 14,517 more rows]

## Sheet: Figure 2b
X	Y	X_Y	EDGE.score
-17707750	48250	-17707750_48250	20.9132
-17707750	144750	-17707750_144750	20.9132
-17611250	-2074750	-17611250_-2074750	0.419006
-17611250	-1978250	-17611250_-1978250	3.35468
-17514750	-2171250	-17514750_-2171250	4.33413
-17514750	-2074750	-17514750_-2074750	55.7615
-17514750	-1785250	-17514750_-1785250	29.1523
-17418250	-2364250	-17418250_-2364250	4.21366
-17418250	-2267750	-17418250_-2267750	3.38451
-17418250	-2171250	-17418250_-2171250	34.649
-17418250	-2074750	-17418250_-2074750	34.649
-17418250	-530750	-17418250_-530750	25.536
-17418250	-434250	-17418250_-434250	26.1627
-17321750	-2364250	-17321750_-2364250	30.0735
-17321750	-2267750	-17321750_-2267750	33.6491
-17321750	-2171250	-17321750_-2171250	27.2451
-17321750	-1592250	-17321750_-1592250	26.318
-17225250	-2557250	-17225250_-2557250	7.1139
-17225250	-2364250	-17225250_-2364250	3.38451
-17225250	-1881750	-17225250_-1881750	32.9478
-17225250	-530750	-17225250_-530750	25.5848
-17225250	-337750	-17225250_-337750	26.9524
-17128750	-1013250	-17128750_-1013250	22.8354
-17128750	-530750	-17128750_-530750	26.2115
-17128750	-434250	-17128750_-434250	26.2115
-17032250	-1978250	-17032250_-1978250	25.3049
-17032250	-1109750	-17032250_-1109750	23.9347
-16935750	-2460750	-16935750_-2460750	26.0561
-16935750	-2267750	-16935750_-2267750	27.8319
-16935750	-2171250	-16935750_-2171250	0.388885
-16935750	-1688750	-16935750_-1688750	55.8281
-16935750	-1399250	-16935750_-1399250	26.823
-16839250	-2750250	-16839250_-2750250	24.4429
-16839250	-2557250	-16839250_-2557250	30.5269
-16839250	-2460750	-16839250_-2460750	26.7771
-16839250	-2364250	-16839250_-2364250	26.5075
-16839250	-2267750	-16839250_-2267750	27.2579
-16742750	-2653750	-16742750_-2653750	38.5656
-16742750	-1785250	-16742750_-1785250	27.0775
-16646250	-1785250	-16646250_-1785250	25.6873
-16549750	-1785250	-16549750_-1785250	23.2007
-16549750	2074750	-16549750_2074750	24.4582
-16453250	-2364250	-16453250_-2364250	27.3589
-16453250	-1302750	-16453250_-1302750	25.1322
-16453250	3425750	-16453250_3425750	24.0017
-16356750	-3522250	-16356750_-3522250	17.9063
-16356750	3136250	-16356750_3136250	20.7122
-16163750	723750	-16163750_723750	30.5073
-16163750	3136250	-16163750_3136250	23.2051
-16067250	-48250	-16067250_-48250	26.1878
-16067250	627250	-16067250_627250	31.4312
-15970750	-1302750	-15970750_-1302750	25.1065
-15970750	-1206250	-15970750_-1206250	23.5837
-15970750	434250	-15970750_434250	32.2854
-15970750	530750	-15970750_530750	32.2854
-15874250	3039750	-15874250_3039750	19.0562
-15777750	241250	-15777750_241250	24.3731
-15681250	-1109750	-15681250_-1109750	23.3456
-15681250	2846750	-15681250_2846750	24.8302
-15584750	-723750	-15584750_-723750	22.9302
-15488250	-2364250	-15488250_-2364250	24.3969
-15488250	-530750	-15488250_-530750	24.7459
-15391750	-2364250	-15391750_-2364250	24.0435
-15391750	2846750	-15391750_2846750	31.508
-15295250	-2557250	-15295250_-2557250	29.0947
-15295250	-2460750	-15295250_-2460750	28.7129
-15295250	2653750	-15295250_2653750	29.2307
-15295250	2750250	-15295250_2750250	44.8845
-15198750	-2460750	-15198750_-2460750	26.4537
-15198750	2653750	-15198750_2653750	0.20888
-15102250	-2653750	-15102250_-2653750	27.0807
-15102250	2364250	-15102250_2364250	0.41909
-15102250	2557250	-15102250_2557250	28.6527
-15102250	2653750	-15102250_2653750	37.0113
-15005750	-1399250	-15005750_-1399250	25.8688
-15005750	2364250	-15005750_2364250	0.41909
-15005750	2460750	-15005750_2460750	37.0652
-15005750	2557250	-15005750_2557250	33.3561
-14909250	-1206250	-14909250_-1206250	26.9381
-14812750	-2074750	-14812750_-2074750	29.0092
-14716250	-2074750	-14716250_-2074750	28.957
-14619750	-2171250	-14619750_-2171250	30.114
-14619750	-1785250	-14619750_-1785250	26.9607
-14523250	-5162750	-14523250_-5162750	0.969804
-14523250	-2171250	-14523250_-2171250	33.7084
-14523250	-1978250	-14523250_-1978250	29.2052
-14523250	-1881750	-14523250_-1881750	31.3405
-14426750	-5259250	-14426750_-5259250	38.22
-14426750	-2750250	-14426750_-2750250	27.6627
-14426750	-1881750	-14426750_-1881750	31.3405
-14330250	-5259250	-14330250_-5259250	49.5857
-14330250	-1978250	-14330250_-1978250	29.6059
-14330250	-1881750	-14330250_-1881750	27.3142
-14330250	-1785250	-14330250_-1785250	26.9607
-14233750	-2846750	-14233750_-2846750	26.6689
-14233750	-1978250	-14233750_-1978250	27.3142
-14233750	-1881750	-14233750_-1881750	26.9607
-14233750	-1785250	-14233750_-1785250	26.9607
-14137250	-2171250	-14137250_-2171250	26.9607
-14137250	-1978250	-14137250_-1978250	29.8869
-14040750	-2943250	-14040750_-2943250	26.6689
-14040750	-2074750	-14040750_-2074750	26.9607
-14040750	-1978250	-14040750_-1978250	26.9607
-14040750	-1013250	-14040750_-1013250	37.1941
-13944250	-2171250	-13944250_-2171250	29.8687
-13944250	-2074750	-13944250_-2074750	26.9607
-13944250	-1978250	-13944250_-1978250	26.9607
-13944250	-1206250	-13944250_-1206250	37.336
-13944250	-1109750	-13944250_-1109750	42.1322
-13847750	-2171250	-13847750_-2171250	26.9425
-13847750	-1785250	-13847750_-1785250	27.6156
-13847750	-1206250	-13847750_-1206250	38.5362
-13847750	-1109750	-13847750_-1109750	37.3049
-13751250	-2171250	-13751250_-2171250	25.9487
-13751250	-1978250	-13751250_-1978250	26.528
-13751250	-1302750	-13751250_-1302750	35.5189
-13654750	-2364250	-13654750_-2364250	26.3685
-13654750	-2267750	-13654750_-2267750	25.9669
-13654750	-2171250	-13654750_-2171250	25.9669
-13558250	-2364250	-13558250_-2364250	26.3503
-13461750	-3329250	-13461750_-3329250	31.3334
-13461750	-2653750	-13461750_-2653750	24.4313
-13461750	-2267750	-13461750_-2267750	25.567
-13461750	-2171250	-13461750_-2171250	25.1342
-13365250	-2557250	-13365250_-2557250	24.8458
-13365250	6031250	-13365250_6031250	11.7966
-13268750	-2653750	-13268750_-2653750	24.2993
-13268750	-2557250	-13268750_-2557250	24.8458
-13268750	-2267750	-13268750_-2267750	23.6115
-13268750	6031250	-13268750_6031250	12.7143
-13172250	6031250	-13172250_6031250	12.4571
-13075750	-2653750	-13075750_-2653750	31.78
-13075750	6031250	-13075750_6031250	11.72
-12979250	-2653750	-12979250_-2653750	24.8275
-12979250	6031250	-12979250_6031250	11.72
-12979250	6127750	-12979250_6127750	12.0518
-12882750	-2846750	-12882750_-2846750	25.2365
-12882750	6127750	-12882750_6127750	11.7947
-12786250	6127750	-12786250_6127750	13.5153
-12689750	6127750	-12689750_6127750	12.5976
-12593250	6127750	-12593250_6127750	20.6688
-12496750	6127750	-12496750_6127750	12.2093
-12400250	-2943250	-12400250_-2943250	23.8971
-12400250	6127750	-12400250_6127750	12.7218
-12400250	6224250	-12400250_6224250	11.7427
-12303750	-3039750	-12303750_-3039750	22.8436
-12207250	6224250	-12207250_6224250	23.3956
-12110750	-2943250	-12110750_-2943250	26.1785
-12014250	6224250	-12014250_6224250	13.8756
-11917750	6320750	-11917750_6320750	14.7654
-11821250	-3039750	-11821250_-3039750	19.2442
-11821250	6320750	-11821250_6320750	14.8055
-11724750	6513750	-11724750_6513750	7.26959
-11628250	6320750	-11628250_6320750	17.0713
-11628250	6610250	-11628250_6610250	7.7508
-11531750	6417250	-11531750_6417250	11.6352
-11435250	6417250	-11435250_6417250	27.0551
-11338750	6320750	-11338750_6320750	7.59274
-11338750	6417250	-11338750_6417250	13.8774
-11242250	6417250	-11242250_6417250	14.473
-11145750	2267750	-11145750_2267750	26.3938
-11145750	6417250	-11145750_6417250	12.7572
-11145750	6899750	-11145750_6899750	6.6998
-11049250	6513750	-11049250_6513750	28.9022
-11049250	6899750	-11049250_6899750	5.45042
-10952750	3522250	-10952750_3522250	26.1791
-10952750	6513750	-10952750_6513750	14.8426
-10856250	1302750	-10856250_1302750	25.8845
-10856250	6513750	-10856250_6513750	14.4819
-10759750	2267750	-10759750_2267750	29.2533
-10759750	2364250	-10759750_2364250	25.0486
-10759750	4004750	-10759750_4004750	23.8077
-10759750	4101250	-10759750_4101250	23.8128
-10759750	6610250	-10759750_6610250	29.4108
-10759750	6899750	-10759750_6899750	10.6473
-10663250	3329250	-10663250_3329250	44.1691
-10663250	3425750	-10663250_3425750	19.2745
-10663250	4004750	-10663250_4004750	20.0237
-10663250	4101250	-10663250_4101250	20.8599
-10663250	4197750	-10663250_4197750	79.9563
-10663250	4294250	-10663250_4294250	91.6164
-10663250	4390750	-10663250_4390750	86.7937
-10663250	4487250	-10663250_4487250	18.9596
-10663250	6513750	-10663250_6513750	13.5712
-10663250	6610250	-10663250_6610250	14.9857
-10663250	6706750	-10663250_6706750	9.42707
-10663250	6803250	-10663250_6803250	32.8009
-10566750	2943250	-10566750_2943250	11.4884
-10566750	3039750	-10566750_3039750	51.1167
-10566750	3136250	-10566750_3136250	12.5469
-10566750	3232750	-10566750_3232750	9.0716
-10566750	3329250	-10566750_3329250	51.0174
-10566750	3425750	-10566750_3425750	48.1186
-10566750	3522250	-10566750_3522250	53.0361
-10566750	3618750	-10566750_3618750	58.037
-10566750	3715250	-10566750_3715250	85.1223
-10566750	3811750	-10566750_3811750	71.2721
-10566750	3908250	-10566750_3908250	91.0003
-10566750	4004750	-10566750_4004750	18.1408
-10566750	4101250	-10566750_4101250	91.459
-10566750	4197750	-10566750_4197750	82.9158
-10566750	4294250	-10566750_4294250	88.6114
-10566750	4390750	-10566750_4390750	80.5104
-10566750	4487250	-10566750_4487250	90.4452
-10566750	4583750	-10566750_4583750	103.45
-10566750	4680250	-10566750_4680250	104.743
-10566750	6803250	-10566750_6803250	39.252
-10566750	6899750	-10566750_6899750	29.8025
-10470250	2846750	-10470250_2846750	64.3464
-10470250	2943250	-10470250_2943250	56.7379
-10470250	3039750	-10470250_3039750	56.9768
-10470250	3136250	-10470250_3136250	55.7811
-10470250	3232750	-10470250_3232750	56.7827
-10470250	3329250	-10470250_3329250	59.3492
-10470250	3425750	-10470250_3425750	53.2221
-10470250	3522250	-10470250_3522250	11.6997
-10470250	3618750	-10470250_3618750	12.4146
-10470250	3715250	-10470250_3715250	0.636845
-10470250	3811750	-10470250_3811750	55.1321
-10470250	3908250	-10470250_3908250	63.7623
-10470250	4004750	-10470250_4004750	70.42
-10470250	4101250	-10470250_4101250	103.348
-10470250	4197750	-10470250_4197750	82.1056
-10470250	4294250	-10470250_4294250	86.4124
-10470250	4390750	-10470250_4390750	70.1041
-10470250	4487250	-10470250_4487250	69.3619
-10470250	4583750	-10470250_4583750	69.3827
-10470250	4680250	-10470250_4680250	78.4419
-10470250	4776750	-10470250_4776750	89.9882
-10470250	4873250	-10470250_4873250	94.385
-10470250	6610250	-10470250_6610250	28.7569
-10470250	6706750	-10470250_6706750	29.9004
-10470250	6803250	-10470250_6803250	33.3346
-10470250	6899750	-10470250_6899750	28.7687
-10470250	6996250	-10470250_6996250	30.6485
-10373750	2943250	-10373750_2943250	8.14974
-10373750	3136250	-10373750_3136250	14.8729
-10373750	3329250	-10373750_3329250	7.08842
-10373750	3425750	-10373750_3425750	8.28577
-10373750	3522250	-10373750_3522250	27.9735
-10373750	3618750	-10373750_3618750	1.11549
-10373750	3811750	-10373750_3811750	5.45116
-10373750	3908250	-10373750_3908250	54.8289
-10373750	4004750	-10373750_4004750	57.0211
-10373750	4101250	-10373750_4101250	64.9989
-10373750	4197750	-10373750_4197750	54.6818
-10373750	4294250	-10373750_4294250	85.2433
-10373750	4390750	-10373750_4390750	88.4804
-10373750	4487250	-10373750_4487250	87.3538
-10373750	4583750	-10373750_4583750	80.6803
-10373750	4680250	-10373750_4680250	80.7519
-10373750	4776750	-10373750_4776750	81.844
-10373750	4873250	-10373750_4873250	96.8385
-10373750	4969750	-10373750_4969750	100.87
-10373750	6706750	-10373750_6706750	34.3055
-10373750	6803250	-10373750_6803250	38.3784
-10373750	6899750	-10373750_6899750	34.7366
-10373750	6996250	-10373750_6996250	27.6371
-10373750	7092750	-10373750_7092750	3.11221
-10373750	7189250	-10373750_7189250	8.01533
-10277250	3136250	-10277250_3136250	76.9532
-10277250	3329250	-10277250_3329250	81.3504
-10277250	3425750	-10277250_3425750	78.1361
-10277250	3522250	-10277250_3522250	73.3853
-10277250	3618750	-10277250_3618750	65.2365
-10277250	3715250	-10277250_3715250	59.5925
-10277250	3811750	-10277250_3811750	57.2749
-10277250	3908250	-10277250_3908250	55.044
-10277250	4004750	-10277250_4004750	61.5029
-10277250	4101250	-10277250_4101250	54.0364
-10277250	4197750	-10277250_4197750	50.2982
-10277250	4294250	-10277250_4294250	55.8601
-10277250	4390750	-10277250_4390750	73.6919
-10277250	4487250	-10277250_4487250	63.9578
-10277250	4583750	-10277250_4583750	58.9361
-10277250	4680250	-10277250_4680250	68.7804
-10277250	4776750	-10277250_4776750	68.6792
-10277250	4873250	-10277250_4873250	73.1192
-10277250	4969750	-10277250_4969750	109.287
-10277250	5066250	-10277250_5066250	92.6568
-10277250	6706750	-10277250_6706750	13.4835
-10277250	6803250	-10277250_6803250	41.7107
-10277250	6899750	-10277250_6899750	39.1246
-10277250	6996250	-10277250_6996250	35.7851
-10277250	7189250	-10277250_7189250	8.23783
-10277250	7382250	-10277250_7382250	3.08496
-10180750	-3329250	-10180750_-3329250	17.2431
-10180750	2460750	-10180750_2460750	1.41224
-10180750	2557250	-10180750_2557250	1.41224
-10180750	2653750	-10180750_2653750	13.464
-10180750	3039750	-10180750_3039750	89.8646
-10180750	3136250	-10180750_3136250	89.4261
-10180750	3232750	-10180750_3232750	111.902
-10180750	3329250	-10180750_3329250	94.6271
-10180750	3425750	-10180750_3425750	84.2337
-10180750	3522250	-10180750_3522250	82.5048
-10180750	3618750	-10180750_3618750	72.0962
-10180750	3715250	-10180750_3715250	71.128
-10180750	3811750	-10180750_3811750	69.9113
-10180750	3908250	-10180750_3908250	67.0975
-10180750	4004750	-10180750_4004750	62.242
-10180750	4101250	-10180750_4101250	61.9328
-10180750	4197750	-10180750_4197750	59.9767
-10180750	4294250	-10180750_4294250	62.6369
-10180750	4390750	-10180750_4390750	56.1744
-10180750	4487250	-10180750_4487250	51.3134
-10180750	4583750	-10180750_4583750	59.6775
-10180750	4680250	-10180750_4680250	68.6599
-10180750	4776750	-10180750_4776750	70.1724
-10180750	4873250	-10180750_4873250	65.0304
-10180750	4969750	-10180750_4969750	70.0895
-10180750	5066250	-10180750_5066250	96.6365
-10180750	5162750	-10180750_5162750	85.9082
-10180750	6706750	-10180750_6706750	13.2854
-10180750	6803250	-10180750_6803250	42.6744
-10180750	6899750	-10180750_6899750	41.3834
-10180750	6996250	-10180750_6996250	36.3992
-10180750	7092750	-10180750_7092750	30.7505
-10180750	7285750	-10180750_7285750	23.587
-10084250	2267750	-10084250_2267750	0.499061
-10084250	2364250	-10084250_2364250	158.818
-10084250	2460750	-10084250_2460750	146.885
-10084250	2557250	-10084250_2557250	140.512
-10084250	2653750	-10084250_2653750	118.228
-10084250	2750250	-10084250_2750250	110.088
-10084250	2846750	-10084250_2846750	125.444
-10084250	2943250	-10084250_2943250	113.832
-10084250	3039750	-10084250_3039750	91.7373
-10084250	3136250	-10084250_3136250	98.6121
-10084250	3232750	-10084250_3232750	95.2028
-10084250	3329250	-10084250_3329250	101.978
-10084250	3425750	-10084250_3425750	94.6594
-10084250	3522250	-10084250_3522250	90.7046
-10084250	3618750	-10084250_3618750	92.1379
-10084250	3715250	-10084250_3715250	94.5655
-10084250	3811750	-10084250_3811750	96.2618
-10084250	3908250	-10084250_3908250	79.6491
-10084250	4004750	-10084250_4004750	72.5221
-10084250	4101250	-10084250_4101250	67.5728
-10084250	4197750	-10084250_4197750	65.9469
-10084250	4294250	-10084250_4294250	62.496
-10084250	4390750	-10084250_4390750	60.5021
-10084250	4487250	-10084250_4487250	46.0785
-10084250	4583750	-10084250_4583750	51.4243
-10084250	4680250	-10084250_4680250	59.2087
-10084250	4776750	-10084250_4776750	57.4649
-10084250	4873250	-10084250_4873250	59.3936
-10084250	4969750	-10084250_4969750	71.1871
-10084250	5066250	-10084250_5066250	69.5621
-10084250	5162750	-10084250_5162750	69.2234
-10084250	5259250	-10084250_5259250	83.9942
-10084250	6803250	-10084250_6803250	13.5518
-10084250	6899750	-10084250_6899750	40.4503
-10084250	6996250	-10084250_6996250	42.2555
-10084250	7092750	-10084250_7092750	36.9768
-10084250	7285750	-10084250_7285750	23.1087
-10084250	7382250	-10084250_7382250	22.5256
-10084250	7478750	-10084250_7478750	19.5113
-9987750	2267750	-9987750_2267750	140.798
-9987750	2364250	-9987750_2364250	138.506
-9987750	2460750	-9987750_2460750	128.125
-9987750	2557250	-9987750_2557250	120.086
-9987750	2653750	-9987750_2653750	102.531
-9987750	2750250	-9987750_2750250	89.3652
-9987750	2846750	-9987750_2846750	97.7516
-9987750	2943250	-9987750_2943250	95.2686
-9987750	3039750	-9987750_3039750	78.197
-9987750	3136250	-9987750_3136250	76.6273
-9987750	3232750	-9987750_3232750	76.0346
-9987750	3329250	-9987750_3329250	75.581
-9987750	3425750	-9987750_3425750	81.7609
-9987750	3522250	-9987750_3522250	91.2471
-9987750	3618750	-9987750_3618750	93.6849
-9987750	3715250	-9987750_3715250	95.3917
-9987750	3811750	-9987750_3811750	104.31
-9987750	3908250	-9987750_3908250	98.5162
-9987750	4004750	-9987750_4004750	84.4439
-9987750	4101250	-9987750_4101250	84.1947
-9987750	4197750	-9987750_4197750	70.2486
-9987750	4294250	-9987750_4294250	60.0793
-9987750	4390750	-9987750_4390750	68.5817
-9987750	4487250	-9987750_4487250	59.8864
-9987750	4583750	-9987750_4583750	49.7011
-9987750	4680250	-9987750_4680250	55.8668
-9987750	4776750	-9987750_4776750	55.0697
-9987750	4873250	-9987750_4873250	55.7831
-9987750	4969750	-9987750_4969750	55.4874
-9987750	5066250	-9987750_5066250	59.2532
-9987750	5162750	-9987750_5162750	62.9209
-9987750	5259250	-9987750_5259250	83.9918
-9987750	5355750	-9987750_5355750	85.6714
-9987750	6803250	-9987750_6803250	43.106
-9987750	6899750	-9987750_6899750	42.4739
-9987750	6996250	-9987750_6996250	43.0795
-9987750	7092750	-9987750_7092750	37.3243
-9987750	7189250	-9987750_7189250	4.8098
-9987750	7382250	-9987750_7382250	21.9752
-9987750	7478750	-9987750_7478750	23.3068
-9891250	-3232750	-9891250_-3232750	13.8279
-9891250	2171250	-9891250_2171250	2.78029
-9891250	2267750	-9891250_2267750	113.593
-9891250	2364250	-9891250_2364250	136.142
-9891250	2460750	-9891250_2460750	104.212
-9891250	2557250	-9891250_2557250	101.599
-9891250	2653750	-9891250_2653750	103.458
-9891250	2750250	-9891250_2750250	95.7363
-9891250	2846750	-9891250_2846750	84.6883
-9891250	2943250	-9891250_2943250	84.6382
-9891250	3039750	-9891250_3039750	85.8379
-9891250	3136250	-9891250_3136250	73.912
-9891250	3232750	-9891250_3232750	77.6102
-9891250	3329250	-9891250_3329250	74.03
-9891250	3425750	-9891250_3425750	77.398
-9891250	3522250	-9891250_3522250	81.4812
-9891250	3618750	-9891250_3618750	84.4566
-9891250	3715250	-9891250_3715250	96.9506
-9891250	3811750	-9891250_3811750	104.253
-9891250	3908250	-9891250_3908250	101.471
-9891250	4004750	-9891250_4004750	93.398
-9891250	4101250	-9891250_4101250	92.3991
-9891250	4197750	-9891250_4197750	79.4278
-9891250	4294250	-9891250_4294250	63.3787
-9891250	4390750	-9891250_4390750	88.8942
-9891250	4487250	-9891250_4487250	75.4112
-9891250	4583750	-9891250_4583750	56.138
-9891250	4680250	-9891250_4680250	54.1863
-9891250	4776750	-9891250_4776750	54.3967
-9891250	4873250	-9891250_4873250	55.1556
-9891250	4969750	-9891250_4969750	50.2732
-9891250	5066250	-9891250_5066250	54.7933
-9891250	5162750	-9891250_5162750	57.032
-9891250	5259250	-9891250_5259250	62.5857
-9891250	5355750	-9891250_5355750	89.6199
-9891250	5452250	-9891250_5452250	84.5546
-9891250	6803250	-9891250_6803250	13.4633
-9891250	6899750	-9891250_6899750	43.0048
-9891250	6996250	-9891250_6996250	42.8536
-9891250	7092750	-9891250_7092750	43.3768
-9891250	7478750	-9891250_7478750	21.3985
-9794750	2074750	-9794750_2074750	3.1677
-9794750	2171250	-9794750_2171250	195.187
-9794750	2267750	-9794750_2267750	91.8607
-9794750	2364250	-9794750_2364250	134.59
-9794750	2460750	-9794750_2460750	96.9255
-9794750	2557250	-9794750_2557250	81.5192
-9794750	2653750	-9794750_2653750	87.3812
-9794750	2750250	-9794750_2750250	74.5568
-9794750	2846750	-9794750_2846750	78.258
-9794750	2943250	-9794750_2943250	80.0361
-9794750	3039750	-9794750_3039750	84.8376
-9794750	3136250	-9794750_3136250	78.3673
-9794750	3232750	-9794750_3232750	74.3877
-9794750	3329250	-9794750_3329250	74.9532
-9794750	3425750	-9794750_3425750	75.4934
-9794750	3522250	-9794750_3522250	78.6691
-9794750	3618750	-9794750_3618750	77.6816
-9794750	3715250	-9794750_3715250	76.1747
-9794750	3811750	-9794750_3811750	76.0958
-9794750	3908250	-9794750_3908250	96.0207
-9794750	4004750	-9794750_4004750	89.2447
-9794750	4101250	-9794750_4101250	76.8212
-9794750	4197750	-9794750_4197750	67.1402
-9794750	4294250	-9794750_4294250	65.0019
-9794750	4390750	-9794750_4390750	86.5012
-9794750	4487250	-9794750_4487250	89.1365
-9794750	4583750	-9794750_4583750	56.0633
-9794750	4680250	-9794750_4680250	54.4945
-9794750	4776750	-9794750_4776750	53.3533
-9794750	4873250	-9794750_4873250	56.5117
-9794750	4969750	-9794750_4969750	50.5272
-9794750	5066250	-9794750_5066250	50.735
-9794750	5162750	-9794750_5162750	54.0619
-9794750	5259250	-9794750_5259250	55.6855
-9794750	5355750	-9794750_5355750	62.592
-9794750	5452250	-9794750_5452250	81.7536
-9794750	6899750	-9794750_6899750	12.0963
-9794750	6996250	-9794750_6996250	45.2294
-9794750	7092750	-9794750_7092750	42.9953
-9794750	7189250	-9794750_7189250	33.8161
-9794750	7382250	-9794750_7382250	2.72787
-9794750	7478750	-9794750_7478750	46.8897
-9698250	2074750	-9698250_2074750	151.043
-9698250	2171250	-9698250_2171250	178.865
-9698250	2267750	-9698250_2267750	89.6485
-9698250	2364250	-9698250_2364250	117.958
-9698250	2460750	-9698250_2460750	90.3301
-9698250	2557250	-9698250_2557250	79.9661
-9698250	2653750	-9698250_2653750	70.8503
-9698250	2750250	-9698250_2750250	72.9051
-9698250	2846750	-9698250_2846750	73.6825
-9698250	2943250	-9698250_2943250	67.2748
-9698250	3039750	-9698250_3039750	72.1477
-9698250	3136250	-9698250_3136250	94.3312
-9698250	3232750	-9698250_3232750	93.8232
-9698250	3329250	-9698250_3329250	85.826
-9698250	3425750	-9698250_3425750	70.8237
-9698250	3522250	-9698250_3522250	75.2706
-9698250	3618750	-9698250_3618750	72.7526
-9698250	3715250	-9698250_3715250	72.1731
-9698250	3811750	-9698250_3811750	73.6406
-9698250	3908250	-9698250_3908250	83.6929
-9698250	4004750	-9698250_4004750	82.2396
-9698250	4101250	-9698250_4101250	74.3228
-9698250	4197750	-9698250_4197750	71.271
-9698250	4294250	-9698250_4294250	59.1768
-9698250	4390750	-9698250_4390750	61.013
-9698250	4487250	-9698250_4487250	84.7899
-9698250	4583750	-9698250_4583750	63.1785
-9698250	4680250	-9698250_4680250	51.8866
-9698250	4776750	-9698250_4776750	55.0504
-9698250	4873250	-9698250_4873250	55.1316
-9698250	4969750	-9698250_4969750	55.8755
-9698250	5066250	-9698250_5066250	51.4752
-9698250	5162750	-9698250_5162750	54.9007
-9698250	5259250	-9698250_5259250	63.6451
-9698250	5355750	-9698250_5355750	53.378
-9698250	5452250	-9698250_5452250	63.6296
-9698250	5548750	-9698250_5548750	78.7
-9698250	5645250	-9698250_5645250	83.4253
-9698250	5741750	-9698250_5741750	11.7526
-9698250	5838250	-9698250_5838250	10.5462
-9698250	5934750	-9698250_5934750	12.5072
-9698250	6127750	-9698250_6127750	12.4763
-9698250	6224250	-9698250_6224250	11.0163
-9698250	6899750	-9698250_6899750	39.7272
-9698250	6996250	-9698250_6996250	48.2031
-9698250	7092750	-9698250_7092750	43.4396
-9698250	7189250	-9698250_7189250	37.8354
-9698250	7382250	-9698250_7382250	3.80395
-9698250	7478750	-9698250_7478750	28.2359
-9698250	7575250	-9698250_7575250	23.9941
-9601750	2074750	-9601750_2074750	126.75
-9601750	2171250	-9601750_2171250	77.3593
-9601750	2267750	-9601750_2267750	83.9598
-9601750	2364250	-9601750_2364250	135.516
-9601750	2460750	-9601750_2460750	85.4102
-9601750	2557250	-9601750_2557250	88.5313
-9601750	2653750	-9601750_2653750	73.9454
-9601750	2750250	-9601750_2750250	77.684
-9601750	2846750	-9601750_2846750	78.4369
-9601750	2943250	-9601750_2943250	73.1607
-9601750	3039750	-9601750_3039750	77.3727
-9601750	3136250	-9601750_3136250	78.3222
-9601750	3232750	-9601750_3232750	81.433
-9601750	3329250	-9601750_3329250	86.8619
-9601750	3425750	-9601750_3425750	75.4711
-9601750	3522250	-9601750_3522250	79.1101
-9601750	3618750	-9601750_3618750	81.0746
-9601750	3715250	-9601750_3715250	76.5983
-9601750	3811750	-9601750_3811750	78.4152
-9601750	3908250	-9601750_3908250	81.0522
-9601750	4004750	-9601750_4004750	91.9575
-9601750	4101250	-9601750_4101250	74.3158
-9601750	4197750	-9601750_4197750	69.1205
-9601750	4294250	-9601750_4294250	63.533
-9601750	4390750	-9601750_4390750	58.8826
-9601750	4487250	-9601750_4487250	59.7019
-9601750	4583750	-9601750_4583750	63.066
-9601750	4680250	-9601750_4680250	62.3268
-9601750	4776750	-9601750_4776750	52.639
-9601750	4873250	-9601750_4873250	50.0646
-9601750	4969750	-9601750_4969750	60.0324
-9601750	5066250	-9601750_5066250	52.0667
-9601750	5162750	-9601750_5162750	53.5145
-9601750	5259250	-9601750_5259250	64.8422
-9601750	5355750	-9601750_5355750	58.7999
-9601750	5452250	-9601750_5452250	53.1728
-9601750	5548750	-9601750_5548750	68.0486
-9601750	5645250	-9601750_5645250	84.0698
-9601750	5741750	-9601750_5741750	77.9874
-9601750	5838250	-9601750_5838250	50.5263
-9601750	5934750	-9601750_5934750	41.9078
-9601750	6031250	-9601750_6031250	10.6741
-9601750	6127750	-9601750_6127750	10.971
-9601750	6224250	-9601750_6224250	32.716
-9601750	6803250	-9601750_6803250	13.1677
-9601750	6899750	-9601750_6899750	39.0962
-9601750	6996250	-9601750_6996250	44.0698
-9601750	7092750	-9601750_7092750	44.0769
-9601750	7189250	-9601750_7189250	41.254
-9601750	7382250	-9601750_7382250	35.7699
-9601750	7478750	-9601750_7478750	46.8897
-9601750	7575250	-9601750_7575250	27.9539
-9505250	1978250	-9505250_1978250	224.142
-9505250	2074750	-9505250_2074750	162.448
-9505250	2171250	-9505250_2171250	107.488
-9505250	2267750	-9505250_2267750	85.6518
-9505250	2364250	-9505250_2364250	102.683
-9505250	2460750	-9505250_2460750	106.832
-9505250	2557250	-9505250_2557250	200.917
-9505250	2653750	-9505250_2653750	122.145
-9505250	2750250	-9505250_2750250	101.806
-9505250	2846750	-9505250_2846750	114.064
-9505250	2943250	-9505250_2943250	91.6518
-9505250	3039750	-9505250_3039750	89.992
-9505250	3136250	-9505250_3136250	92.5965
-9505250	3232750	-9505250_3232750	87.3915
-9505250	3329250	-9505250_3329250	79.0592
-9505250	3425750	-9505250_3425750	78.1369
-9505250	3522250	-9505250_3522250	84.5037
-9505250	3618750	-9505250_3618750	86.9096
-9505250	3715250	-9505250_3715250	85.9942
-9505250	3811750	-9505250_3811750	83.3234
-9505250	3908250	-9505250_3908250	77.2861
-9505250	4004750	-9505250_4004750	86.2235
-9505250	4101250	-9505250_4101250	85.1162
-9505250	4197750	-9505250_4197750	81.767
-9505250	4294250	-9505250_4294250	66.5322
-9505250	4390750	-9505250_4390750	62.6903
-9505250	4487250	-9505250_4487250	60.4487
-9505250	4583750	-9505250_4583750	59.1334
-9505250	4680250	-9505250_4680250	60.8736
-9505250	4776750	-9505250_4776750	58.3172
-9505250	4873250	-9505250_4873250	52.9017
-9505250	4969750	-9505250_4969750	58.6836
-9505250	5066250	-9505250_5066250	51.735
-9505250	5162750	-9505250_5162750	54.3643
-9505250	5259250	-9505250_5259250	62.7294
-9505250	5355750	-9505250_5355750	68.1984
-9505250	5452250	-9505250_5452250	55.2136
-9505250	5548750	-9505250_5548750	56.7405
-9505250	5645250	-9505250_5645250	61.8838
-9505250	5741750	-9505250_5741750	7.2611
-9505250	5838250	-9505250_5838250	40.3754
-9505250	5934750	-9505250_5934750	43.2412
-9505250	6031250	-9505250_6031250	8.62346
-9505250	6127750	-9505250_6127750	10.2765
-9505250	6320750	-9505250_6320750	12.0223
-9505250	6899750	-9505250_6899750	11.7563
-9505250	6996250	-9505250_6996250	40.1407
-9505250	7092750	-9505250_7092750	46.8047
-9505250	7189250	-9505250_7189250	42.0168
-9505250	7285750	-9505250_7285750	36.0037
-9505250	7382250	-9505250_7382250	34.4279
-9408750	1978250	-9408750_1978250	212.53
-9408750	2074750	-9408750_2074750	169.967
-9408750	2171250	-9408750_2171250	374.816
-9408750	2267750	-9408750_2267750	275.008
-9408750	2364250	-9408750_2364250	380.445
-9408750	2460750	-9408750_2460750	208.723
-9408750	2557250	-9408750_2557250	135.004
-9408750	2653750	-9408750_2653750	104.98
-9408750	2750250	-9408750_2750250	104.647
-9408750	2846750	-9408750_2846750	124.164
-9408750	2943250	-9408750_2943250	100.374
-9408750	3039750	-9408750_3039750	102.653
-9408750	3136250	-9408750_3136250	88.3557
-9408750	3232750	-9408750_3232750	69.255
-9408750	3329250	-9408750_3329250	73.2377
-9408750	3425750	-9408750_3425750	77.0355
-9408750	3522250	-9408750_3522250	76.0076
-9408750	3618750	-9408750_3618750	79.1648
-9408750	3715250	-9408750_3715250	79.9312
-9408750	3811750	-9408750_3811750	79.4637
-9408750	3908250	-9408750_3908250	77.0065
-9408750	4004750	-9408750_4004750	68.3116
-9408750	4101250	-9408750_4101250	74.7772
-9408750	4197750	-9408750_4197750	79.8718
-9408750	4294250	-9408750_4294250	81.735
-9408750	4390750	-9408750_4390750	68.0957
-9408750	4487250	-9408750_4487250	66.666
-9408750	4583750	-9408750_4583750	62.747
-9408750	4680250	-9408750_4680250	61.0372
-9408750	4776750	-9408750_4776750	62.3324
-9408750	4873250	-9408750_4873250	68.3061
-9408750	4969750	-9408750_4969750	61.4592
-9408750	5066250	-9408750_5066250	58.2168
-9408750	5162750	-9408750_5162750	55.3597
-9408750	5259250	-9408750_5259250	61.6965
-9408750	5355750	-9408750_5355750	66.5895
-9408750	5452250	-9408750_5452250	66.344
-9408750	5548750	-9408750_5548750	53.0495
-9408750	5645250	-9408750_5645250	69.5547
-9408750	5741750	-9408750_5741750	65.3836
-9408750	5838250	-9408750_5838250	59.2638
-9408750	5934750	-9408750_5934750	54.3183
-9408750	6031250	-9408750_6031250	42.489
-9408750	6127750	-9408750_6127750	8.08112
-9408750	6224250	-9408750_6224250	32.4996
-9408750	6320750	-9408750_6320750	10.3693
-9408750	6417250	-9408750_6417250	33.9765
-9408750	6513750	-9408750_6513750	10.6735
-9408750	6899750	-9408750_6899750	12.4686
-9408750	6996250	-9408750_6996250	42.7812
-9408750	7092750	-9408750_7092750	47.4948
-9408750	7189250	-9408750_7189250	44.3008
-9408750	7285750	-9408750_7285750	45.1866
-9408750	7382250	-9408750_7382250	35.9372
-9408750	7478750	-9408750_7478750	1.09696
-9312250	1978250	-9312250_1978250	17.4432
-9312250	2074750	-9312250_2074750	181.732
-9312250	2171250	-9312250_2171250	179.009
-9312250	2267750	-9312250_2267750	176.69
-9312250	2364250	-9312250_2364250	221.427
-9312250	2460750	-9312250_2460750	8.59087
-9312250	2653750	-9312250_2653750	1.80028
-9312250	2750250	-9312250_2750250	1.38489
-9312250	2846750	-9312250_2846750	104.237
-9312250	2943250	-9312250_2943250	90.824
-9312250	3039750	-9312250_3039750	71.8054
-9312250	3136250	-9312250_3136250	69.8004
-9312250	3232750	-9312250_3232750	73.5882
-9312250	3329250	-9312250_3329250	67.8557
-9312250	3425750	-9312250_3425750	68.8028
-9312250	3522250	-9312250_3522250	69.625
-9312250	3618750	-9312250_3618750	78.4575
-9312250	3715250	-9312250_3715250	76.7502
-9312250	3811750	-9312250_3811750	70.4533
-9312250	3908250	-9312250_3908250	59.4942
-9312250	4004750	-9312250_4004750	62.2493
-9312250	4101250	-9312250_4101250	68.8063
-9312250	4197750	-9312250_4197750	75.9578
-9312250	4294250	-9312250_4294250	77.4544
-9312250	4390750	-9312250_4390750	73.7085
-9312250	4487250	-9312250_4487250	65.6865
-9312250	4583750	-9312250_4583750	62.8101
-9312250	4680250	-9312250_4680250	65.6038
-9312250	4776750	-9312250_4776750	62.4391
-9312250	4873250	-9312250_4873250	66.477
-9312250	4969750	-9312250_4969750	67.9784
-9312250	5066250	-9312250_5066250	64.3327
-9312250	5162750	-9312250_5162750	58.3787
-9312250	5259250	-9312250_5259250	58.8792
-9312250	5355750	-9312250_5355750	61.3501
-9312250	5452250	-9312250_5452250	65.5907
-9312250	5548750	-9312250_5548750	62.4657
-9312250	5645250	-9312250_5645250	63.4808
-9312250	5741750	-9312250_5741750	71.4207
-9312250	5838250	-9312250_5838250	65.0173
-9312250	5934750	-9312250_5934750	53.7473
-9312250	6031250	-9312250_6031250	47.6953
-9312250	6127750	-9312250_6127750	47.2958
-9312250	6224250	-9312250_6224250	38.9315
-9312250	6320750	-9312250_6320750	40.5462
-9312250	6417250	-9312250_6417250	35.57
-9312250	6513750	-9312250_6513750	11.0125
-9312250	6610250	-9312250_6610250	11.8252
-9312250	6899750	-9312250_6899750	39.2997
-9312250	6996250	-9312250_6996250	43.8729
-9312250	7092750	-9312250_7092750	43.6758
-9312250	7189250	-9312250_7189250	45.4579
-9312250	7285750	-9312250_7285750	41.3692
-9312250	7382250	-9312250_7382250	37.1594
-9312250	7478750	-9312250_7478750	2.07047
-9215750	-48250	-9215750_-48250	49.7817
-9215750	144750	-9215750_144750	32.493
-9215750	241250	-9215750_241250	27.3071
-9215750	1978250	-9215750_1978250	12.5584
-9215750	2074750	-9215750_2074750	243.669
-9215750	2171250	-9215750_2171250	185.073
-9215750	2267750	-9215750_2267750	324.485
-9215750	3039750	-9215750_3039750	9.61549
-9215750	3136250	-9215750_3136250	80.2781
-9215750	3232750	-9215750_3232750	93.1607
-9215750	3329250	-9215750_3329250	75.7764
-9215750	3425750	-9215750_3425750	71.7712
-9215750	3522250	-9215750_3522250	73.5767
-9215750	3618750	-9215750_3618750	77.9498
-9215750	3715250	-9215750_3715250	72.4679
-9215750	3811750	-9215750_3811750	67.0563
-9215750	3908250	-9215750_3908250	59.0032
-9215750	4004750	-9215750_4004750	55.3369
-9215750	4101250	-9215750_4101250	54.1778
-9215750	4197750	-9215750_4197750	61.4408
-9215750	4294250	-9215750_4294250	70.0567
-9215750	4390750	-9215750_4390750	71.0255
-9215750	4487250	-9215750_4487250	71.4503
-9215750	4583750	-9215750_4583750	61.7026
-9215750	4680250	-9215750_4680250	63.6451
-9215750	4776750	-9215750_4776750	61.1872
-9215750	4873250	-9215750_4873250	63.5952
-9215750	4969750	-9215750_4969750	60.1472
-9215750	5066250	-9215750_5066250	62.0273
-9215750	5162750	-9215750_5162750	63.0746
-9215750	5259250	-9215750_5259250	62.733
-9215750	5355750	-9215750_5355750	59.3138
-9215750	5452250	-9215750_5452250	61.7033
-9215750	5548750	-9215750_5548750	63.6247
-9215750	5645250	-9215750_5645250	61.2397
-9215750	5741750	-9215750_5741750	68.4358
-9215750	5838250	-9215750_5838250	72.9594
-9215750	5934750	-9215750_5934750	61.1346
-9215750	6031250	-9215750_6031250	52.9236
-9215750	6127750	-9215750_6127750	48.7317
-9215750	6224250	-9215750_6224250	41.5987
-9215750	6320750	-9215750_6320750	38.4734
-9215750	6417250	-9215750_6417250	43.0139
-9215750	6513750	-9215750_6513750	32.1903
-9215750	6610250	-9215750_6610250	27.2176
-9215750	6706750	-9215750_6706750	13.7599
-9215750	6899750	-9215750_6899750	38.2573
-9215750	6996250	-9215750_6996250	43.8609
-9215750	7092750	-9215750_7092750	46.1507
-9215750	7189250	-9215750_7189250	47.8317
-9215750	7285750	-9215750_7285750	42.221
-9215750	7382250	-9215750_7382250	37.8068
-9215750	7478750	-9215750_7478750	34.1565
-9119250	-144750	-9119250_-144750	8.5881
-9119250	-48250	-9119250_-48250	55.504
-9119250	48250	-9119250_48250	46.543
-9119250	1881750	-9119250_1881750	34.2592
-9119250	1978250	-9119250_1978250	175.261
-9119250	2074750	-9119250_2074750	230.646
-9119250	2171250	-9119250_2171250	271.635
-9119250	2267750	-9119250_2267750	0.508355
-9119250	3232750	-9119250_3232750	96.1322
-9119250	3329250	-9119250_3329250	98.3739
-9119250	3425750	-9119250_3425750	80.6687
-9119250	3522250	-9119250_3522250	77.2688
-9119250	3618750	-9119250_3618750	77.6988
-9119250	3715250	-9119250_3715250	70.1157
-9119250	3811750	-9119250_3811750	68.7929
-9119250	3908250	-9119250_3908250	64.7934
-9119250	4004750	-9119250_4004750	61.4562
-9119250	4101250	-9119250_4101250	56.4645
-9119250	4197750	-9119250_4197750	56.8854
-9119250	4294250	-9119250_4294250	55.6544
-9119250	4390750	-9119250_4390750	66.5406
-9119250	4487250	-9119250_4487250	72.9164
-9119250	4583750	-9119250_4583750	67.5878
-9119250	4680250	-9119250_4680250	64.7391
-9119250	4776750	-9119250_4776750	60.6159
-9119250	4873250	-9119250_4873250	59.9153
-9119250	4969750	-9119250_4969750	60.4944
-9119250	5066250	-9119250_5066250	62.508
-9119250	5162750	-9119250_5162750	61.4839
-9119250	5259250	-9119250_5259250	61.0302
-9119250	5355750	-9119250_5355750	61.9565
-9119250	5452250	-9119250_5452250	65.8845
-9119250	5548750	-9119250_5548750	60.5461
-9119250	5645250	-9119250_5645250	64.3013
-9119250	5741750	-9119250_5741750	68.0112
-9119250	5838250	-9119250_5838250	73.1286
-9119250	5934750	-9119250_5934750	67.5275
-9119250	6031250	-9119250_6031250	61.1434
-9119250	6127750	-9119250_6127750	53.9682
-9119250	6224250	-9119250_6224250	50.8916
-9119250	6320750	-9119250_6320750	46.4143
-9119250	6417250	-9119250_6417250	46.8444
-9119250	6513750	-9119250_6513750	46.581
-9119250	6610250	-9119250_6610250	8.57269
-9119250	6706750	-9119250_6706750	12.13
-9119250	6803250	-9119250_6803250	42.4451
-9119250	6899750	-9119250_6899750	38.0434
-9119250	6996250	-9119250_6996250	40.5955
-9119250	7092750	-9119250_7092750	46.0851
-9119250	7189250	-9119250_7189250	49.4071
-9119250	7285750	-9119250_7285750	43.6037
-9119250	7382250	-9119250_7382250	40.9484
-9022750	-144750	-9022750_-144750	55.3775
-9022750	-48250	-9022750_-48250	49.9388
-9022750	48250	-9022750_48250	40.2767
-9022750	1785250	-9022750_1785250	170.843
-9022750	1881750	-9022750_1881750	262.227
-9022750	1978250	-9022750_1978250	159.513
-9022750	2074750	-9022750_2074750	193.97
-9022750	2171250	-9022750_2171250	283.419
-9022750	2267750	-9022750_2267750	0.433544
-9022750	3329250	-9022750_3329250	1.0095
-9022750	3425750	-9022750_3425750	104.237
-9022750	3522250	-9022750_3522250	82.6963
-9022750	3618750	-9022750_3618750	97.5381
-9022750	3715250	-9022750_3715250	80.2883
-9022750	3811750	-9022750_3811750	68.6941
-9022750	3908250	-9022750_3908250	66.3092
-9022750	4004750	-9022750_4004750	60.0155
-9022750	4101250	-9022750_4101250	60.9898
-9022750	4197750	-9022750_4197750	66.7397
-9022750	4294250	-9022750_4294250	58.3558
-9022750	4390750	-9022750_4390750	58.4013
-9022750	4487250	-9022750_4487250	67.1523
-9022750	4583750	-9022750_4583750	70.1004
-9022750	4680250	-9022750_4680250	62.3024
-9022750	4776750	-9022750_4776750	66.3521
-9022750	4873250	-9022750_4873250	57.5851
-9022750	4969750	-9022750_4969750	58.672
-9022750	5066250	-9022750_5066250	58.0622
-9022750	5162750	-9022750_5162750	62.3237
-9022750	5259250	-9022750_5259250	61.9792
-9022750	5355750	-9022750_5355750	63.0089
-9022750	5452250	-9022750_5452250	62.4889
-9022750	5548750	-9022750_5548750	67.6388
-9022750	5645250	-9022750_5645250	67.0152
-9022750	5741750	-9022750_5741750	69.9358
-9022750	5838250	-9022750_5838250	67.5282
-9022750	5934750	-9022750_5934750	71.9179
-9022750	6031250	-9022750_6031250	65.652
-9022750	6127750	-9022750_6127750	58.5341
-9022750	6224250	-9022750_6224250	55.1535
-9022750	6320750	-9022750_6320750	51.9324
-9022750	6417250	-9022750_6417250	48.3992
-9022750	6513750	-9022750_6513750	45.5307
-9022750	6610250	-9022750_6610250	43.4218
-9022750	6706750	-9022750_6706750	9.44401
-9022750	6803250	-9022750_6803250	40.6243
-9022750	6899750	-9022750_6899750	44.1659
-9022750	6996250	-9022750_6996250	40.4831
-9022750	7092750	-9022750_7092750	48.787
-9022750	7189250	-9022750_7189250	48.6303
-9022750	7285750	-9022750_7285750	44.471
-9022750	7382250	-9022750_7382250	41.5597
-9022750	7478750	-9022750_7478750	48.7044
-8926250	-144750	-8926250_-144750	43.0259
-8926250	-48250	-8926250_-48250	1.98513
-8926250	1688750	-8926250_1688750	6.14283
-8926250	1785250	-8926250_1785250	156.493
-8926250	1881750	-8926250_1881750	223.676
-8926250	1978250	-8926250_1978250	257.892
-8926250	2074750	-8926250_2074750	251.339
-8926250	2171250	-8926250_2171250	254.387
-8926250	2267750	-8926250_2267750	219.905
-8926250	3425750	-8926250_3425750	2.47993
-8926250	3522250	-8926250_3522250	83.9113
-8926250	3618750	-8926250_3618750	92.6267
-8926250	3715250	-8926250_3715250	113.313
-8926250	3811750	-8926250_3811750	85.3263
-8926250	3908250	-8926250_3908250	75.9839
-8926250	4004750	-8926250_4004750	72.0085
-8926250	4101250	-8926250_4101250	65.4006
-8926250	4197750	-8926250_4197750	65.5351
-8926250	4294250	-8926250_4294250	64.7055
-8926250	4390750	-8926250_4390750	58.2495
-8926250	4487250	-8926250_4487250	60.239
-8926250	4583750	-8926250_4583750	62.0692
-8926250	4680250	-8926250_4680250	61.5768
-8926250	4776750	-8926250_4776750	72.1652
-8926250	4873250	-8926250_4873250	65.9419
-8926250	4969750	-8926250_4969750	63.7005
-8926250	5066250	-8926250_5066250	57.9134
-8926250	5162750	-8926250_5162750	54.9918
-8926250	5259250	-8926250_5259250	62.2567
-8926250	5355750	-8926250_5355750	67.6168
-8926250	5452250	-8926250_5452250	66.556
-8926250	5548750	-8926250_5548750	63.9746
-8926250	5645250	-8926250_5645250	70.5468
-8926250	5741750	-8926250_5741750	65.4106
-8926250	5838250	-8926250_5838250	67.5943
-8926250	5934750	-8926250_5934750	68.6692
-8926250	6031250	-8926250_6031250	68.3373
-8926250	6127750	-8926250_6127750	64.1189
-8926250	6224250	-8926250_6224250	56.2399
-8926250	6320750	-8926250_6320750	57.6707
-8926250	6417250	-8926250_6417250	52.1744
-8926250	6513750	-8926250_6513750	47.9218
-8926250	6610250	-8926250_6610250	49.1557
-8926250	6706750	-8926250_6706750	44.9339
-8926250	6803250	-8926250_6803250	46.9945
-8926250	6899750	-8926250_6899750	37.1837
-8926250	6996250	-8926250_6996250	42.2306
-8926250	7092750	-8926250_7092750	48.2943
-8926250	7189250	-8926250_7189250	47.8953
-8926250	7285750	-8926250_7285750	44.9388
-8926250	7382250	-8926250_7382250	44.3423
-8926250	7478750	-8926250_7478750	38.2064
-8926250	7575250	-8926250_7575250	34.311
-8829750	1688750	-8829750_1688750	148.584
-8829750	1785250	-8829750_1785250	128.822
-8829750	1881750	-8829750_1881750	364.526
-8829750	1978250	-8829750_1978250	266.932
-8829750	2074750	-8829750_2074750	256.217
-8829750	2171250	-8829750_2171250	248.289
-8829750	2267750	-8829750_2267750	223.557
-8829750	2364250	-8829750_2364250	0.014699
-8829750	3522250	-8829750_3522250	101.056
-8829750	3618750	-8829750_3618750	102.187
-8829750	3715250	-8829750_3715250	100.413
-8829750	3811750	-8829750_3811750	99.897
-8829750	3908250	-8829750_3908250	86.5326
-8829750	4004750	-8829750_4004750	75.9143
-8829750	4101250	-8829750_4101250	72.8151
-8829750	4197750	-8829750_4197750	66.836
-8829750	4294250	-8829750_4294250	62.2109
-8829750	4390750	-8829750_4390750	60.8979
-8829750	4487250	-8829750_4487250	54.2622
-8829750	4583750	-8829750_4583750	56.5793
-8829750	4680250	-8829750_4680250	50.2665
-8829750	4776750	-8829750_4776750	55.3961
-8829750	4873250	-8829750_4873250	61.0919
-8829750	4969750	-8829750_4969750	61.5572
-8829750	5066250	-8829750_5066250	56.8803
-8829750	5162750	-8829750_5162750	58.2942
-8829750	5259250	-8829750_5259250	62.9
-8829750	5355750	-8829750_5355750	61.077
-8829750	5452250	-8829750_5452250	67.3376
-8829750	5548750	-8829750_5548750	62.1725
-8829750	5645250	-8829750_5645250	68.7869
-8829750	5741750	-8829750_5741750	65.9768
-8829750	5838250	-8829750_5838250	59.5579
-8829750	5934750	-8829750_5934750	62.3971
-8829750	6031250	-8829750_6031250	64.1365
-8829750	6127750	-8829750_6127750	62.0165
-8829750	6224250	-8829750_6224250	61.036
-8829750	6320750	-8829750_6320750	57.6949
-8829750	6417250	-8829750_6417250	54.4911
-8829750	6513750	-8829750_6513750	51.1732
-8829750	6610250	-8829750_6610250	49.9618
-8829750	6706750	-8829750_6706750	48.5491
-8829750	6803250	-8829750_6803250	54.4431
-8829750	6899750	-8829750_6899750	47.2481
-8829750	6996250	-8829750_6996250	41.9882
-8829750	7092750	-8829750_7092750	51.0571
-8829750	7189250	-8829750_7189250	50.6555
-8829750	7285750	-8829750_7285750	45.4196
-8829750	7382250	-8829750_7382250	44.1216
-8829750	7478750	-8829750_7478750	40.4986
-8829750	7575250	-8829750_7575250	31.0229
-8829750	7864750	-8829750_7864750	16.5473
-8733250	723750	-8733250_723750	20.4615
-8733250	1688750	-8733250_1688750	126.912
-8733250	1785250	-8733250_1785250	235.908
-8733250	1881750	-8733250_1881750	445.062
-8733250	1978250	-8733250_1978250	309.307
-8733250	2074750	-8733250_2074750	255.781
-8733250	2171250	-8733250_2171250	244.793
-8733250	2267750	-8733250_2267750	232.622
-8733250	2364250	-8733250_2364250	204.066
-8733250	3522250	-8733250_3522250	2.43938
-8733250	3618750	-8733250_3618750	106.903
-8733250	3715250	-8733250_3715250	107.236
-8733250	3811750	-8733250_3811750	103.825
-8733250	3908250	-8733250_3908250	96.1307
-8733250	4004750	-8733250_4004750	94.861
-8733250	4101250	-8733250_4101250	77.5081
-8733250	4197750	-8733250_4197750	71.1744
-8733250	4294250	-8733250_4294250	67.503
-8733250	4390750	-8733250_4390750	62.5291
-8733250	4487250	-8733250_4487250	58.6737
-8733250	4583750	-8733250_4583750	50.518
-8733250	4680250	-8733250_4680250	47.7499
-8733250	4776750	-8733250_4776750	52.322
-8733250	4873250	-8733250_4873250	55.8341
-8733250	4969750	-8733250_4969750	61.4829
-8733250	5066250	-8733250_5066250	55.2083
-8733250	5162750	-8733250_5162750	54.612
-8733250	5259250	-8733250_5259250	60.9278
-8733250	5355750	-8733250_5355750	64.1944
-8733250	5452250	-8733250_5452250	64.3867
-8733250	5548750	-8733250_5548750	60.4904
-8733250	5645250	-8733250_5645250	66.0427
-8733250	5741750	-8733250_5741750	64.6545
-8733250	5838250	-8733250_5838250	58.302
-8733250	5934750	-8733250_5934750	61.1008
-8733250	6031250	-8733250_6031250	58.3761
-8733250	6127750	-8733250_6127750	59.6241
-8733250	6224250	-8733250_6224250	61.1287
-8733250	6320750	-8733250_6320750	59.9394
-8733250	6417250	-8733250_6417250	56.2489
-8733250	6513750	-8733250_6513750	53.6799
-8733250	6610250	-8733250_6610250	50.238
-8733250	6706750	-8733250_6706750	49.2317
-8733250	6803250	-8733250_6803250	50.4981
-8733250	6899750	-8733250_6899750	52.7732
-8733250	6996250	-8733250_6996250	47.9831
-8733250	7092750	-8733250_7092750	46.9174
-8733250	7189250	-8733250_7189250	50.641
-8733250	7285750	-8733250_7285750	45.9839
-8733250	7382250	-8733250_7382250	44.1087
-8733250	7478750	-8733250_7478750	41.52
-8733250	7575250	-8733250_7575250	29.5261
-8733250	7671750	-8733250_7671750	31.6728
-8733250	7864750	-8733250_7864750	16.5473
-8636750	1592250	-8636750_1592250	117.003
-8636750	1688750	-8636750_1688750	114.219
-8636750	1785250	-8636750_1785250	207.997
-8636750	1881750	-8636750_1881750	452.45
-8636750	1978250	-8636750_1978250	0.014699
-8636750	2074750	-8636750_2074750	279.011
-8636750	2171250	-8636750_2171250	244.921
-8636750	2267750	-8636750_2267750	228.613
-8636750	2364250	-8636750_2364250	203.28
-8636750	2460750	-8636750_2460750	121.708
-8636750	2557250	-8636750_2557250	117.916
-8636750	3618750	-8636750_3618750	98.8727
-8636750	3715250	-8636750_3715250	109.551
-8636750	3811750	-8636750_3811750	110.464
-8636750	3908250	-8636750_3908250	111.928
-8636750	4004750	-8636750_4004750	100.637
-8636750	4101250	-8636750_4101250	89.8818
-8636750	4197750	-8636750_4197750	86.1359
-8636750	4294250	-8636750_4294250	72.3333
-8636750	4390750	-8636750_4390750	72.4799
-8636750	4487250	-8636750_4487250	62.4826
-8636750	4583750	-8636750_4583750	55.1235
-8636750	4680250	-8636750_4680250	49.2617
-8636750	4776750	-8636750_4776750	56.9649
-8636750	4873250	-8636750_4873250	52.0762
-8636750	4969750	-8636750_4969750	56.7535
-8636750	5066250	-8636750_5066250	59.6952
-8636750	5162750	-8636750_5162750	51.419
-8636750	5259250	-8636750_5259250	55.1073
-8636750	5355750	-8636750_5355750	63.1112
-8636750	5452250	-8636750_5452250	61.2122
-8636750	5548750	-8636750_5548750	61.1964
-8636750	5645250	-8636750_5645250	63.5625
-8636750	5741750	-8636750_5741750	60.1382
-8636750	5838250	-8636750_5838250	60.7295
-8636750	5934750	-8636750_5934750	62.8111
-8636750	6031250	-8636750_6031250	60.2662
-8636750	6127750	-8636750_6127750	61.1865
-8636750	6224250	-8636750_6224250	61.1088
-8636750	6320750	-8636750_6320750	61.7461
-8636750	6417250	-8636750_6417250	55.8385
-8636750	6513750	-8636750_6513750	55.8783
-8636750	6610250	-8636750_6610250	50.0299
-8636750	6706750	-8636750_6706750	48.5276
-8636750	6803250	-8636750_6803250	50.6696
-8636750	6899750	-8636750_6899750	54.883
-8636750	6996250	-8636750_6996250	49.9955
-8636750	7092750	-8636750_7092750	44.6339
-8636750	7189250	-8636750_7189250	47.5334
-8636750	7285750	-8636750_7285750	46.1087
-8636750	7382250	-8636750_7382250	43.8361
-8636750	7478750	-8636750_7478750	45.5005
-8636750	7575250	-8636750_7575250	35.0829
-8636750	7671750	-8636750_7671750	32.0827
-8636750	7864750	-8636750_7864750	1.68684
-8540250	1495750	-8540250_1495750	131.81
-8540250	1592250	-8540250_1592250	118.885
-8540250	1688750	-8540250_1688750	127.886
-8540250	1785250	-8540250_1785250	165.987
-8540250	1881750	-8540250_1881750	411.191
-8540250	1978250	-8540250_1978250	48.2072
-8540250	2074750	-8540250_2074750	2.23281
-8540250	2171250	-8540250_2171250	6.68421
-8540250	2267750	-8540250_2267750	4.17085
-8540250	2364250	-8540250_2364250	143.426
-8540250	2460750	-8540250_2460750	127.035
-8540250	2557250	-8540250_2557250	123.304
-8540250	3618750	-8540250_3618750	84.5627
-8540250	3715250	-8540250_3715250	101.699
-8540250	3811750	-8540250_3811750	112.052
-8540250	3908250	-8540250_3908250	115.254
-8540250	4004750	-8540250_4004750	112.237
-8540250	4101250	-8540250_4101250	105.359
-8540250	4197750	-8540250_4197750	89.2364
-8540250	4294250	-8540250_4294250	75.9108
-8540250	4390750	-8540250_4390750	78.5566
-8540250	4487250	-8540250_4487250	73.0681
-8540250	4583750	-8540250_4583750	62.453
-8540250	4680250	-8540250_4680250	63.8944
-8540250	4776750	-8540250_4776750	58.7573
-8540250	4873250	-8540250_4873250	59.5359
-8540250	4969750	-8540250_4969750	61.4744
-8540250	5066250	-8540250_5066250	55.1856
-8540250	5162750	-8540250_5162750	55.7313
-8540250	5259250	-8540250_5259250	55.1983
-8540250	5355750	-8540250_5355750	53.1297
-8540250	5452250	-8540250_5452250	56.9898
-8540250	5548750	-8540250_5548750	57.9836
-8540250	5645250	-8540250_5645250	63.6285
-8540250	5741750	-8540250_5741750	60.5102
-8540250	5838250	-8540250_5838250	52.3251
-8540250	5934750	-8540250_5934750	52.9176
-8540250	6031250	-8540250_6031250	59.8761
-8540250	6127750	-8540250_6127750	59.4176
-8540250	6224250	-8540250_6224250	61.7557
-8540250	6320750	-8540250_6320750	58.2498
-8540250	6417250	-8540250_6417250	59.1105
-8540250	6513750	-8540250_6513750	56.9581
-8540250	6610250	-8540250_6610250	55.121
-8540250	6706750	-8540250_6706750	48.785
-8540250	6803250	-8540250_6803250	49.0886
-8540250	6899750	-8540250_6899750	49.8034
-8540250	6996250	-8540250_6996250	50.7051
-8540250	7092750	-8540250_7092750	45.5088
-8540250	7189250	-8540250_7189250	45.2299
-8540250	7285750	-8540250_7285750	46.445
-8540250	7382250	-8540250_7382250	44.7853
-8540250	7478750	-8540250_7478750	47.497
-8540250	7575250	-8540250_7575250	34.1982
-8540250	7671750	-8540250_7671750	21.9053
-8540250	7864750	-8540250_7864750	1.09696
-8443750	1206250	-8443750_1206250	148.739
-8443750	1302750	-8443750_1302750	270.196
-8443750	1399250	-8443750_1399250	88.715
-8443750	1495750	-8443750_1495750	135.161
-8443750	1592250	-8443750_1592250	145.619
-8443750	1688750	-8443750_1688750	156.814
-8443750	1785250	-8443750_1785250	155.556
-8443750	1881750	-8443750_1881750	205.135
-8443750	1978250	-8443750_1978250	54.3873
-8443750	2267750	-8443750_2267750	1.76049
-8443750	2364250	-8443750_2364250	0.014699
-8443750	2460750	-8443750_2460750	138.042
-8443750	2557250	-8443750_2557250	132.67
-8443750	3618750	-8443750_3618750	2.30812
-8443750	3715250	-8443750_3715250	98.5858
-8443750	3811750	-8443750_3811750	110.999
-8443750	3908250	-8443750_3908250	111.292
-8443750	4004750	-8443750_4004750	109.315
-8443750	4101250	-8443750_4101250	120.371
-8443750	4197750	-8443750_4197750	96.0212
-8443750	4294250	-8443750_4294250	84.2889
-8443750	4390750	-8443750_4390750	82.5387
-8443750	4487250	-8443750_4487250	74.8859
-8443750	4583750	-8443750_4583750	62.782
-8443750	4680250	-8443750_4680250	67.4257
-8443750	4776750	-8443750_4776750	62.5715
-8443750	4873250	-8443750_4873250	64.175
-8443750	4969750	-8443750_4969750	60.9786
-8443750	5066250	-8443750_5066250	61.3016
-8443750	5162750	-8443750_5162750	58.5799
-8443750	5259250	-8443750_5259250	54.807
-8443750	5355750	-8443750_5355750	55.8808
-8443750	5452250	-8443750_5452250	58.0224
-8443750	5548750	-8443750_5548750	59.0333
-8443750	5645250	-8443750_5645250	64.2885
-8443750	5741750	-8443750_5741750	58.6804
-8443750	5838250	-8443750_5838250	56.9224
-8443750	5934750	-8443750_5934750	51.4982
-8443750	6031250	-8443750_6031250	57.6905
-8443750	6127750	-8443750_6127750	62.3882
-8443750	6224250	-8443750_6224250	58.5492
-8443750	6320750	-8443750_6320750	58.61
-8443750	6417250	-8443750_6417250	55.5341
-8443750	6513750	-8443750_6513750	56.8962
-8443750	6610250	-8443750_6610250	53.6508
-8443750	6706750	-8443750_6706750	50.2894
-8443750	6803250	-8443750_6803250	49.8384
-8443750	6899750	-8443750_6899750	49.4038
-8443750	6996250	-8443750_6996250	48.5539
-8443750	7092750	-8443750_7092750	48.4801
-8443750	7189250	-8443750_7189250	47.2378
-8443750	7285750	-8443750_7285750	46.1155
-8443750	7382250	-8443750_7382250	45.8575
-8443750	7478750	-8443750_7478750	48.0165
-8443750	7575250	-8443750_7575250	35.8698
-8443750	7671750	-8443750_7671750	19.493
-8443750	7768250	-8443750_7768250	1.09696
-8347250	1013250	-8347250_1013250	0.165554
-8347250	1109750	-8347250_1109750	40.8235
-8347250	1206250	-8347250_1206250	311.231
-8347250	1302750	-8347250_1302750	298.339
-8347250	1399250	-8347250_1399250	215.754
-8347250	1495750	-8347250_1495750	190.402
-8347250	1592250	-8347250_1592250	190.9
-8347250	1688750	-8347250_1688750	197.359
-8347250	1785250	-8347250_1785250	178.519
-8347250	1881750	-8347250_1881750	211.333
-8347250	1978250	-8347250_1978250	12.0306
-8347250	2460750	-8347250_2460750	11.2252
-8347250	2557250	-8347250_2557250	6.9424
-8347250	2653750	-8347250_2653750	0.0905508
-8347250	3522250	-8347250_3522250	2.47993
-8347250	3618750	-8347250_3618750	91.2156
-8347250	3715250	-8347250_3715250	94.5404
-8347250	3811750	-8347250_3811750	97.7231
-8347250	3908250	-8347250_3908250	110.141
-8347250	4004750	-8347250_4004750	109.772
-8347250	4101250	-8347250_4101250	103.476
-8347250	4197750	-8347250_4197750	97.1245
-8347250	4294250	-8347250_4294250	97.7578
-8347250	4390750	-8347250_4390750	91.2484
-8347250	4487250	-8347250_4487250	75.8837
-8347250	4583750	-8347250_4583750	82.523
-8347250	4680250	-8347250_4680250	71.2965
-8347250	4776750	-8347250_4776750	65.3357
-8347250	4873250	-8347250_4873250	65.066
-8347250	4969750	-8347250_4969750	63.1024
-8347250	5066250	-8347250_5066250	62.4719
-8347250	5162750	-8347250_5162750	61.5334
-8347250	5259250	-8347250_5259250	51.9282
-8347250	5355750	-8347250_5355750	54.1267
-8347250	5452250	-8347250_5452250	55.3632
-8347250	5548750	-8347250_5548750	53.6744
-8347250	5645250	-8347250_5645250	64.9012
-8347250	5741750	-8347250_5741750	60.0268
-8347250	5838250	-8347250_5838250	56.1048
-8347250	5934750	-8347250_5934750	51.8039
-8347250	6031250	-8347250_6031250	50.7131
-8347250	6127750	-8347250_6127750	56.8167
-8347250	6224250	-8347250_6224250	60.1363
-8347250	6320750	-8347250_6320750	59.9352
-8347250	6417250	-8347250_6417250	58.083
-8347250	6513750	-8347250_6513750	57.8204
-8347250	6610250	-8347250_6610250	52.4051
-8347250	6706750	-8347250_6706750	49.8111
-8347250	6803250	-8347250_6803250	50.7895
-8347250	6899750	-8347250_6899750	49.6209
-8347250	6996250	-8347250_6996250	48.2436
-8347250	7092750	-8347250_7092750	45.3727
-8347250	7189250	-8347250_7189250	46.7969
-8347250	7285750	-8347250_7285750	47.4573
-8347250	7382250	-8347250_7382250	46.3888
-8347250	7478750	-8347250_7478750	46.2184
-8347250	7575250	-8347250_7575250	36.5138
-8347250	7671750	-8347250_7671750	20.8711
-8347250	7768250	-8347250_7768250	1.14112
-8250750	1013250	-8250750_1013250	20.0042
-8250750	1109750	-8250750_1109750	434.715
-8250750	1206250	-8250750_1206250	335.898
-8250750	1495750	-8250750_1495750	11.5896
-8250750	1592250	-8250750_1592250	187.842
-8250750	1688750	-8250750_1688750	146.658
-8250750	1785250	-8250750_1785250	152.655
-8250750	1881750	-8250750_1881750	176.637
-8250750	3522250	-8250750_3522250	1.48119
-8250750	3618750	-8250750_3618750	89.7347
-8250750	3715250	-8250750_3715250	116.121
-8250750	3811750	-8250750_3811750	111.389
-8250750	3908250	-8250750_3908250	97.3128
-8250750	4004750	-8250750_4004750	99.5842
-8250750	4101250	-8250750_4101250	103.505
-8250750	4197750	-8250750_4197750	110.635
-8250750	4294250	-8250750_4294250	96.6248
-8250750	4390750	-8250750_4390750	94.5137
-8250750	4487250	-8250750_4487250	83.655
-8250750	4583750	-8250750_4583750	83.6305
-8250750	4680250	-8250750_4680250	76.5219
-8250750	4776750	-8250750_4776750	68.8903
-8250750	4873250	-8250750_4873250	62.865
-8250750	4969750	-8250750_4969750	64.2315
-8250750	5066250	-8250750_5066250	65.8068
-8250750	5162750	-8250750_5162750	63.4384
-8250750	5259250	-8250750_5259250	50.4109
-8250750	5355750	-8250750_5355750	50.9383
-8250750	5452250	-8250750_5452250	51.9576
-8250750	5548750	-8250750_5548750	54.2192
-8250750	5645250	-8250750_5645250	54.8844
-8250750	5741750	-8250750_5741750	61.1616
-8250750	5838250	-8250750_5838250	55.203
-8250750	5934750	-8250750_5934750	52.5595
-8250750	6031250	-8250750_6031250	50.3248
-8250750	6127750	-8250750_6127750	58.5463
-8250750	6224250	-8250750_6224250	62.3529
-8250750	6320750	-8250750_6320750	61.2458
-8250750	6417250	-8250750_6417250	59.6379
-8250750	6513750	-8250750_6513750	59.9687
-8250750	6610250	-8250750_6610250	55.7615
-8250750	6706750	-8250750_6706750	51.342
-8250750	6803250	-8250750_6803250	50.3007
-8250750	6899750	-8250750_6899750	48.9384
-8250750	6996250	-8250750_6996250	47.7713
-8250750	7092750	-8250750_7092750	45.4
-8250750	7189250	-8250750_7189250	45.588
-8250750	7285750	-8250750_7285750	46.6741
-8250750	7382250	-8250750_7382250	47.5704
-8250750	7478750	-8250750_7478750	45.1268
-8250750	7575250	-8250750_7575250	35.0921
-8250750	7671750	-8250750_7671750	20.8965
-8250750	7768250	-8250750_7768250	27.8205
-8154250	-530750	-8154250_-530750	1.50494
-8154250	530750	-8154250_530750	1.67105
-8154250	916750	-8154250_916750	56.1348
-8154250	1013250	-8154250_1013250	225.854
-8154250	1109750	-8154250_1109750	138.001
-8154250	1206250	-8154250_1206250	4.49388
-8154250	1495750	-8154250_1495750	6.18162
-8154250	1785250	-8154250_1785250	1.82272
-8154250	2171250	-8154250_2171250	8.47831
-8154250	3618750	-8154250_3618750	1.35636
-8154250	3715250	-8154250_3715250	132.698
-8154250	3811750	-8154250_3811750	125.703
-8154250	3908250	-8154250_3908250	117.429
-8154250	4004750	-8154250_4004750	101.875
-8154250	4101250	-8154250_4101250	98.0173
-8154250	4197750	-8154250_4197750	103.179
-8154250	4294250	-8154250_4294250	89.6668
-8154250	4390750	-8154250_4390750	88.0123
-8154250	4487250	-8154250_4487250	82.2654
-8154250	4583750	-8154250_4583750	86.861
-8154250	4680250	-8154250_4680250	80.2045
-8154250	4776750	-8154250_4776750	72.4835
-8154250	4873250	-8154250_4873250	69.537
-8154250	4969750	-8154250_4969750	63.718
-8154250	5066250	-8154250_5066250	67.7688
-8154250	5162750	-8154250_5162750	66.3252
-8154250	5259250	-8154250_5259250	53.6969
-8154250	5355750	-8154250_5355750	49.9399
-8154250	5452250	-8154250_5452250	51.4053
-8154250	5548750	-8154250_5548750	54.2615
-8154250	5645250	-8154250_5645250	53.2432
-8154250	5741750	-8154250_5741750	60.0915
-8154250	5838250	-8154250_5838250	54.0771
-8154250	5934750	-8154250_5934750	54.0244
-8154250	6031250	-8154250_6031250	50.3782
-8154250	6127750	-8154250_6127750	54.8357
-8154250	6224250	-8154250_6224250	61.3957
-8154250	6320750	-8154250_6320750	62.8258
-8154250	6417250	-8154250_6417250	58.0565
-8154250	6513750	-8154250_6513750	59.6006
-8154250	6610250	-8154250_6610250	56.3505
-8154250	6706750	-8154250_6706750	50.0919
-8154250	6803250	-8154250_6803250	49.0643
-8154250	6899750	-8154250_6899750	48.5769
-8154250	6996250	-8154250_6996250	48.1917
-8154250	7092750	-8154250_7092750	44.1387
-8154250	7189250	-8154250_7189250	43.3505
-8154250	7285750	-8154250_7285750	46.2067
-8154250	7382250	-8154250_7382250	44.4256
-8154250	7478750	-8154250_7478750	44.2725
-8154250	7575250	-8154250_7575250	35.4543
-8154250	7671750	-8154250_7671750	22.3904
-8154250	7768250	-8154250_7768250	25.5784
-8057750	-723750	-8057750_-723750	78.3072
-8057750	-627250	-8057750_-627250	85.4522
-8057750	-530750	-8057750_-530750	104.255
-8057750	-434250	-8057750_-434250	116.694
-8057750	-337750	-8057750_-337750	25.6643
-8057750	-241250	-8057750_-241250	154.67
-8057750	-144750	-8057750_-144750	158.131
-8057750	-48250	-8057750_-48250	157.522
-8057750	48250	-8057750_48250	0.449663
-8057750	916750	-8057750_916750	168.888
-8057750	1013250	-8057750_1013250	169.489
-8057750	1109750	-8057750_1109750	63.0172
-8057750	1592250	-8057750_1592250	7.29971
-8057750	1688750	-8057750_1688750	7.69275
-8057750	2653750	-8057750_2653750	13.3007
-8057750	2750250	-8057750_2750250	28.5866
-8057750	3715250	-8057750_3715250	136.236
-8057750	3811750	-8057750_3811750	120.476
-8057750	3908250	-8057750_3908250	116.288
-8057750	4004750	-8057750_4004750	106.369
-8057750	4101250	-8057750_4101250	101.948
-8057750	4197750	-8057750_4197750	93.8505
-8057750	4294250	-8057750_4294250	105.272
-8057750	4390750	-8057750_4390750	97.4591
-8057750	4487250	-8057750_4487250	98.7236
-8057750	4583750	-8057750_4583750	95.5014
-8057750	4680250	-8057750_4680250	85.0672
-8057750	4776750	-8057750_4776750	79.7342
-8057750	4873250	-8057750_4873250	76.7486
-8057750	4969750	-8057750_4969750	72.1575
-8057750	5066250	-8057750_5066250	65.493
-8057750	5162750	-8057750_5162750	62.8099
-8057750	5259250	-8057750_5259250	60.4546
-8057750	5355750	-8057750_5355750	55.228
-8057750	5452250	-8057750_5452250	55.9582
-8057750	5548750	-8057750_5548750	52.4377
-8057750	5645250	-8057750_5645250	57.0352
-8057750	5741750	-8057750_5741750	57.0717
-8057750	5838250	-8057750_5838250	56.3075
-8057750	5934750	-8057750_5934750	53.9467
-8057750	6031250	-8057750_6031250	55.3795
-8057750	6127750	-8057750_6127750	55.9814
-8057750	6224250	-8057750_6224250	61.2437
-8057750	6320750	-8057750_6320750	62.6397
-8057750	6417250	-8057750_6417250	58.0469
-8057750	6513750	-8057750_6513750	59.1934
-8057750	6610250	-8057750_6610250	57.9502
-8057750	6706750	-8057750_6706750	52.0128
-8057750	6803250	-8057750_6803250	50.9949
-8057750	6899750	-8057750_6899750	49.8743
-8057750	6996250	-8057750_6996250	48.2563
-8057750	7092750	-8057750_7092750	44.3181
-8057750	7189250	-8057750_7189250	42.2379
-8057750	7285750	-8057750_7285750	45.4107
-8057750	7382250	-8057750_7382250	46.8791
-8057750	7478750	-8057750_7478750	46.242
-8057750	7575250	-8057750_7575250	35.7291
-8057750	7671750	-8057750_7671750	22.5499
-8057750	7768250	-8057750_7768250	22.9082
-7961250	-820250	-7961250_-820250	113.688
-7961250	-723750	-7961250_-723750	136.074
-7961250	-627250	-7961250_-627250	207.637
-7961250	-530750	-7961250_-530750	179.995
-7961250	-434250	-7961250_-434250	190.989
-7961250	-337750	-7961250_-337750	206.751
-7961250	-241250	-7961250_-241250	209.029
-7961250	-144750	-7961250_-144750	202.778
-7961250	-48250	-7961250_-48250	250.056
-7961250	48250	-7961250_48250	234.124
-7961250	144750	-7961250_144750	7.24915
-7961250	1013250	-7961250_1013250	0.43122
-7961250	1109750	-7961250_1109750	259.291
-7961250	2653750	-7961250_2653750	26.4565
-7961250	2750250	-7961250_2750250	145.247
-7961250	3715250	-7961250_3715250	130.172
-7961250	3811750	-7961250_3811750	133.351
-7961250	3908250	-7961250_3908250	122.763
-7961250	4004750	-7961250_4004750	112.52
-7961250	4101250	-7961250_4101250	104.057
-7961250	4197750	-7961250_4197750	99.6849
-7961250	4294250	-7961250_4294250	100.396
-7961250	4390750	-7961250_4390750	96.4125
-7961250	4487250	-7961250_4487250	102.47
-7961250	4583750	-7961250_4583750	106.535
-7961250	4680250	-7961250_4680250	86.6444
-7961250	4776750	-7961250_4776750	80.5769
-7961250	4873250	-7961250_4873250	69.8739
-7961250	4969750	-7961250_4969750	67.6169
-7961250	5066250	-7961250_5066250	67.646
-7961250	5162750	-7961250_5162750	64.45
-7961250	5259250	-7961250_5259250	59.3717
-7961250	5355750	-7961250_5355750	52.6148
-7961250	5452250	-7961250_5452250	58.6043
-7961250	5548750	-7961250_5548750	59.4319
-7961250	5645250	-7961250_5645250	58.9554
-7961250	5741750	-7961250_5741750	58.3192
-7961250	5838250	-7961250_5838250	56.8952
-7961250	5934750	-7961250_5934750	55.1132
-7961250	6031250	-7961250_6031250	55.1269
-7961250	6127750	-7961250_6127750	59.4715
-7961250	6224250	-7961250_6224250	63.3494
-7961250	6320750	-7961250_6320750	62.3864
-7961250	6417250	-7961250_6417250	59.8021
-7961250	6513750	-7961250_6513750	57.7162
-7961250	6610250	-7961250_6610250	57.7963
-7961250	6706750	-7961250_6706750	56.2957
-7961250	6803250	-7961250_6803250	49.4327
-7961250	6899750	-7961250_6899750	50.5243
-7961250	6996250	-7961250_6996250	48.8837
-7961250	7092750	-7961250_7092750	44.4178
-7961250	7189250	-7961250_7189250	42.6817
-7961250	7285750	-7961250_7285750	41.4194
-7961250	7382250	-7961250_7382250	46.7503
-7961250	7478750	-7961250_7478750	45.778
-7961250	7575250	-7961250_7575250	35.5305
-7961250	7671750	-7961250_7671750	22.0144
-7961250	7768250	-7961250_7768250	21.0786
-7864750	-1013250	-7864750_-1013250	94.697
-7864750	-916750	-7864750_-916750	74.6912
-7864750	-820250	-7864750_-820250	166.958
-7864750	-723750	-7864750_-723750	181.076
-7864750	-627250	-7864750_-627250	196.447
-7864750	-530750	-7864750_-530750	254.019
-7864750	-434250	-7864750_-434250	278.589
-7864750	-337750	-7864750_-337750	252.76
-7864750	-241250	-7864750_-241250	161.064
-7864750	-144750	-7864750_-144750	186.204
-7864750	-48250	-7864750_-48250	292.571
-7864750	48250	-7864750_48250	383.468
-7864750	144750	-7864750_144750	333.027
-7864750	241250	-7864750_241250	221.11
-7864750	337750	-7864750_337750	28.271
-7864750	1013250	-7864750_1013250	7.4975
-7864750	1109750	-7864750_1109750	269.511
-7864750	1206250	-7864750_1206250	31.1055
-7864750	2364250	-7864750_2364250	25.128
-7864750	2653750	-7864750_2653750	13.6832
-7864750	2750250	-7864750_2750250	35.8897
-7864750	2846750	-7864750_2846750	29.4872
-7864750	3618750	-7864750_3618750	1.20996
-7864750	3715250	-7864750_3715250	138.2
-7864750	3811750	-7864750_3811750	153.147
-7864750	3908250	-7864750_3908250	124.061
-7864750	4004750	-7864750_4004750	127.524
-7864750	4101250	-7864750_4101250	113.197
-7864750	4197750	-7864750_4197750	106.627
-7864750	4294250	-7864750_4294250	91.3795
-7864750	4390750	-7864750_4390750	99.5724
-7864750	4487250	-7864750_4487250	97.9818
-7864750	4583750	-7864750_4583750	105.14
-7864750	4680250	-7864750_4680250	88.9716
-7864750	4776750	-7864750_4776750	76.1342
-7864750	4873250	-7864750_4873250	73.187
-7864750	4969750	-7864750_4969750	70.1277
-7864750	5066250	-7864750_5066250	66.5709
-7864750	5162750	-7864750_5162750	66.6078
-7864750	5259250	-7864750_5259250	61.0825
-7864750	5355750	-7864750_5355750	53.3884
-7864750	5452250	-7864750_5452250	58.3344
-7864750	5548750	-7864750_5548750	58.8012
-7864750	5645250	-7864750_5645250	61.5712
-7864750	5741750	-7864750_5741750	59.8812
-7864750	5838250	-7864750_5838250	58.1527
-7864750	5934750	-7864750_5934750	56.03
-7864750	6031250	-7864750_6031250	56.8948
-7864750	6127750	-7864750_6127750	58.4961
-7864750	6224250	-7864750_6224250	62.654
-7864750	6320750	-7864750_6320750	62.6044
-7864750	6417250	-7864750_6417250	58.8507
-7864750	6513750	-7864750_6513750	57.6716
-7864750	6610250	-7864750_6610250	58.7764
-7864750	6706750	-7864750_6706750	57.0255
-7864750	6803250	-7864750_6803250	51.7245
-7864750	6899750	-7864750_6899750	49.0204
-7864750	6996250	-7864750_6996250	50.022
-7864750	7092750	-7864750_7092750	45.9323
-7864750	7189250	-7864750_7189250	42.1329
-7864750	7285750	-7864750_7285750	40.6818
-7864750	7382250	-7864750_7382250	43.3413
-7864750	7478750	-7864750_7478750	46.7539
-7864750	7575250	-7864750_7575250	35.9774
-7864750	7671750	-7864750_7671750	23.9147
-7864750	7768250	-7864750_7768250	26.3819
-7768250	-1206250	-7768250_-1206250	81.8667
-7768250	-1109750	-7768250_-1109750	86.6908
-7768250	-1013250	-7768250_-1013250	132.507
-7768250	-916750	-7768250_-916750	99.7779
-7768250	-820250	-7768250_-820250	239.141
-7768250	-723750	-7768250_-723750	286.158
-7768250	-627250	-7768250_-627250	237.829
-7768250	-530750	-7768250_-530750	320.509
-7768250	-434250	-7768250_-434250	334.917
-7768250	-337750	-7768250_-337750	378.441
-7768250	-241250	-7768250_-241250	389.549
-7768250	-144750	-7768250_-144750	380.078
-7768250	-48250	-7768250_-48250	415.127
-7768250	48250	-7768250_48250	241.596
-7768250	144750	-7768250_144750	171.897
-7768250	241250	-7768250_241250	186.364
-7768250	337750	-7768250_337750	295.451
-7768250	434250	-7768250_434250	4.62634
-7768250	530750	-7768250_530750	13.6898
-7768250	723750	-7768250_723750	12.9048
-7768250	820250	-7768250_820250	4.45947
-7768250	916750	-7768250_916750	276.866
-7768250	1013250	-7768250_1013250	287.672
-7768250	1109750	-7768250_1109750	261.526
-7768250	2460750	-7768250_2460750	14.3882
-7768250	2653750	-7768250_2653750	12.3082
-7768250	2750250	-7768250_2750250	113.205
-7768250	2846750	-7768250_2846750	61.5142
-7768250	3039750	-7768250_3039750	7.29927
-7768250	3618750	-7768250_3618750	68.699
-7768250	3715250	-7768250_3715250	127.942
-7768250	3811750	-7768250_3811750	122.801
-7768250	3908250	-7768250_3908250	123.069
-7768250	4004750	-7768250_4004750	122.976
-7768250	4101250	-7768250_4101250	107.981
-7768250	4197750	-7768250_4197750	111.161
-7768250	4294250	-7768250_4294250	97.5114
-7768250	4390750	-7768250_4390750	94.9322
-7768250	4487250	-7768250_4487250	99.9379
-7768250	4583750	-7768250_4583750	96.8842
-7768250	4680250	-7768250_4680250	91.9892
-7768250	4776750	-7768250_4776750	90.5199
-7768250	4873250	-7768250_4873250	78.9381
-7768250	4969750	-7768250_4969750	69.7375
-7768250	5066250	-7768250_5066250	68.1101
-7768250	5162750	-7768250_5162750	64.4681
-7768250	5259250	-7768250_5259250	57.6193
-7768250	5355750	-7768250_5355750	52.3232
-7768250	5452250	-7768250_5452250	56.5619
-7768250	5548750	-7768250_5548750	59.4632
-7768250	5645250	-7768250_5645250	58.7383
-7768250	5741750	-7768250_5741750	61.4765
-7768250	5838250	-7768250_5838250	60.832
-7768250	5934750	-7768250_5934750	57.7517
-7768250	6031250	-7768250_6031250	61.2375
-7768250	6127750	-7768250_6127750	61.0279
-7768250	6224250	-7768250_6224250	61.3889
-7768250	6320750	-7768250_6320750	60.1535
-7768250	6417250	-7768250_6417250	61.3843
-7768250	6513750	-7768250_6513750	57.6015
-7768250	6610250	-7768250_6610250	58.5666
-7768250	6706750	-7768250_6706750	57.3133
-7768250	6803250	-7768250_6803250	52.4461
-7768250	6899750	-7768250_6899750	49.2924
-7768250	6996250	-7768250_6996250	46.6027
-7768250	7092750	-7768250_7092750	46.3527
-7768250	7189250	-7768250_7189250	42.8334
-7768250	7285750	-7768250_7285750	40.6023
-7768250	7382250	-7768250_7382250	40.7226
-7768250	7478750	-7768250_7478750	44.9175
-7768250	7575250	-7768250_7575250	36.6222
-7768250	7671750	-7768250_7671750	23.8341
-7768250	7768250	-7768250_7768250	27.1036
-7671750	-1399250	-7671750_-1399250	98.4991
-7671750	-1302750	-7671750_-1302750	81.7616
-7671750	-1206250	-7671750_-1206250	94.4487
-7671750	-1109750	-7671750_-1109750	67.0595
-7671750	-1013250	-7671750_-1013250	135.823
-7671750	-916750	-7671750_-916750	186.057
-7671750	-820250	-7671750_-820250	282.634
-7671750	-723750	-7671750_-723750	342.957
-7671750	-627250	-7671750_-627250	362.861
-7671750	-530750	-7671750_-530750	404.869
-7671750	-434250	-7671750_-434250	420.003
-7671750	-337750	-7671750_-337750	428.142
-7671750	-241250	-7671750_-241250	438.274
-7671750	-144750	-7671750_-144750	456.935
-7671750	-48250	-7671750_-48250	468.897
-7671750	48250	-7671750_48250	408.104
-7671750	144750	-7671750_144750	257.641
-7671750	241250	-7671750_241250	216.132
-7671750	337750	-7671750_337750	250.681
-7671750	434250	-7671750_434250	324.517
-7671750	530750	-7671750_530750	290.599
-7671750	627250	-7671750_627250	345.103
-7671750	723750	-7671750_723750	268.123
-7671750	820250	-7671750_820250	258.827
-7671750	916750	-7671750_916750	277.129
-7671750	1013250	-7671750_1013250	285.786
-7671750	2460750	-7671750_2460750	11.393
-7671750	2653750	-7671750_2653750	41.6679
-7671750	2750250	-7671750_2750250	87.5188
-7671750	2846750	-7671750_2846750	14.1291
-7671750	2943250	-7671750_2943250	2.1287
-7671750	3039750	-7671750_3039750	7.31483
-7671750	3136250	-7671750_3136250	5.5704
-7671750	3232750	-7671750_3232750	102.573
-7671750	3329250	-7671750_3329250	109.535
-7671750	3425750	-7671750_3425750	125.009
-7671750	3522250	-7671750_3522250	5.46126
-7671750	3618750	-7671750_3618750	137.437
-7671750	3715250	-7671750_3715250	140.37
-7671750	3811750	-7671750_3811750	136.89
-7671750	3908250	-7671750_3908250	119.285
-7671750	4004750	-7671750_4004750	95.311
-7671750	4101250	-7671750_4101250	102.863
-7671750	4197750	-7671750_4197750	98.1743
-7671750	4294250	-7671750_4294250	91.8636
-7671750	4390750	-7671750_4390750	95.3347
-7671750	4487250	-7671750_4487250	102.931
-7671750	4583750	-7671750_4583750	86.4124
-7671750	4680250	-7671750_4680250	85.9917
-7671750	4776750	-7671750_4776750	87.4802
-7671750	4873250	-7671750_4873250	78.8302
-7671750	4969750	-7671750_4969750	75.2288
-7671750	5066250	-7671750_5066250	83.4245
-7671750	5162750	-7671750_5162750	80.0545
-7671750	5259250	-7671750_5259250	78.5873
-7671750	5355750	-7671750_5355750	65.9992
-7671750	5452250	-7671750_5452250	54.6866
-7671750	5548750	-7671750_5548750	56.1608
-7671750	5645250	-7671750_5645250	60.8194
-7671750	5741750	-7671750_5741750	61.977
-7671750	5838250	-7671750_5838250	63.9024
-7671750	5934750	-7671750_5934750	57.0713
-7671750	6031250	-7671750_6031250	58.9192
-7671750	6127750	-7671750_6127750	64.5059
-7671750	6224250	-7671750_6224250	61.9864
-7671750	6320750	-7671750_6320750	56.0926
-7671750	6417250	-7671750_6417250	58.784
-7671750	6513750	-7671750_6513750	58.7152
-7671750	6610250	-7671750_6610250	58.0299
-7671750	6706750	-7671750_6706750	57.9412
-7671750	6803250	-7671750_6803250	54.439
-7671750	6899750	-7671750_6899750	48.1734
-7671750	6996250	-7671750_6996250	46.4505
-7671750	7092750	-7671750_7092750	46.6066
-7671750	7189250	-7671750_7189250	43.9163
-7671750	7285750	-7671750_7285750	41.3508
-7671750	7382250	-7671750_7382250	41.477
-7671750	7478750	-7671750_7478750	38.5129
-7671750	7575250	-7671750_7575250	36.9566
-7671750	7671750	-7671750_7671750	23.1153
-7671750	7768250	-7671750_7768250	27.567
-7671750	7864750	-7671750_7864750	28.351
-7575250	-1495750	-7575250_-1495750	85.5139
-7575250	-1399250	-7575250_-1399250	120.097
-7575250	-1302750	-7575250_-1302750	110.285
-7575250	-1206250	-7575250_-1206250	202.255
-7575250	-1109750	-7575250_-1109750	208.262
-7575250	-1013250	-7575250_-1013250	266.483
-7575250	-916750	-7575250_-916750	366.638
-7575250	-820250	-7575250_-820250	425.259
-7575250	-723750	-7575250_-723750	434.207
-7575250	-627250	-7575250_-627250	438.734
-7575250	-530750	-7575250_-530750	427.01
-7575250	-434250	-7575250_-434250	430.076
-7575250	-337750	-7575250_-337750	440.22
-7575250	-241250	-7575250_-241250	432.186
-7575250	-144750	-7575250_-144750	443.643
-7575250	-48250	-7575250_-48250	440.37
-7575250	48250	-7575250_48250	422.847
-7575250	144750	-7575250_144750	392.055
-7575250	241250	-7575250_241250	272.631
-7575250	337750	-7575250_337750	154.825
-7575250	434250	-7575250_434250	201.675
-7575250	530750	-7575250_530750	245.503
-7575250	627250	-7575250_627250	228.274
-7575250	723750	-7575250_723750	210.231
-7575250	820250	-7575250_820250	314.272
-7575250	916750	-7575250_916750	281.907
-7575250	1013250	-7575250_1013250	252.158
-7575250	1109750	-7575250_1109750	191.781
-7575250	2171250	-7575250_2171250	9.76301
-7575250	2267750	-7575250_2267750	93.0704
-7575250	2557250	-7575250_2557250	5.40723
-7575250	2653750	-7575250_2653750	84.0705
-7575250	2750250	-7575250_2750250	32.6297
-7575250	2846750	-7575250_2846750	7.71547
-7575250	3039750	-7575250_3039750	6.47839
-7575250	3136250	-7575250_3136250	103.917
-7575250	3232750	-7575250_3232750	99.3039
-7575250	3329250	-7575250_3329250	119.869
-7575250	3425750	-7575250_3425750	136.428
-7575250	3522250	-7575250_3522250	137.168
-7575250	3618750	-7575250_3618750	149.036
-7575250	3715250	-7575250_3715250	143.939
-7575250	3811750	-7575250_3811750	129.556
-7575250	3908250	-7575250_3908250	127.926
-7575250	4004750	-7575250_4004750	86.2557
-7575250	4101250	-7575250_4101250	87.5037
-7575250	4197750	-7575250_4197750	102.639
-7575250	4294250	-7575250_4294250	95.8761
-7575250	4390750	-7575250_4390750	89.4673
-7575250	4487250	-7575250_4487250	90.0045
-7575250	4583750	-7575250_4583750	94.5348
-7575250	4680250	-7575250_4680250	86.1293
-7575250	4776750	-7575250_4776750	76.8645
-7575250	4873250	-7575250_4873250	79.113
-7575250	4969750	-7575250_4969750	78.0116
-7575250	5066250	-7575250_5066250	74.3162
-7575250	5162750	-7575250_5162750	83.4871
-7575250	5259250	-7575250_5259250	84.6213
-7575250	5355750	-7575250_5355750	67.6344
-7575250	5452250	-7575250_5452250	58.6576
-7575250	5548750	-7575250_5548750	60.8562
-7575250	5645250	-7575250_5645250	59.4008
-7575250	5741750	-7575250_5741750	61.5332
-7575250	5838250	-7575250_5838250	66.9825
-7575250	5934750	-7575250_5934750	58.5423
-7575250	6031250	-7575250_6031250	59.798
-7575250	6127750	-7575250_6127750	64.3988
-7575250	6224250	-7575250_6224250	62.6922
-7575250	6320750	-7575250_6320750	56.6791
-7575250	6417250	-7575250_6417250	54.2817
-7575250	6513750	-7575250_6513750	53.6619
-7575250	6610250	-7575250_6610250	56.6946
-7575250	6706750	-7575250_6706750	56.6161
-7575250	6803250	-7575250_6803250	55.173
-7575250	6899750	-7575250_6899750	49.6846
-7575250	6996250	-7575250_6996250	46.1615
-7575250	7092750	-7575250_7092750	44.4177
-7575250	7189250	-7575250_7189250	44.3664
-7575250	7285750	-7575250_7285750	41.4778
-7575250	7382250	-7575250_7382250	38.9387
-7575250	7478750	-7575250_7478750	38.3066
-7575250	7575250	-7575250_7575250	36.9113
-7575250	7671750	-7575250_7671750	23.0937
-7575250	7768250	-7575250_7768250	28.3264
-7478750	-3232750	-7478750_-3232750	14.3193
-7478750	-1688750	-7478750_-1688750	76.9381
-7478750	-1592250	-7478750_-1592250	74.5672
-7478750	-1495750	-7478750_-1495750	97.8752
-7478750	-1399250	-7478750_-1399250	161.906
-7478750	-1302750	-7478750_-1302750	269.95
-7478750	-1206250	-7478750_-1206250	250.401
-7478750	-1109750	-7478750_-1109750	356.476
-7478750	-1013250	-7478750_-1013250	416.404
-7478750	-916750	-7478750_-916750	437.228
-7478750	-820250	-7478750_-820250	468.072
-7478750	-723750	-7478750_-723750	460.807
-7478750	-627250	-7478750_-627250	459.981
-7478750	-530750	-7478750_-530750	457.008
-7478750	-434250	-7478750_-434250	448.073
-7478750	-337750	-7478750_-337750	443.801
-7478750	-241250	-7478750_-241250	452.268
-7478750	-144750	-7478750_-144750	433.674
-7478750	-48250	-7478750_-48250	418.198
-7478750	48250	-7478750_48250	400.545
-7478750	144750	-7478750_144750	384.456
-7478750	241250	-7478750_241250	359.989
-7478750	337750	-7478750_337750	288.048
-7478750	434250	-7478750_434250	187.552
-7478750	530750	-7478750_530750	231.674
-7478750	627250	-7478750_627250	297.899
-7478750	723750	-7478750_723750	353.743
-7478750	820250	-7478750_820250	314.395
-7478750	916750	-7478750_916750	286.883
-7478750	1013250	-7478750_1013250	243.605
-7478750	1109750	-7478750_1109750	239.494
-7478750	1206250	-7478750_1206250	234.79
-7478750	1302750	-7478750_1302750	217.22
-7478750	2171250	-7478750_2171250	101.508
-7478750	2267750	-7478750_2267750	109.292
-7478750	2460750	-7478750_2460750	109.872
-7478750	2557250	-7478750_2557250	92.5334
-7478750	2653750	-7478750_2653750	90.6002
-7478750	2750250	-7478750_2750250	78.045
-7478750	3136250	-7478750_3136250	7.64676
-7478750	3329250	-7478750_3329250	111.127
-7478750	3425750	-7478750_3425750	112.39
-7478750	3522250	-7478750_3522250	136.294
-7478750	3618750	-7478750_3618750	138.529
-7478750	3715250	-7478750_3715250	134.349
-7478750	3811750	-7478750_3811750	134.535
-7478750	3908250	-7478750_3908250	126.157
-7478750	4004750	-7478750_4004750	99.439
-7478750	4101250	-7478750_4101250	91.4047
-7478750	4197750	-7478750_4197750	93.8838
-7478750	4294250	-7478750_4294250	95.2255
-7478750	4390750	-7478750_4390750	95.7029
-7478750	4487250	-7478750_4487250	87.9151
-7478750	4583750	-7478750_4583750	92.299
-7478750	4680250	-7478750_4680250	91.3045
-7478750	4776750	-7478750_4776750	80.7165
-7478750	4873250	-7478750_4873250	74.3959
-7478750	4969750	-7478750_4969750	74.6371
-7478750	5066250	-7478750_5066250	83.4204
-7478750	5162750	-7478750_5162750	94.0597
-7478750	5259250	-7478750_5259250	91.2117
-7478750	5355750	-7478750_5355750	91.9115
-7478750	5452250	-7478750_5452250	84.8101
-7478750	5548750	-7478750_5548750	68.9737
-7478750	5645250	-7478750_5645250	66.283
-7478750	5741750	-7478750_5741750	64.6574
-7478750	5838250	-7478750_5838250	67.5414
-7478750	5934750	-7478750_5934750	66.4903
-7478750	6031250	-7478750_6031250	62.8241
-7478750	6127750	-7478750_6127750	64.7892
-7478750	6224250	-7478750_6224250	64.9497
-7478750	6320750	-7478750_6320750	56.2406
-7478750	6417250	-7478750_6417250	53.1546
-7478750	6513750	-7478750_6513750	51.5577
-7478750	6610250	-7478750_6610250	52.604
-7478750	6706750	-7478750_6706750	56.9917
-7478750	6803250	-7478750_6803250	55.7712
-7478750	6899750	-7478750_6899750	51.5315
-7478750	6996250	-7478750_6996250	48.5952
-7478750	7092750	-7478750_7092750	45.1968
-7478750	7189250	-7478750_7189250	44.3775
-7478750	7285750	-7478750_7285750	45.3887
-7478750	7382250	-7478750_7382250	38.3161
-7478750	7478750	-7478750_7478750	35.5022
-7478750	7575250	-7478750_7575250	37.4165
-7478750	7671750	-7478750_7671750	27.9463
-7478750	7768250	-7478750_7768250	27.4114
-7478750	7864750	-7478750_7864750	1.15036
-7382250	-1785250	-7382250_-1785250	64.1895
-7382250	-1688750	-7382250_-1688750	81.3524
-7382250	-1592250	-7382250_-1592250	81.468
-7382250	-1495750	-7382250_-1495750	109.032
-7382250	-1399250	-7382250_-1399250	186.04
-7382250	-1302750	-7382250_-1302750	275.042
-7382250	-1206250	-7382250_-1206250	394.829
-7382250	-1109750	-7382250_-1109750	437.438
-7382250	-1013250	-7382250_-1013250	449.612
-7382250	-916750	-7382250_-916750	463.226
-7382250	-820250	-7382250_-820250	453.25
-7382250	-723750	-7382250_-723750	460.732
-7382250	-627250	-7382250_-627250	493.851
-7382250	-530750	-7382250_-530750	495.266
-7382250	-434250	-7382250_-434250	480.485
-7382250	-337750	-7382250_-337750	463.891
-7382250	-241250	-7382250_-241250	434.406
-7382250	-144750	-7382250_-144750	422.188
-7382250	-48250	-7382250_-48250	413.708
-7382250	48250	-7382250_48250	390.548
-7382250	144750	-7382250_144750	374.832
-7382250	241250	-7382250_241250	354.904
-7382250	337750	-7382250_337750	329.128
-7382250	434250	-7382250_434250	335.142
-7382250	530750	-7382250_530750	337.362
-7382250	627250	-7382250_627250	233.213
-7382250	723750	-7382250_723750	200.235
-7382250	820250	-7382250_820250	253.02
-7382250	916750	-7382250_916750	250.8
-7382250	1013250	-7382250_1013250	248.318
-7382250	1109750	-7382250_1109750	227.761
-7382250	1206250	-7382250_1206250	198.944
-7382250	1302750	-7382250_1302750	235.746
-7382250	1399250	-7382250_1399250	34.0695
-7382250	2171250	-7382250_2171250	21.5254
-7382250	2267750	-7382250_2267750	6.66747
-7382250	2460750	-7382250_2460750	224.252
-7382250	2557250	-7382250_2557250	78.3536
-7382250	2943250	-7382250_2943250	13.6643
-7382250	3039750	-7382250_3039750	14.8069
-7382250	3232750	-7382250_3232750	1.85778
-7382250	3715250	-7382250_3715250	6.12621
-7382250	3811750	-7382250_3811750	141.456
-7382250	3908250	-7382250_3908250	138.503
-7382250	4004750	-7382250_4004750	124.403
-7382250	4101250	-7382250_4101250	86.6951
-7382250	4197750	-7382250_4197750	131.93
-7382250	4294250	-7382250_4294250	117.632
-7382250	4390750	-7382250_4390750	99.2413
-7382250	4487250	-7382250_4487250	84.5664
-7382250	4583750	-7382250_4583750	91.8338
-7382250	4680250	-7382250_4680250	92.9867
-7382250	4776750	-7382250_4776750	90.598
-7382250	4873250	-7382250_4873250	89.1621
-7382250	4969750	-7382250_4969750	85.1145
-7382250	5066250	-7382250_5066250	88.193
-7382250	5162750	-7382250_5162750	100.268
-7382250	5259250	-7382250_5259250	98.4508
-7382250	5355750	-7382250_5355750	104.227
-7382250	5452250	-7382250_5452250	100.445
-7382250	5548750	-7382250_5548750	72.3256
-7382250	5645250	-7382250_5645250	67.7671
-7382250	5741750	-7382250_5741750	70.6175
-7382250	5838250	-7382250_5838250	70.8362
-7382250	5934750	-7382250_5934750	67.0894
-7382250	6031250	-7382250_6031250	30.2542
-7382250	6127750	-7382250_6127750	65.8947
-7382250	6224250	-7382250_6224250	66.1211
-7382250	6320750	-7382250_6320750	56.2151
-7382250	6417250	-7382250_6417250	51.2769
-7382250	6513750	-7382250_6513750	50.5251
-7382250	6610250	-7382250_6610250	50.0838
-7382250	6706750	-7382250_6706750	53.8984
-7382250	6803250	-7382250_6803250	59.2971
-7382250	6899750	-7382250_6899750	54.4698
-7382250	6996250	-7382250_6996250	17.9746
-7382250	7092750	-7382250_7092750	45.9086
-7382250	7189250	-7382250_7189250	44.8254
-7382250	7285750	-7382250_7285750	49.3474
-7382250	7382250	-7382250_7382250	47.1652
-7382250	7478750	-7382250_7478750	37.5957
-7382250	7575250	-7382250_7575250	33.7482
-7382250	7671750	-7382250_7671750	34.1109
-7382250	7768250	-7382250_7768250	27.916
-7285750	-1881750	-7285750_-1881750	56.1541
-7285750	-1785250	-7285750_-1785250	64.044
-7285750	-1688750	-7285750_-1688750	74.8649
-7285750	-1592250	-7285750_-1592250	183.694
-7285750	-1495750	-7285750_-1495750	200.481
-7285750	-1399250	-7285750_-1399250	287.928
-7285750	-1302750	-7285750_-1302750	405.061
-7285750	-1206250	-7285750_-1206250	427.745
-7285750	-1109750	-7285750_-1109750	434.819
-7285750	-1013250	-7285750_-1013250	437.515
-7285750	-916750	-7285750_-916750	450.128
[truncated: 14,517 more rows]

## Sheet: Figure 3
X	Y	EZ
8057750	820250	SriLanka
8057750	916750	SriLanka
-7189250	2267750	Haiti
-6996250	2267750	Haiti
-6996250	2364250	Haiti
-6899750	2267750	Haiti
-6899750	2364250	Haiti
5548750	-530750	Seychelles
-8347250	1206250	Panama
-8250750	1109750	Panama
-8250750	1206250	Panama
-8154250	1109750	Panama
4390750	-3039750	Madagascar.South
4680250	-2364250	Madagascar.Middle
4776750	-1688750	Madagascar.North
4873250	-1881750	Madagascar.North
4873250	-1785250	Madagascar.North
4873250	-1592250	Madagascar.North
4873250	-1495750	Madagascar.North
10084250	627250	MalayPeninsula
10084250	723750	MalayPeninsula
10180750	434250	MalayPeninsula
10180750	530750	MalayPeninsula
10180750	627250	MalayPeninsula
10180750	723750	MalayPeninsula
-7382250	-627250	PeruvianAmazon
-7382250	-530750	PeruvianAmazon
-7382250	-434250	PeruvianAmazon
-7285750	-530750	PeruvianAmazon
-7285750	-434250	PeruvianAmazon
-7189250	-530750	PeruvianAmazon
-7189250	-434250	PeruvianAmazon
-7092750	-434250	PeruvianAmazon
-6996250	-530750	PeruvianAmazon
9891250	2750250	NorthernVietnam
9987750	2653750	NorthernVietnam
9987750	2750250	NorthernVietnam
10084250	2557250	NorthernVietnam
10084250	2653750	NorthernVietnam
10084250	2750250	NorthernVietnam
10180750	2653750	NorthernVietnam
10180750	2750250	NorthernVietnam
10180750	2846750	NorthernVietnam
10277250	2846750	NorthernVietnam
-7382250	2460750	Cuba
-7285750	2460750	Cuba
-7189250	2460750	Cuba
12303750	1013250	Philippines
12400250	1013250	Philippines
12496750	1109750	Philippines
4004750	820250	Ethiopia
2653750	-1109750	DRC
2653750	-1013250	DRC
2750250	-1109750	DRC
2750250	-1013250	DRC
8154250	3232750	NorthEastern.India
8250750	3232750	NorthEastern.India
8250750	3329250	NorthEastern.India
8347250	3136250	NorthEastern.India
8347250	3232750	NorthEastern.India
8443750	3232750	NorthEastern.India
8540250	3136250	NorthEastern.India
8540250	3232750	NorthEastern.India
8636750	3039750	NorthEastern.India
8636750	3136250	NorthEastern.India
8636750	3232750	NorthEastern.India
8733250	3039750	NorthEastern.India
8733250	3232750	NorthEastern.India
8829750	3039750	NorthEastern.India
8829750	3136250	NorthEastern.India
14137250	-3425750	EasternAustralia
14137250	-3329250	EasternAustralia
14233750	-3329250	EasternAustralia
14233750	-3232750	EasternAustralia
14233750	-3039750	EasternAustralia
14330250	-3136250	EasternAustralia
-7671750	627250	Columbia
-7961250	-48250	Ecuador
-7864750	-48250	Ecuador
-7864750	48250	Ecuador
-7864750	144750	Ecuador
-7768250	-48250	Ecuador
-9022750	1881750	Honduras
-8926250	1978250	Honduras
-8829750	1881750	Honduras
-8733250	1881750	Honduras
-8636750	1881750	Honduras
-8540250	1881750	Honduras
-9408750	2171250	Mexico
-9408750	2364250	Mexico
-4101250	-2750250	Brazil.AF
7575250	1399250	India.WG
7671750	1109750	India.WG
7671750	1206250	India.WG
7671750	1302750	India.WG
3715250	-820250	Tanzania
3715250	-723750	Tanzania
3811750	-627250	Tanzania
3908250	-627250	Tanzania
916750	530750	Cameroon
1013250	434250	Cameroon
1013250	627250	Cameroon
1013250	723750	Cameroon
1109750	337750	Cameroon
1109750	434250	Cameroon
14040750	-627250	Papua
14137250	-723750	Papua
14137250	-627250	Papua
14233750	-723750	Papua
14330250	-916750	Papua
14330250	-820250	Papua
14330250	-723750	Papua

## Sheet: Figure 4
EDGE Zone	Summed EDGE (MY)	Species	EDGE species	Threatened species	Zone endemics	Grid cell endemics	High human pressure 2009	High human pressure 1993	Any protection	Strict protection
Atlantic Forest	463.371	917	13	39	23	23	0.988561	0.978805	0.435178	0.126926
Cameroon	1186.35	1112	64	107	84	76	0.989318	0.845434	0.0882428	0.0843603
Colombia	345.103	605	8	39	19	19	0.65363	0.459666	0.014552	0
Cuba	401.353	276	38	51	75	62	1	1	0.189672	0.0733054
DR Congo	470.49	726	15	15	13	11	0.834734	0.715697	0.53463	0.53463
Eastern Australia	391.148	596	13	28	13	11	0.620239	0.570957	0.167847	0.0797532
Ecuador	1075.7	1663	47	181	129	112	0.703957	0.575513	0.219808	0
Ethiopia	422.382	409	21	26	6	6	0.825387	0.583548	0.161404	0.161404
Hispaniola	1010.92	325	94	120	127	105	0.999809	0.999836	0.297227	0.196663
Guatemala-Honduras	1187.86	970	79	160	124	109	0.962854	0.924926	0.171618	0.064459
Western Ghats	815.147	635	56	98	94	68	1	1	0.205873	0
Central Madagascar	342.568	328	26	42	22	22	0.975288	0.832898	0.0150611	0.00941099
Northern Madagascar	1339.39	602	122	176	185	148	0.832717	0.635443	0.184129	0.183935
Southern Madagascar	390.719	246	25	42	27	27	0.969413	0.919548	0.118695	0.114868
Peninsular Malaysia	929.923	940	66	118	80	65	0.77576	0.833789	0.173541	0.132376
Mexico	675.257	635	61	91	76	75	0.859549	0.887236	0.156412	0.0392763
Gangetic Plains	916.439	1085	61	92	39	31	0.993041	0.984834	0.0318888	0.028496
Northern Vietnam	787.516	970	38	75	55	44	0.998132	0.993847	0.0445698	0.0212404
Costa Rica-Panama	773.727	1070	39	93	186	148	0.926695	0.804111	0.467217	0.229331
New Guinea	392.619	738	14	21	63	54	0.456767	0.128882	0.00987531	0
Peruvian Amazon	569.108	1186	17	33	13	9	0.162742	0.104632	0.200067	0.0675229
Philippines	320.659	448	17	35	16	16	0.99298	0.997373	0.134601	0.0492804
Seychelles	253.374	56	12	22	26	26	NA	NA	0.48508	0.348632
Sri Lanka	768.603	519	43	105	180	146	1	1	0.217679	0.207804
Tanzania	1020.51	947	53	80	52	44	0.944309	0.952952	0.194942	0.0239017

## Sheet: Figure 5
X_Y	EZ	Clade	ED.median	EDGE.median	Proportional_Contribution	Zone_Name
-10084250_2267750	Not_EZ	Amphibians	NA	NA	NA	NA
-10084250_2364250	Not_EZ	Amphibians	11.3585	0.624316	2.69503	NA
-10084250_2460750	Not_EZ	Amphibians	10.5431	0.537175	2.3552	NA
-10084250_2557250	Not_EZ	Amphibians	11.4005	0.665725	2.47145	NA
-10084250_2653750	Not_EZ	Amphibians	10.7984	0.508116	1.83827	NA
-10084250_2750250	Not_EZ	Amphibians	11.1921	0.540123	1.79799	NA
-10084250_2846750	Not_EZ	Amphibians	16.195	0.807983	2.01925	NA
-10084250_2943250	Not_EZ	Amphibians	12.0026	0.572129	1.89471	NA
-10084250_3039750	Not_EZ	Amphibians	10.0371	0.502222	1.70823	NA
-10084250_3136250	Not_EZ	Amphibians	10.0371	0.502222	2.24181	NA
-10084250_3232750	Not_EZ	Amphibians	9.51137	0.481864	2.40873	NA
-10084250_3329250	Not_EZ	Amphibians	9.32905	0.442849	2.06621	NA
-10084250_3425750	Not_EZ	Amphibians	8.98559	0.461506	2.46275	NA
-10084250_3522250	Not_EZ	Amphibians	11.588	0.573541	2.58496	NA
-10084250_3618750	Not_EZ	Amphibians	12.091	0.592769	2.83962	NA
-10084250_3715250	Not_EZ	Amphibians	11.588	0.573541	2.50806	NA
-10084250_3811750	Not_EZ	Amphibians	9.68353	0.540123	2.20342	NA
-10084250_3908250	Not_EZ	Amphibians	10.7774	0.541535	1.99042	NA
-10084250_4004750	Not_EZ	Amphibians	10.3815	0.508116	1.92686	NA
-10084250_4101250	Not_EZ	Amphibians	8.82348	0.436465	1.85159	NA
-10084250_4197750	Not_EZ	Amphibians	8.98559	0.461506	1.85903	NA
-10084250_4294250	Not_EZ	Amphibians	7.74851	0.396989	1.77822	NA
-10084250_4390750	Not_EZ	Amphibians	5.94816	0.311183	1.4124	NA
-10084250_4487250	Not_EZ	Amphibians	6.51142	0.332473	1.67876	NA
-10084250_4583750	Not_EZ	Amphibians	6.51142	0.332473	1.72093	NA
-10084250_4680250	Not_EZ	Amphibians	7.5051	0.364877	2.76261	NA
-10084250_4776750	Not_EZ	Amphibians	7.00826	0.348675	1.6581	NA
-10084250_4873250	Not_EZ	Amphibians	6.51142	0.332473	1.65726	NA
-10084250_4969750	Not_EZ	Amphibians	6.51142	0.729421	2.14124	NA
-10084250_5066250	Not_EZ	Amphibians	10.2746	0.787507	2.603	NA
-10084250_5162750	Not_EZ	Amphibians	11.8528	0.845592	3.30536	NA
-10084250_5259250	Not_EZ	Amphibians	12.9453	0.846497	2.37634	NA
-10084250_6803250	Not_EZ	Amphibians	NA	NA	NA	NA
-10084250_6899750	Not_EZ	Amphibians	39.9591	2.21626	7.06788	NA
-10084250_6996250	Not_EZ	Amphibians	39.9591	2.21626	6.81838	NA
-10084250_7092750	Not_EZ	Amphibians	NA	NA	NA	NA
-10084250_7285750	Not_EZ	Amphibians	NA	NA	NA	NA
-10084250_7382250	Not_EZ	Amphibians	NA	NA	NA	NA
-10084250_7478750	Not_EZ	Amphibians	NA	NA	NA	NA
-1013250_1013250	Not_EZ	Amphibians	12.6368	0.589335	1.25103	NA
-1013250_1109750	Not_EZ	Amphibians	13.0667	0.619054	1.40014	NA
-1013250_1206250	Not_EZ	Amphibians	13.0667	0.616138	1.30197	NA
-1013250_1302750	Not_EZ	Amphibians	11.7692	0.507725	1.31001	NA
-1013250_1399250	Not_EZ	Amphibians	11.2698	0.470584	1.25087	NA
-1013250_1495750	Not_EZ	Amphibians	10.4309	0.455356	1.20868	NA
-1013250_1592250	Not_EZ	Amphibians	9.84518	0.44121	1.14113	NA
-1013250_1688750	Not_EZ	Amphibians	9.84518	0.44121	1.02039	NA
-1013250_1785250	Not_EZ	Amphibians	9.45311	0.415502	0.712633	NA
-1013250_1881750	Not_EZ	Amphibians	12.0063	0.478351	0.875926	NA
-1013250_1978250	Not_EZ	Amphibians	12.0063	0.478351	0.711046	NA
-1013250_2074750	Not_EZ	Amphibians	8.34128	0.413998	0.483206	NA
-1013250_2171250	Not_EZ	Amphibians	5.02057	0.24876	0.397716	NA
-1013250_2267750	Not_EZ	Amphibians	8.34128	0.413998	0.577049	NA
-1013250_2364250	Not_EZ	Amphibians	8.34128	0.413998	0.558798	NA
-1013250_2460750	Not_EZ	Amphibians	8.34128	0.413998	0.568521	NA
-1013250_2557250	Not_EZ	Amphibians	NA	NA	NA	NA
-1013250_2653750	Not_EZ	Amphibians	NA	NA	NA	NA
-1013250_2750250	Not_EZ	Amphibians	NA	NA	NA	NA
-1013250_2846750	Not_EZ	Amphibians	NA	NA	NA	NA
-1013250_2943250	Not_EZ	Amphibians	NA	NA	NA	NA
-1013250_3039750	Not_EZ	Amphibians	NA	NA	NA	NA
-1013250_3136250	Not_EZ	Amphibians	NA	NA	NA	NA
-1013250_3232750	Not_EZ	Amphibians	NA	NA	NA	NA
-1013250_3329250	Not_EZ	Amphibians	NA	NA	NA	NA
-1013250_3425750	Not_EZ	Amphibians	10.6316	0.47988	3.10701	NA
-1013250_7285750	Not_EZ	Amphibians	NA	NA	NA	NA
-1013250_7382250	Not_EZ	Amphibians	NA	NA	NA	NA
-1013250_7478750	Not_EZ	Amphibians	NA	NA	NA	NA
-1013250_8057750	Not_EZ	Amphibians	NA	NA	NA	NA
-1013250_8154250	Not_EZ	Amphibians	NA	NA	NA	NA
-1013250_820250	Not_EZ	Amphibians	12.5679	0.616138	1.20591	NA
-1013250_8250750	Not_EZ	Amphibians	NA	NA	NA	NA
-1013250_8347250	Not_EZ	Amphibians	NA	NA	NA	NA
-1013250_8443750	Not_EZ	Amphibians	NA	NA	NA	NA
-1013250_8540250	Not_EZ	Amphibians	NA	NA	NA	NA
-1013250_8636750	Not_EZ	Amphibians	NA	NA	NA	NA
-1013250_8733250	Not_EZ	Amphibians	NA	NA	NA	NA
-1013250_916750	Not_EZ	Amphibians	12.1451	0.555334	1.20244	NA
-10180750_-3329250	Not_EZ	Amphibians	NA	NA	NA	NA
-10180750_2460750	Not_EZ	Amphibians	34.3806	1.41224	1	NA
-10180750_2557250	Not_EZ	Amphibians	34.3806	1.41224	1	NA
-10180750_2653750	Not_EZ	Amphibians	9.80301	0.465123	0.932731	NA
-10180750_3039750	Not_EZ	Amphibians	11.1733	0.592769	1.80794	NA
-10180750_3136250	Not_EZ	Amphibians	13.8996	0.689363	1.84174	NA
-10180750_3232750	Not_EZ	Amphibians	12.091	0.592769	1.61671	NA
-10180750_3329250	Not_EZ	Amphibians	11.1733	0.572129	1.63915	NA
-10180750_3425750	Not_EZ	Amphibians	11.1733	0.572129	1.69202	NA
-10180750_3522250	Not_EZ	Amphibians	11.6322	0.583861	1.76941	NA
-10180750_3618750	Not_EZ	Amphibians	11.6322	0.583861	1.90127	NA
-10180750_3715250	Not_EZ	Amphibians	12.091	0.592769	1.98394	NA
-10180750_3811750	Not_EZ	Amphibians	11.6322	0.583861	2.0148	NA
-10180750_3908250	Not_EZ	Amphibians	10.7774	0.541535	1.93686	NA
-10180750_4004750	Not_EZ	Amphibians	8.66137	0.411425	1.5813	NA
-10180750_4101250	Not_EZ	Amphibians	6.51142	0.332473	1.59323	NA
-10180750_4197750	Not_EZ	Amphibians	12.091	0.574953	1.91731	NA
-10180750_4294250	Not_EZ	Amphibians	21.2143	1.03974	3.0211	NA
-10180750_4390750	Not_EZ	Amphibians	6.51142	0.332473	1.70637	NA
-10180750_4487250	Not_EZ	Amphibians	6.51142	0.729421	3.02408	NA
-10180750_4583750	Not_EZ	Amphibians	6.51142	0.332473	1.57372	NA
-10180750_4680250	Not_EZ	Amphibians	6.51142	0.332473	1.54539	NA
-10180750_4776750	Not_EZ	Amphibians	6.51142	0.332473	1.58286	NA
-10180750_4873250	Not_EZ	Amphibians	4.87347	0.241834	1.44108	NA
-10180750_4969750	Not_EZ	Amphibians	6.51142	0.814488	2.67715	NA
-10180750_5066250	Not_EZ	Amphibians	11.0272	0.729421	2.61842	NA
-10180750_5162750	Not_EZ	Amphibians	12.9453	0.846497	2.44497	NA
-10180750_6706750	Not_EZ	Amphibians	NA	NA	NA	NA
-10180750_6803250	Not_EZ	Amphibians	39.9591	2.21626	6.85533	NA
-10180750_6899750	Not_EZ	Amphibians	39.9591	2.21626	6.96207	NA
-10180750_6996250	Not_EZ	Amphibians	39.9591	2.21626	6.81942	NA
-10180750_7092750	Not_EZ	Amphibians	NA	NA	NA	NA
-10180750_7285750	Not_EZ	Amphibians	NA	NA	NA	NA
-10277250_3136250	Not_EZ	Amphibians	13.8996	0.689363	1.69966	NA
-10277250_3329250	Not_EZ	Amphibians	11.6322	0.583861	1.66554	NA
-10277250_3425750	Not_EZ	Amphibians	10.7774	0.541535	1.61042	NA
-10277250_3522250	Not_EZ	Amphibians	11.6322	0.583861	1.64776	NA
-10277250_3618750	Not_EZ	Amphibians	11.6322	0.583861	1.7883	NA
-10277250_3715250	Not_EZ	Amphibians	12.091	0.592769	2.13291	NA
-10277250_3811750	Not_EZ	Amphibians	16.6527	0.816253	2.37569	NA
-10277250_3908250	Not_EZ	Amphibians	11.1733	0.574953	1.83544	NA
-10277250_4004750	Not_EZ	Amphibians	5.94816	0.311183	1.48687	NA
-10277250_4101250	Not_EZ	Amphibians	22.9564	1.16059	3.56534	NA
-10277250_4197750	Not_EZ	Amphibians	21.2143	1.03974	3.22475	NA
-10277250_4294250	Not_EZ	Amphibians	21.2143	1.03974	3.05257	NA
-10277250_4390750	Not_EZ	Amphibians	18.0161	1.03974	9.56259	NA
-10277250_4487250	Not_EZ	Amphibians	5.69244	0.498938	1.7062	NA
-10277250_4583750	Not_EZ	Amphibians	5.88873	0.276045	1.39991	NA
-10277250_4680250	Not_EZ	Amphibians	6.04802	0.530947	2.77251	NA
-10277250_4776750	Not_EZ	Amphibians	14.0378	0.845592	4.24933	NA
-10277250_4873250	Not_EZ	Amphibians	10.3004	0.83004	3.72585	NA
-10277250_4969750	Not_EZ	Amphibians	15.2612	0.904583	4.41416	NA
-10277250_5066250	Not_EZ	Amphibians	14.0378	0.845592	2.60056	NA
-10277250_6706750	Not_EZ	Amphibians	NA	NA	NA	NA
-10277250_6803250	Not_EZ	Amphibians	NA	NA	NA	NA
-10277250_6899750	Not_EZ	Amphibians	39.9591	2.21626	6.79756	NA
-10277250_6996250	Not_EZ	Amphibians	39.9591	2.21626	6.44099	NA
-10277250_7189250	Not_EZ	Amphibians	NA	NA	NA	NA
-10277250_7382250	Not_EZ	Amphibians	NA	NA	NA	NA
-10373750_2943250	Not_EZ	Amphibians	NA	NA	NA	NA
-10373750_3136250	Not_EZ	Amphibians	NA	NA	NA	NA
-10373750_3329250	Not_EZ	Amphibians	NA	NA	NA	NA
-10373750_3425750	Not_EZ	Amphibians	NA	NA	NA	NA
-10373750_3522250	Not_EZ	Amphibians	16.1938	0.816253	1.92585	NA
-10373750_3618750	Not_EZ	Amphibians	NA	NA	NA	NA
-10373750_3811750	Not_EZ	Amphibians	NA	NA	NA	NA
-10373750_3908250	Not_EZ	Amphibians	11.1733	0.574953	1.79929	NA
-10373750_4004750	Not_EZ	Amphibians	11.1733	0.574953	1.53359	NA
-10373750_4101250	Not_EZ	Amphibians	21.2143	1.28144	5.59591	NA
-10373750_4197750	Not_EZ	Amphibians	13.8629	0.686105	2.24596	NA
-10373750_4294250	Not_EZ	Amphibians	8.50439	1.03974	2.63278	NA
-10373750_4390750	Not_EZ	Amphibians	7.57131	1.61511	3.80316	NA
-10373750_4487250	Not_EZ	Amphibians	6.80432	1.3499	3.90863	NA
-10373750_4583750	Not_EZ	Amphibians	9.55734	0.787507	3.40883	NA
-10373750_4680250	Not_EZ	Amphibians	14.0378	0.845592	3.04866	NA
-10373750_4776750	Not_EZ	Amphibians	13.8024	0.781636	3.02407	NA
-10373750_4873250	Not_EZ	Amphibians	12.9453	0.83004	2.76476	NA
-10373750_4969750	Not_EZ	Amphibians	12.9453	0.989288	2.71771	NA
-10373750_6706750	Not_EZ	Amphibians	NA	NA	NA	NA
-10373750_6803250	Not_EZ	Amphibians	39.9591	2.21626	7.16071	NA
-10373750_6899750	Not_EZ	Amphibians	39.9591	2.21626	6.89062	NA
-10373750_6996250	Not_EZ	Amphibians	NA	NA	NA	NA
-10373750_7092750	Not_EZ	Amphibians	NA	NA	NA	NA
-10373750_7189250	Not_EZ	Amphibians	NA	NA	NA	NA
-10470250_2846750	Not_EZ	Amphibians	21.2143	1.03974	2.57589	NA
-10470250_2943250	Not_EZ	Amphibians	22.9564	1.16059	3.15012	NA
-10470250_3039750	Not_EZ	Amphibians	22.9564	1.16059	3.17765	NA
-10470250_3136250	Not_EZ	Amphibians	22.9564	1.16059	3.16254	NA
-10470250_3232750	Not_EZ	Amphibians	21.2143	1.03974	2.79366	NA
-10470250_3329250	Not_EZ	Amphibians	21.2143	1.03974	2.68998	NA
-10470250_3425750	Not_EZ	Amphibians	22.9564	1.16059	3.07472	NA
-10470250_3522250	Not_EZ	Amphibians	NA	NA	NA	NA
-10470250_3618750	Not_EZ	Amphibians	NA	NA	NA	NA
-10470250_3715250	Not_EZ	Amphibians	NA	NA	NA	NA
-10470250_3811750	Not_EZ	Amphibians	22.9564	1.16059	3.53658	NA
-10470250_3908250	Not_EZ	Amphibians	14.7265	1.16059	4.79971	NA
-10470250_4004750	Not_EZ	Amphibians	12.522	1.02474	4.38561	NA
-10470250_4101250	Not_EZ	Amphibians	10.7824	1.32006	3.78634	NA
-10470250_4197750	Not_EZ	Amphibians	10.548	0.521993	1.69182	NA
-10470250_4294250	Not_EZ	Amphibians	6.26546	0.778301	2.56823	NA
-10470250_4390750	Not_EZ	Amphibians	8.64689	0.530947	1.70645	NA
-10470250_4487250	Not_EZ	Amphibians	9.65211	1.04206	2.77507	NA
-10470250_4583750	Not_EZ	Amphibians	8.52187	0.729421	2.44302	NA
-10470250_4680250	Not_EZ	Amphibians	14.6696	1.02474	3.58316	NA
-10470250_4776750	Not_EZ	Amphibians	11.0689	0.729421	3.21647	NA
-10470250_4873250	Not_EZ	Amphibians	11.8528	0.963573	2.67978	NA
-10470250_6610250	Not_EZ	Amphibians	NA	NA	NA	NA
-10470250_6706750	Not_EZ	Amphibians	NA	NA	NA	NA
-10470250_6803250	Not_EZ	Amphibians	39.9591	2.21626	7.57934	NA
-10470250_6899750	Not_EZ	Amphibians	39.9591	2.21626	7.70373	NA
-10470250_6996250	Not_EZ	Amphibians	NA	NA	NA	NA
-10566750_2943250	Not_EZ	Amphibians	NA	NA	NA	NA
-10566750_3039750	Not_EZ	Amphibians	22.9564	1.16059	3.11054	NA
-10566750_3136250	Not_EZ	Amphibians	NA	NA	NA	NA
-10566750_3232750	Not_EZ	Amphibians	NA	NA	NA	NA
-10566750_3329250	Not_EZ	Amphibians	21.2143	1.03974	2.62902	NA
-10566750_3425750	Not_EZ	Amphibians	21.2143	1.03974	2.85223	NA
-10566750_3522250	Not_EZ	Amphibians	17.6261	0.884579	2.41843	NA
-10566750_3618750	Not_EZ	Amphibians	14.0378	1.03974	5.02437	NA
-10566750_3715250	Not_EZ	Amphibians	10.7824	1.03974	3.36103	NA
-10566750_3811750	Not_EZ	Amphibians	10.7824	1.03974	3.36048	NA
-10566750_3908250	Not_EZ	Amphibians	10.6652	0.921027	2.67195	NA
-10566750_4004750	Not_EZ	Amphibians	NA	NA	NA	NA
-10566750_4101250	Not_EZ	Amphibians	10.6652	0.721546	3.13742	NA
-10566750_4197750	Not_EZ	Amphibians	8.79015	0.721546	3.02612	NA
-10566750_4294250	Not_EZ	Amphibians	8.64689	0.530947	1.41755	NA
-10566750_4390750	Not_EZ	Amphibians	10.9256	1.02474	2.63789	NA
-10566750_4487250	Not_EZ	Amphibians	12.5533	1.35561	3.39553	NA
-10566750_4583750	Not_EZ	Amphibians	12.5533	0.951609	2.83673	NA
-10566750_4680250	Not_EZ	Amphibians	11.7005	0.989288	2.55029	NA
-10566750_6803250	Not_EZ	Amphibians	39.9591	2.21626	6.38026	NA
-10566750_6899750	Not_EZ	Amphibians	39.9591	2.21626	6.9903	NA
-10663250_3329250	Not_EZ	Amphibians	21.2143	1.03974	2.89541	NA
-10663250_3425750	Not_EZ	Amphibians	NA	NA	NA	NA
-10663250_4004750	Not_EZ	Amphibians	NA	NA	NA	NA
-10663250_4101250	Not_EZ	Amphibians	5.61786	0.29437	0.352795	NA
-10663250_4197750	Not_EZ	Amphibians	10.9256	0.721546	2.93219	NA
-10663250_4294250	Not_EZ	Amphibians	8.52187	1.31879	3.61855	NA
-10663250_4390750	Not_EZ	Amphibians	11.126	1.02474	3.45742	NA
-10663250_4487250	Not_EZ	Amphibians	8.52187	2.02397	2.13503	NA
-10663250_6513750	Not_EZ	Amphibians	NA	NA	NA	NA
-10663250_6610250	Not_EZ	Amphibians	NA	NA	NA	NA
-10663250_6706750	Not_EZ	Amphibians	NA	NA	NA	NA
-10663250_6803250	Not_EZ	Amphibians	39.9591	2.21626	6.68914	NA
-10759750_2267750	Not_EZ	Amphibians	NA	NA	NA	NA
-10759750_2364250	Not_EZ	Amphibians	NA	NA	NA	NA
-10759750_4004750	Not_EZ	Amphibians	NA	NA	NA	NA
-10759750_4101250	Not_EZ	Amphibians	5.61786	0.29437	0.284322	NA
-10759750_6610250	Not_EZ	Amphibians	NA	NA	NA	NA
-10759750_6899750	Not_EZ	Amphibians	NA	NA	NA	NA
-10856250_1302750	Not_EZ	Amphibians	NA	NA	NA	NA
-10856250_6513750	Not_EZ	Amphibians	NA	NA	NA	NA
-10952750_3522250	Not_EZ	Amphibians	NA	NA	NA	NA
-10952750_6513750	Not_EZ	Amphibians	NA	NA	NA	NA
-11049250_6513750	Not_EZ	Amphibians	NA	NA	NA	NA
-11049250_6899750	Not_EZ	Amphibians	NA	NA	NA	NA
-1109750_-4487250	Not_EZ	Amphibians	NA	NA	NA	NA
-1109750_1013250	Not_EZ	Amphibians	14.3688	0.656523	1.36074	NA
-1109750_1109750	Not_EZ	Amphibians	14.3688	0.713919	1.64943	NA
-1109750_1206250	Not_EZ	Amphibians	13.7761	0.619054	1.26233	NA
-1109750_1302750	Not_EZ	Amphibians	12.6753	0.596352	1.24809	NA
-1109750_1399250	Not_EZ	Amphibians	12.0533	0.542899	1.17921	NA
-1109750_1495750	Not_EZ	Amphibians	10.8174	0.465413	1.16474	NA
-1109750_1592250	Not_EZ	Amphibians	10.8833	0.470584	1.15281	NA
-1109750_1688750	Not_EZ	Amphibians	10.0444	0.465413	1.0255	NA
-1109750_1785250	Not_EZ	Amphibians	9.64596	0.417006	0.924182	NA
-1109750_1881750	Not_EZ	Amphibians	11.7222	0.417006	0.821514	NA
-1109750_1978250	Not_EZ	Amphibians	12.0063	0.478351	0.699988	NA
-1109750_2074750	Not_EZ	Amphibians	8.34128	0.413998	1.0905	NA
-1109750_2171250	Not_EZ	Amphibians	5.02057	0.24876	0.381977	NA
-1109750_2267750	Not_EZ	Amphibians	5.02057	0.24876	0.347391	NA
-1109750_2364250	Not_EZ	Amphibians	8.34128	0.413998	0.501306	NA
-1109750_2460750	Not_EZ	Amphibians	8.34128	0.413998	0.499406	NA
-1109750_2557250	Not_EZ	Amphibians	NA	NA	NA	NA
-1109750_2653750	Not_EZ	Amphibians	NA	NA	NA	NA
-1109750_2750250	Not_EZ	Amphibians	NA	NA	NA	NA
-1109750_2846750	Not_EZ	Amphibians	NA	NA	NA	NA
-1109750_2943250	Not_EZ	Amphibians	NA	NA	NA	NA
-1109750_3039750	Not_EZ	Amphibians	NA	NA	NA	NA
-1109750_3136250	Not_EZ	Amphibians	NA	NA	NA	NA
-1109750_3232750	Not_EZ	Amphibians	NA	NA	NA	NA
-1109750_3329250	Not_EZ	Amphibians	4.3366	0.211621	0.421803	NA
-1109750_7189250	Not_EZ	Amphibians	NA	NA	NA	NA
-1109750_7285750	Not_EZ	Amphibians	NA	NA	NA	NA
-1109750_7382250	Not_EZ	Amphibians	NA	NA	NA	NA
-1109750_7864750	Not_EZ	Amphibians	NA	NA	NA	NA
-1109750_7961250	Not_EZ	Amphibians	NA	NA	NA	NA
-1109750_8057750	Not_EZ	Amphibians	NA	NA	NA	NA
-1109750_8154250	Not_EZ	Amphibians	NA	NA	NA	NA
-1109750_820250	Not_EZ	Amphibians	13.0616	0.656523	1.49846	NA
-1109750_8250750	Not_EZ	Amphibians	NA	NA	NA	NA
-1109750_8347250	Not_EZ	Amphibians	NA	NA	NA	NA
-1109750_8443750	Not_EZ	Amphibians	NA	NA	NA	NA
-1109750_8540250	Not_EZ	Amphibians	NA	NA	NA	NA
-1109750_8636750	Not_EZ	Amphibians	NA	NA	NA	NA
-1109750_8733250	Not_EZ	Amphibians	NA	NA	NA	NA
-1109750_916750	Not_EZ	Amphibians	13.0642	0.646813	1.35684	NA
-11145750_2267750	Not_EZ	Amphibians	NA	NA	NA	NA
-11145750_6417250	Not_EZ	Amphibians	NA	NA	NA	NA
-11145750_6899750	Not_EZ	Amphibians	NA	NA	NA	NA
-11242250_6417250	Not_EZ	Amphibians	NA	NA	NA	NA
-11338750_6320750	Not_EZ	Amphibians	NA	NA	NA	NA
-11338750_6417250	Not_EZ	Amphibians	NA	NA	NA	NA
-11435250_6417250	Not_EZ	Amphibians	NA	NA	NA	NA
-11531750_6417250	Not_EZ	Amphibians	NA	NA	NA	NA
-11628250_6320750	Not_EZ	Amphibians	NA	NA	NA	NA
-11628250_6610250	Not_EZ	Amphibians	NA	NA	NA	NA
-11724750_6513750	Not_EZ	Amphibians	NA	NA	NA	NA
-11821250_-3039750	Not_EZ	Amphibians	NA	NA	NA	NA
-11821250_6320750	Not_EZ	Amphibians	NA	NA	NA	NA
-11917750_6320750	Not_EZ	Amphibians	NA	NA	NA	NA
-12014250_6224250	Not_EZ	Amphibians	NA	NA	NA	NA
-1206250_1013250	Not_EZ	Amphibians	14.9881	0.703996	1.55826	NA
-1206250_1109750	Not_EZ	Amphibians	14.0724	0.675298	1.44254	NA
-1206250_1206250	Not_EZ	Amphibians	14.294	0.675298	1.32415	NA
-1206250_1302750	Not_EZ	Amphibians	12.6753	0.616138	1.27206	NA
-1206250_1399250	Not_EZ	Amphibians	12.6753	0.596352	1.28688	NA
-1206250_1495750	Not_EZ	Amphibians	11.7692	0.507725	1.15037	NA
-1206250_1592250	Not_EZ	Amphibians	11.2698	0.470584	1.14868	NA
-1206250_1688750	Not_EZ	Amphibians	10.8833	0.470584	1.08049	NA
-1206250_1785250	Not_EZ	Amphibians	10.013	0.441026	0.907168	NA
-1206250_1881750	Not_EZ	Amphibians	11.7222	0.417006	0.956262	NA
-1206250_1978250	Not_EZ	Amphibians	11.7222	0.417006	1.01457	NA
-1206250_2074750	Not_EZ	Amphibians	8.34128	0.413998	0.849015	NA
-1206250_2171250	Not_EZ	Amphibians	5.02057	0.24876	0.40761	NA
-1206250_2267750	Not_EZ	Amphibians	5.02057	0.24876	0.33278	NA
-1206250_2364250	Not_EZ	Amphibians	5.02057	0.24876	0.325097	NA
-1206250_2460750	Not_EZ	Amphibians	5.02057	0.24876	0.307646	NA
-1206250_2557250	Not_EZ	Amphibians	5.02057	0.24876	0.303491	NA
-1206250_2653750	Not_EZ	Amphibians	1.69986	0.0835224	0.103571	NA
-1206250_2750250	Not_EZ	Amphibians	1.69986	0.0835224	0.113821	NA
-1206250_2846750	Not_EZ	Amphibians	NA	NA	NA	NA
-1206250_2943250	Not_EZ	Amphibians	NA	NA	NA	NA
-1206250_3039750	Not_EZ	Amphibians	NA	NA	NA	NA
-1206250_3136250	Not_EZ	Amphibians	NA	NA	NA	NA
-1206250_3232750	Not_EZ	Amphibians	NA	NA	NA	NA
-1206250_3329250	Not_EZ	Amphibians	4.3366	0.211621	0.422475	NA
-1206250_3522250	Not_EZ	Amphibians	NA	NA	NA	NA
-1206250_3618750	Not_EZ	Amphibians	NA	NA	NA	NA
-1206250_7189250	Not_EZ	Amphibians	NA	NA	NA	NA
-1206250_7285750	Not_EZ	Amphibians	NA	NA	NA	NA
-1206250_7382250	Not_EZ	Amphibians	NA	NA	NA	NA
-1206250_7768250	Not_EZ	Amphibians	NA	NA	NA	NA
-1206250_7864750	Not_EZ	Amphibians	NA	NA	NA	NA
-1206250_7961250	Not_EZ	Amphibians	NA	NA	NA	NA
-1206250_8057750	Not_EZ	Amphibians	NA	NA	NA	NA
-1206250_8154250	Not_EZ	Amphibians	NA	NA	NA	NA
-1206250_8250750	Not_EZ	Amphibians	NA	NA	NA	NA
-1206250_8347250	Not_EZ	Amphibians	NA	NA	NA	NA
-1206250_8443750	Not_EZ	Amphibians	NA	NA	NA	NA
-1206250_8540250	Not_EZ	Amphibians	NA	NA	NA	NA
-1206250_8636750	Not_EZ	Amphibians	NA	NA	NA	NA
-1206250_916750	Not_EZ	Amphibians	15.0657	0.713919	1.66473	NA
-12110750_-2943250	Not_EZ	Amphibians	NA	NA	NA	NA
-12207250_6224250	Not_EZ	Amphibians	NA	NA	NA	NA
-12303750_-3039750	Not_EZ	Amphibians	NA	NA	NA	NA
-12400250_-2943250	Not_EZ	Amphibians	NA	NA	NA	NA
-12400250_6127750	Not_EZ	Amphibians	NA	NA	NA	NA
-12400250_6224250	Not_EZ	Amphibians	NA	NA	NA	NA
-12496750_6127750	Not_EZ	Amphibians	NA	NA	NA	NA
-12593250_6127750	Not_EZ	Amphibians	NA	NA	NA	NA
-12689750_6127750	Not_EZ	Amphibians	NA	NA	NA	NA
-12786250_6127750	Not_EZ	Amphibians	NA	NA	NA	NA
-12882750_-2846750	Not_EZ	Amphibians	NA	NA	NA	NA
-12882750_6127750	Not_EZ	Amphibians	NA	NA	NA	NA
-12979250_-2653750	Not_EZ	Amphibians	NA	NA	NA	NA
-12979250_6031250	Not_EZ	Amphibians	NA	NA	NA	NA
-12979250_6127750	Not_EZ	Amphibians	NA	NA	NA	NA
-1302750_1013250	Not_EZ	Amphibians	6.89422	0.308779	1.39334	NA
-1302750_1109750	Not_EZ	Amphibians	14.3688	0.694073	1.69301	NA
-1302750_1206250	Not_EZ	Amphibians	14.3688	0.694073	1.59376	NA
-1302750_1302750	Not_EZ	Amphibians	12.871	0.675298	1.28291	NA
-1302750_1399250	Not_EZ	Amphibians	12.6753	0.596352	1.16824	NA
-1302750_1495750	Not_EZ	Amphibians	12.2903	0.546104	1.11172	NA
-1302750_1592250	Not_EZ	Amphibians	11.2698	0.470584	1.08436	NA
-1302750_1688750	Not_EZ	Amphibians	10.8174	0.465413	1.04436	NA
-1302750_1785250	Not_EZ	Amphibians	10.013	0.441026	0.913744	NA
-1302750_1881750	Not_EZ	Amphibians	11.7222	0.441026	0.888787	NA
-1302750_1978250	Not_EZ	Amphibians	11.7222	0.417006	0.983229	NA
-1302750_2074750	Not_EZ	Amphibians	8.34128	0.413998	0.814195	NA
-1302750_2171250	Not_EZ	Amphibians	5.02057	0.24876	0.384589	NA
-1302750_2267750	Not_EZ	Amphibians	5.02057	0.24876	0.353784	NA
-1302750_2364250	Not_EZ	Amphibians	5.02057	0.24876	0.331926	NA
-1302750_2460750	Not_EZ	Amphibians	5.02057	0.24876	0.324457	NA
-1302750_2557250	Not_EZ	Amphibians	1.69986	0.0835224	0.104104	NA
-1302750_2653750	Not_EZ	Amphibians	1.69986	0.0835224	0.114918	NA
-1302750_2750250	Not_EZ	Amphibians	NA	NA	NA	NA
-1302750_2846750	Not_EZ	Amphibians	NA	NA	NA	NA
-1302750_2943250	Not_EZ	Amphibians	NA	NA	NA	NA
-1302750_3039750	Not_EZ	Amphibians	NA	NA	NA	NA
-1302750_3136250	Not_EZ	Amphibians	NA	NA	NA	NA
-1302750_3232750	Not_EZ	Amphibians	4.3366	0.211621	0.427346	NA
-1302750_3425750	Not_EZ	Amphibians	NA	NA	NA	NA
-1302750_3522250	Not_EZ	Amphibians	NA	NA	NA	NA
-1302750_7189250	Not_EZ	Amphibians	NA	NA	NA	NA
-1302750_7382250	Not_EZ	Amphibians	NA	NA	NA	NA
-1302750_7768250	Not_EZ	Amphibians	NA	NA	NA	NA
-1302750_7864750	Not_EZ	Amphibians	NA	NA	NA	NA
-1302750_7961250	Not_EZ	Amphibians	NA	NA	NA	NA
-1302750_8057750	Not_EZ	Amphibians	NA	NA	NA	NA
-1302750_8154250	Not_EZ	Amphibians	NA	NA	NA	NA
-1302750_8250750	Not_EZ	Amphibians	NA	NA	NA	NA
-1302750_8347250	Not_EZ	Amphibians	NA	NA	NA	NA
-1302750_8443750	Not_EZ	Amphibians	NA	NA	NA	NA
-1302750_8540250	Not_EZ	Amphibians	NA	NA	NA	NA
-1302750_8636750	Not_EZ	Amphibians	NA	NA	NA	NA
-1302750_8733250	Not_EZ	Amphibians	NA	NA	NA	NA
-1302750_916750	Not_EZ	Amphibians	NA	NA	NA	NA
-13075750_-2653750	Not_EZ	Amphibians	NA	NA	NA	NA
-13075750_6031250	Not_EZ	Amphibians	NA	NA	NA	NA
-13172250_6031250	Not_EZ	Amphibians	NA	NA	NA	NA
-13268750_-2267750	Not_EZ	Amphibians	NA	NA	NA	NA
-13268750_-2557250	Not_EZ	Amphibians	NA	NA	NA	NA
-13268750_-2653750	Not_EZ	Amphibians	NA	NA	NA	NA
-13268750_6031250	Not_EZ	Amphibians	NA	NA	NA	NA
-13365250_-2557250	Not_EZ	Amphibians	NA	NA	NA	NA
-13365250_6031250	Not_EZ	Amphibians	NA	NA	NA	NA
-13461750_-2171250	Not_EZ	Amphibians	NA	NA	NA	NA
-13461750_-2267750	Not_EZ	Amphibians	NA	NA	NA	NA
-13461750_-2653750	Not_EZ	Amphibians	NA	NA	NA	NA
-13461750_-3329250	Not_EZ	Amphibians	NA	NA	NA	NA
-13558250_-2364250	Not_EZ	Amphibians	NA	NA	NA	NA
-13654750_-2171250	Not_EZ	Amphibians	NA	NA	NA	NA
-13654750_-2267750	Not_EZ	Amphibians	NA	NA	NA	NA
-13654750_-2364250	Not_EZ	Amphibians	NA	NA	NA	NA
-13751250_-1302750	Not_EZ	Amphibians	NA	NA	NA	NA
-13751250_-1978250	Not_EZ	Amphibians	NA	NA	NA	NA
-13751250_-2171250	Not_EZ	Amphibians	NA	NA	NA	NA
-13847750_-1109750	Not_EZ	Amphibians	NA	NA	NA	NA
-13847750_-1206250	Not_EZ	Amphibians	NA	NA	NA	NA
-13847750_-1785250	Not_EZ	Amphibians	NA	NA	NA	NA
-13847750_-2171250	Not_EZ	Amphibians	NA	NA	NA	NA
-13944250_-1109750	Not_EZ	Amphibians	NA	NA	NA	NA
-13944250_-1206250	Not_EZ	Amphibians	NA	NA	NA	NA
-13944250_-1978250	Not_EZ	Amphibians	NA	NA	NA	NA
-13944250_-2074750	Not_EZ	Amphibians	NA	NA	NA	NA
-13944250_-2171250	Not_EZ	Amphibians	NA	NA	NA	NA
-1399250_-1013250	Not_EZ	Amphibians	NA	NA	NA	NA
-1399250_1206250	Not_EZ	Amphibians	11.2198	1.83135	2.48864	NA
-1399250_1302750	Not_EZ	Amphibians	12.6753	0.656523	1.46711	NA
-1399250_1399250	Not_EZ	Amphibians	13.0667	0.656523	1.84484	NA
-1399250_1495750	Not_EZ	Amphibians	12.5982	0.568141	1.34325	NA
-1399250_1592250	Not_EZ	Amphibians	11.7692	0.507725	1.10673	NA
-1399250_1688750	Not_EZ	Amphibians	11.7222	0.475755	1.12965	NA
-1399250_1785250	Not_EZ	Amphibians	10.0287	0.45322	0.930946	NA
-1399250_1881750	Not_EZ	Amphibians	10.6841	0.44121	0.879361	NA
-1399250_1978250	Not_EZ	Amphibians	11.7222	0.417006	0.882944	NA
-1399250_2074750	Not_EZ	Amphibians	6.2035	0.306595	0.756179	NA
-1399250_2171250	Not_EZ	Amphibians	4.06573	0.199191	0.33608	NA
-1399250_2267750	Not_EZ	Amphibians	5.02057	0.24876	0.331637	NA
-1399250_2364250	Not_EZ	Amphibians	1.69986	0.0835224	0.105279	NA
-1399250_2460750	Not_EZ	Amphibians	1.69986	0.0835224	0.103669	NA
-1399250_2557250	Not_EZ	Amphibians	NA	NA	NA	NA
-1399250_2653750	Not_EZ	Amphibians	NA	NA	NA	NA
-1399250_2750250	Not_EZ	Amphibians	NA	NA	NA	NA
-1399250_2846750	Not_EZ	Amphibians	NA	NA	NA	NA
-1399250_2943250	Not_EZ	Amphibians	NA	NA	NA	NA
-1399250_3039750	Not_EZ	Amphibians	4.3366	0.211621	0.412262	NA
-1399250_3232750	Not_EZ	Amphibians	NA	NA	NA	NA
-1399250_3425750	Not_EZ	Amphibians	16.1424	0.703322	1.21211	NA
-1399250_7671750	Not_EZ	Amphibians	NA	NA	NA	NA
-1399250_7768250	Not_EZ	Amphibians	NA	NA	NA	NA
-1399250_7864750	Not_EZ	Amphibians	NA	NA	NA	NA
-1399250_7961250	Not_EZ	Amphibians	NA	NA	NA	NA
-1399250_8057750	Not_EZ	Amphibians	NA	NA	NA	NA
-1399250_8154250	Not_EZ	Amphibians	NA	NA	NA	NA
-1399250_8250750	Not_EZ	Amphibians	NA	NA	NA	NA
-1399250_8347250	Not_EZ	Amphibians	NA	NA	NA	NA
-1399250_8443750	Not_EZ	Amphibians	NA	NA	NA	NA
-1399250_8540250	Not_EZ	Amphibians	NA	NA	NA	NA
-1399250_8636750	Not_EZ	Amphibians	NA	NA	NA	NA
-14040750_-1013250	Not_EZ	Amphibians	NA	NA	NA	NA
-14040750_-1978250	Not_EZ	Amphibians	NA	NA	NA	NA
-14040750_-2074750	Not_EZ	Amphibians	NA	NA	NA	NA
-14040750_-2943250	Not_EZ	Amphibians	NA	NA	NA	NA
-14137250_-1978250	Not_EZ	Amphibians	NA	NA	NA	NA
-14137250_-2171250	Not_EZ	Amphibians	NA	NA	NA	NA
-14233750_-1785250	Not_EZ	Amphibians	NA	NA	NA	NA
-14233750_-1881750	Not_EZ	Amphibians	NA	NA	NA	NA
-14233750_-1978250	Not_EZ	Amphibians	NA	NA	NA	NA
-14233750_-2846750	Not_EZ	Amphibians	NA	NA	NA	NA
-14330250_-1785250	Not_EZ	Amphibians	NA	NA	NA	NA
-14330250_-1881750	Not_EZ	Amphibians	NA	NA	NA	NA
-14330250_-1978250	Not_EZ	Amphibians	NA	NA	NA	NA
-14330250_-5259250	Not_EZ	Amphibians	NA	NA	NA	NA
-14426750_-1881750	Not_EZ	Amphibians	NA	NA	NA	NA
-14426750_-2750250	Not_EZ	Amphibians	NA	NA	NA	NA
-14426750_-5259250	Not_EZ	Amphibians	NA	NA	NA	NA
-144750_1013250	Not_EZ	Amphibians	11.7222	0.475755	1.28584	NA
-144750_1109750	Not_EZ	Amphibians	11.7222	0.539695	1.29157	NA
-144750_1206250	Not_EZ	Amphibians	10.4309	0.470584	1.03971	NA
-144750_1302750	Not_EZ	Amphibians	10.4309	0.470584	1.17156	NA
-144750_1399250	Not_EZ	Amphibians	10.0444	0.445299	0.94475	NA
-144750_1495750	Not_EZ	Amphibians	9.72429	0.424192	0.931754	NA
-144750_1592250	Not_EZ	Amphibians	9.30575	0.413998	0.976302	NA
-144750_1688750	Not_EZ	Amphibians	9.64596	0.417006	1.09594	NA
-144750_1785250	Not_EZ	Amphibians	9.26026	0.413998	0.70494	NA
-144750_1881750	Not_EZ	Amphibians	8.34128	0.413998	0.616607	NA
-144750_1978250	Not_EZ	Amphibians	6.2035	0.306595	0.368645	NA
-144750_2074750	Not_EZ	Amphibians	5.02057	0.24876	0.286118	NA
-144750_2171250	Not_EZ	Amphibians	5.02057	0.24876	0.235356	NA
-144750_2267750	Not_EZ	Amphibians	8.34128	0.413998	0.4084	NA
-144750_2364250	Not_EZ	Amphibians	8.34128	0.413998	0.4102	NA
-144750_2460750	Not_EZ	Amphibians	NA	NA	NA	NA
-144750_2557250	Not_EZ	Amphibians	NA	NA	NA	NA
-144750_2653750	Not_EZ	Amphibians	NA	NA	NA	NA
-144750_2750250	Not_EZ	Amphibians	NA	NA	NA	NA
-144750_2846750	Not_EZ	Amphibians	NA	NA	NA	NA
-144750_2943250	Not_EZ	Amphibians	NA	NA	NA	NA
-144750_3039750	Not_EZ	Amphibians	NA	NA	NA	NA
-144750_3136250	Not_EZ	Amphibians	NA	NA	NA	NA
-144750_3232750	Not_EZ	Amphibians	NA	NA	NA	NA
-144750_3329250	Not_EZ	Amphibians	NA	NA	NA	NA
-144750_3425750	Not_EZ	Amphibians	NA	NA	NA	NA
-144750_3522250	Not_EZ	Amphibians	NA	NA	NA	NA
-144750_3618750	Not_EZ	Amphibians	16.1424	0.703322	0.858914	NA
-144750_3715250	Not_EZ	Amphibians	4.3366	0.211621	0.288085	NA
-144750_3811750	Not_EZ	Amphibians	10.6316	0.47988	0.743078	NA
-144750_3908250	Not_EZ	Amphibians	10.6316	0.47988	0.768653	NA
-144750_4004750	Not_EZ	Amphibians	10.6316	0.47988	0.927108	NA
-144750_4101250	Not_EZ	Amphibians	13.387	0.5916	1.07374	NA
-144750_4197750	Not_EZ	Amphibians	10.6316	0.47988	1.053	NA
-144750_4294250	Not_EZ	Amphibians	NA	NA	NA	NA
-144750_4583750	Not_EZ	Amphibians	15.6705	0.918181	3.0055	NA
-144750_4680250	Not_EZ	Amphibians	16.0485	0.880262	2.70221	NA
-144750_4776750	Not_EZ	Amphibians	15.6705	0.842343	2.1246	NA
-144750_4873250	Not_EZ	Amphibians	13.8325	0.8267	2.22645	NA
-144750_4969750	Not_EZ	Amphibians	13.8325	0.8267	2.59812	NA
-144750_5066250	Not_EZ	Amphibians	13.8325	0.8267	2.38824	NA
-144750_5162750	Not_EZ	Amphibians	11.7331	0.563261	2.11994	NA
-144750_5452250	Not_EZ	Amphibians	NA	NA	NA	NA
-144750_5548750	Not_EZ	Amphibians	5.39588	0.287121	1.85404	NA
-144750_5645250	Not_EZ	Amphibians	6.15008	0.32834	2.10946	NA
-144750_5838250	Not_EZ	Amphibians	NA	NA	NA	NA
-144750_5934750	Not_EZ	Amphibians	NA	NA	NA	NA
-144750_6031250	Not_EZ	Amphibians	5.39588	0.287121	1.26769	NA
-144750_6127750	Not_EZ	Amphibians	5.39588	0.287121	1.28038	NA
-144750_6224250	Not_EZ	Amphibians	5.39588	0.287121	1.34705	NA
-144750_627250	Not_EZ	Amphibians	14.3688	0.834034	1.86704	NA
-144750_6320750	Not_EZ	Amphibians	5.39588	0.287121	1.47011	NA
-144750_6417250	Not_EZ	Amphibians	5.39588	0.287121	1.44462	NA
-144750_6610250	Not_EZ	Amphibians	4.95842	0.259348	1.44066	NA
-144750_6803250	Not_EZ	Amphibians	NA	NA	NA	NA
-144750_6899750	Not_EZ	Amphibians	NA	NA	NA	NA
-144750_723750	Not_EZ	Amphibians	11.7222	0.637103	1.26392	NA
-144750_820250	Not_EZ	Amphibians	11.2698	0.617596	1.19223	NA
-144750_916750	Not_EZ	Amphibians	11.7222	0.475755	1.24145	NA
-14523250_-1881750	Not_EZ	Amphibians	NA	NA	NA	NA
-14523250_-1978250	Not_EZ	Amphibians	NA	NA	NA	NA
-14523250_-2171250	Not_EZ	Amphibians	NA	NA	NA	NA
-14523250_-5162750	Not_EZ	Amphibians	NA	NA	NA	NA
-14619750_-1785250	Not_EZ	Amphibians	NA	NA	NA	NA
-14619750_-2171250	Not_EZ	Amphibians	NA	NA	NA	NA
-14716250_-2074750	Not_EZ	Amphibians	NA	NA	NA	NA
-14812750_-2074750	Not_EZ	Amphibians	NA	NA	NA	NA
-14909250_-1206250	Not_EZ	Amphibians	NA	NA	NA	NA
-1495750_1399250	Not_EZ	Amphibians	13.0667	0.656523	1.5024	NA
-1495750_1495750	Not_EZ	Amphibians	12.5982	0.616138	1.31772	NA
-1495750_1592250	Not_EZ	Amphibians	12.2903	0.546104	1.16024	NA
-1495750_1688750	Not_EZ	Amphibians	11.7692	0.507725	1.15024	NA
-1495750_1785250	Not_EZ	Amphibians	10.8833	0.470584	1.18528	NA
-1495750_1881750	Not_EZ	Amphibians	10.6841	0.44121	0.873618	NA
-1495750_1978250	Not_EZ	Amphibians	11.7222	0.417006	0.909748	NA
-1495750_2074750	Not_EZ	Amphibians	8.34128	0.413998	0.709466	NA
-1495750_2171250	Not_EZ	Amphibians	4.06573	0.199191	0.333515	NA
-1495750_2267750	Not_EZ	Amphibians	1.69986	0.0835224	0.119425	NA
-1495750_2364250	Not_EZ	Amphibians	NA	NA	NA	NA
-1495750_2460750	Not_EZ	Amphibians	NA	NA	NA	NA
-1495750_2557250	Not_EZ	Amphibians	NA	NA	NA	NA
-1495750_2653750	Not_EZ	Amphibians	NA	NA	NA	NA
-1495750_2750250	Not_EZ	Amphibians	NA	NA	NA	NA
-1495750_2846750	Not_EZ	Amphibians	NA	NA	NA	NA
-1495750_3425750	Not_EZ	Amphibians	NA	NA	NA	NA
-1495750_3618750	Not_EZ	Amphibians	NA	NA	NA	NA
-1495750_3908250	Not_EZ	Amphibians	NA	NA	NA	NA
-1495750_4004750	Not_EZ	Amphibians	NA	NA	NA	NA
-1495750_7671750	Not_EZ	Amphibians	NA	NA	NA	NA
-1495750_7768250	Not_EZ	Amphibians	NA	NA	NA	NA
-1495750_7864750	Not_EZ	Amphibians	NA	NA	NA	NA
-1495750_7961250	Not_EZ	Amphibians	NA	NA	NA	NA
-1495750_8057750	Not_EZ	Amphibians	NA	NA	NA	NA
-1495750_8154250	Not_EZ	Amphibians	NA	NA	NA	NA
-1495750_8250750	Not_EZ	Amphibians	NA	NA	NA	NA
-1495750_8347250	Not_EZ	Amphibians	NA	NA	NA	NA
-1495750_8443750	Not_EZ	Amphibians	NA	NA	NA	NA
-1495750_8540250	Not_EZ	Amphibians	NA	NA	NA	NA
-1495750_8636750	Not_EZ	Amphibians	NA	NA	NA	NA
-15005750_-1399250	Not_EZ	Amphibians	NA	NA	NA	NA
-15005750_2364250	Not_EZ	Amphibians	8.28913	0.41909	1	NA
-15005750_2460750	Not_EZ	Amphibians	6.51142	0.332473	0.941783	NA
-15005750_2557250	Not_EZ	Amphibians	6.51142	0.332473	0.699891	NA
-15102250_-2653750	Not_EZ	Amphibians	NA	NA	NA	NA
-15102250_2364250	Not_EZ	Amphibians	8.28913	0.41909	1	NA
-15102250_2557250	Not_EZ	Amphibians	NA	NA	NA	NA
-15102250_2653750	Not_EZ	Amphibians	11.9435	0.557792	0.663117	NA
-15198750_-2460750	Not_EZ	Amphibians	NA	NA	NA	NA
-15198750_2653750	Not_EZ	Amphibians	3.91676	0.20888	1	NA
-15295250_-2460750	Not_EZ	Amphibians	NA	NA	NA	NA
-15295250_-2557250	Not_EZ	Amphibians	NA	NA	NA	NA
-15295250_2653750	Not_EZ	Amphibians	NA	NA	NA	NA
-15295250_2750250	Not_EZ	Amphibians	NA	NA	NA	NA
-15391750_-2364250	Not_EZ	Amphibians	NA	NA	NA	NA
-15391750_2846750	Not_EZ	Amphibians	NA	NA	NA	NA
-15488250_-2364250	Not_EZ	Amphibians	NA	NA	NA	NA
-15488250_-530750	Not_EZ	Amphibians	NA	NA	NA	NA
-15584750_-723750	Not_EZ	Amphibians	NA	NA	NA	NA
-15681250_-1109750	Not_EZ	Amphibians	NA	NA	NA	NA
-15681250_2846750	Not_EZ	Amphibians	NA	NA	NA	NA
-15777750_241250	Not_EZ	Amphibians	NA	NA	NA	NA
-15874250_3039750	Not_EZ	Amphibians	NA	NA	NA	NA
-1592250_1399250	Not_EZ	Amphibians	13.0667	0.616138	1.11058	NA
-1592250_1495750	Not_EZ	Amphibians	12.5982	0.616138	1.31908	NA
-1592250_1592250	Not_EZ	Amphibians	12.5982	0.568141	1.25505	NA
-1592250_1688750	Not_EZ	Amphibians	11.8162	0.539695	1.25722	NA
-1592250_1785250	Not_EZ	Amphibians	12.0533	0.542899	1.23034	NA
-1592250_1881750	Not_EZ	Amphibians	10.6841	0.44121	0.897797	NA
-1592250_1978250	Not_EZ	Amphibians	11.7222	0.417006	0.954714	NA
-1592250_2074750	Not_EZ	Amphibians	4.06573	0.199191	0.342353	NA
-1592250_2364250	Not_EZ	Amphibians	NA	NA	NA	NA
-1592250_2460750	Not_EZ	Amphibians	NA	NA	NA	NA
-1592250_2557250	Not_EZ	Amphibians	NA	NA	NA	NA
-1592250_2653750	Not_EZ	Amphibians	NA	NA	NA	NA
-1592250_3425750	Not_EZ	Amphibians	18.3337	0.886503	1.56136	NA
-1592250_7575250	Not_EZ	Amphibians	NA	NA	NA	NA
-1592250_7671750	Not_EZ	Amphibians	NA	NA	NA	NA
-1592250_7768250	Not_EZ	Amphibians	NA	NA	NA	NA
-1592250_7864750	Not_EZ	Amphibians	NA	NA	NA	NA
-1592250_7961250	Not_EZ	Amphibians	NA	NA	NA	NA
-1592250_8057750	Not_EZ	Amphibians	NA	NA	NA	NA
-1592250_8154250	Not_EZ	Amphibians	NA	NA	NA	NA
-1592250_8250750	Not_EZ	Amphibians	NA	NA	NA	NA
-1592250_8347250	Not_EZ	Amphibians	NA	NA	NA	NA
-1592250_8443750	Not_EZ	Amphibians	NA	NA	NA	NA
-1592250_8540250	Not_EZ	Amphibians	NA	NA	NA	NA
-1592250_8636750	Not_EZ	Amphibians	NA	NA	NA	NA
-15970750_-1206250	Not_EZ	Amphibians	NA	NA	NA	NA
-15970750_-1302750	Not_EZ	Amphibians	NA	NA	NA	NA
-15970750_434250	Not_EZ	Amphibians	NA	NA	NA	NA
-15970750_530750	Not_EZ	Amphibians	NA	NA	NA	NA
-16067250_-48250	Not_EZ	Amphibians	NA	NA	NA	NA
-16067250_627250	Not_EZ	Amphibians	NA	NA	NA	NA
-16163750_3136250	Not_EZ	Amphibians	NA	NA	NA	NA
-16163750_723750	Not_EZ	Amphibians	NA	NA	NA	NA
-16356750_-3522250	Not_EZ	Amphibians	NA	NA	NA	NA
-16356750_3136250	Not_EZ	Amphibians	NA	NA	NA	NA
-16453250_-1302750	Not_EZ	Amphibians	NA	NA	NA	NA
-16453250_-2364250	Not_EZ	Amphibians	NA	NA	NA	NA
-16453250_3425750	Not_EZ	Amphibians	NA	NA	NA	NA
-16549750_-1785250	Not_EZ	Amphibians	NA	NA	NA	NA
-16549750_2074750	Not_EZ	Amphibians	NA	NA	NA	NA
-16646250_-1785250	Not_EZ	Amphibians	NA	NA	NA	NA
-16742750_-1785250	Not_EZ	Amphibians	NA	NA	NA	NA
-16742750_-2653750	Not_EZ	Amphibians	NA	NA	NA	NA
-16839250_-2267750	Not_EZ	Amphibians	NA	NA	NA	NA
-16839250_-2364250	Not_EZ	Amphibians	NA	NA	NA	NA
-16839250_-2460750	Not_EZ	Amphibians	NA	NA	NA	NA
-16839250_-2557250	Not_EZ	Amphibians	NA	NA	NA	NA
-16839250_-2750250	Not_EZ	Amphibians	NA	NA	NA	NA
-1688750_1495750	Not_EZ	Amphibians	NA	NA	NA	NA
-1688750_1592250	Not_EZ	Amphibians	NA	NA	NA	NA
-1688750_1688750	Not_EZ	Amphibians	NA	NA	NA	NA
-1688750_3329250	Not_EZ	Amphibians	NA	NA	NA	NA
-1688750_3425750	Not_EZ	Amphibians	NA	NA	NA	NA
-1688750_3522250	Not_EZ	Amphibians	NA	NA	NA	NA
-1688750_7671750	Not_EZ	Amphibians	NA	NA	NA	NA
-1688750_7768250	Not_EZ	Amphibians	NA	NA	NA	NA
-1688750_7864750	Not_EZ	Amphibians	NA	NA	NA	NA
-1688750_7961250	Not_EZ	Amphibians	NA	NA	NA	NA
-1688750_8057750	Not_EZ	Amphibians	NA	NA	NA	NA
-1688750_8154250	Not_EZ	Amphibians	NA	NA	NA	NA
-1688750_8250750	Not_EZ	Amphibians	NA	NA	NA	NA
-1688750_8347250	Not_EZ	Amphibians	NA	NA	NA	NA
-1688750_8443750	Not_EZ	Amphibians	NA	NA	NA	NA
-1688750_8540250	Not_EZ	Amphibians	NA	NA	NA	NA
-1688750_8636750	Not_EZ	Amphibians	NA	NA	NA	NA
-16935750_-1399250	Not_EZ	Amphibians	NA	NA	NA	NA
-16935750_-1688750	Not_EZ	Amphibians	NA	NA	NA	NA
-16935750_-2171250	Not_EZ	Amphibians	NA	NA	NA	NA
-16935750_-2267750	Not_EZ	Amphibians	NA	NA	NA	NA
-16935750_-2460750	Not_EZ	Amphibians	NA	NA	NA	NA
-17032250_-1109750	Not_EZ	Amphibians	NA	NA	NA	NA
-17032250_-1978250	Not_EZ	Amphibians	NA	NA	NA	NA
-17128750_-1013250	Not_EZ	Amphibians	NA	NA	NA	NA
-17128750_-434250	Not_EZ	Amphibians	NA	NA	NA	NA
-17128750_-530750	Not_EZ	Amphibians	NA	NA	NA	NA
-17225250_-1881750	Not_EZ	Amphibians	NA	NA	NA	NA
-17225250_-2364250	Not_EZ	Amphibians	NA	NA	NA	NA
-17225250_-2557250	Not_EZ	Amphibians	NA	NA	NA	NA
-17225250_-337750	Not_EZ	Amphibians	NA	NA	NA	NA
-17225250_-530750	Not_EZ	Amphibians	NA	NA	NA	NA
-17321750_-1592250	Not_EZ	Amphibians	NA	NA	NA	NA
-17321750_-2171250	Not_EZ	Amphibians	NA	NA	NA	NA
-17321750_-2267750	Not_EZ	Amphibians	NA	NA	NA	NA
-17321750_-2364250	Not_EZ	Amphibians	NA	NA	NA	NA
-17418250_-2074750	Not_EZ	Amphibians	NA	NA	NA	NA
-17418250_-2171250	Not_EZ	Amphibians	NA	NA	NA	NA
-17418250_-2267750	Not_EZ	Amphibians	NA	NA	NA	NA
-17418250_-2364250	Not_EZ	Amphibians	NA	NA	NA	NA
-17418250_-434250	Not_EZ	Amphibians	NA	NA	NA	NA
-17418250_-530750	Not_EZ	Amphibians	NA	NA	NA	NA
-17514750_-1785250	Not_EZ	Amphibians	NA	NA	NA	NA
-17514750_-2074750	Not_EZ	Amphibians	12.3482	1.56318	1.5979	NA
-17514750_-2171250	Not_EZ	Amphibians	NA	NA	NA	NA
-17611250_-1978250	Not_EZ	Amphibians	NA	NA	NA	NA
-17611250_-2074750	Not_EZ	Amphibians	NA	NA	NA	NA
-17707750_144750	Not_EZ	Amphibians	NA	NA	NA	NA
-17707750_48250	Not_EZ	Amphibians	NA	NA	NA	NA
-1785250_-6610250	Not_EZ	Amphibians	NA	NA	NA	NA
-1785250_-6706750	Not_EZ	Amphibians	NA	NA	NA	NA
-1785250_-6803250	Not_EZ	Amphibians	NA	NA	NA	NA
-1785250_7575250	Not_EZ	Amphibians	NA	NA	NA	NA
-1785250_7671750	Not_EZ	Amphibians	NA	NA	NA	NA
-1785250_7768250	Not_EZ	Amphibians	NA	NA	NA	NA
-1785250_7864750	Not_EZ	Amphibians	NA	NA	NA	NA
-1785250_7961250	Not_EZ	Amphibians	NA	NA	NA	NA
-1785250_8057750	Not_EZ	Amphibians	NA	NA	NA	NA
-1785250_8154250	Not_EZ	Amphibians	NA	NA	NA	NA
-1785250_8250750	Not_EZ	Amphibians	NA	NA	NA	NA
-1785250_8347250	Not_EZ	Amphibians	NA	NA	NA	NA
-1785250_8443750	Not_EZ	Amphibians	NA	NA	NA	NA
-1785250_8540250	Not_EZ	Amphibians	NA	NA	NA	NA
-1881750_-6513750	Not_EZ	Amphibians	NA	NA	NA	NA
-1881750_7478750	Not_EZ	Amphibians	NA	NA	NA	NA
-1881750_7575250	Not_EZ	Amphibians	NA	NA	NA	NA
-1881750_7671750	Not_EZ	Amphibians	NA	NA	NA	NA
-1881750_7768250	Not_EZ	Amphibians	NA	NA	NA	NA
-1881750_7864750	Not_EZ	Amphibians	NA	NA	NA	NA
-1881750_7961250	Not_EZ	Amphibians	NA	NA	NA	NA
-1881750_8057750	Not_EZ	Amphibians	NA	NA	NA	NA
-1881750_8154250	Not_EZ	Amphibians	NA	NA	NA	NA
-1881750_8250750	Not_EZ	Amphibians	NA	NA	NA	NA
-1881750_8347250	Not_EZ	Amphibians	NA	NA	NA	NA
-1881750_8443750	Not_EZ	Amphibians	NA	NA	NA	NA
-1881750_8540250	Not_EZ	Amphibians	NA	NA	NA	NA
-1978250_-6513750	Not_EZ	Amphibians	NA	NA	NA	NA
-1978250_7478750	Not_EZ	Amphibians	NA	NA	NA	NA
-1978250_7575250	Not_EZ	Amphibians	NA	NA	NA	NA
-1978250_7671750	Not_EZ	Amphibians	NA	NA	NA	NA
-1978250_7768250	Not_EZ	Amphibians	NA	NA	NA	NA
-1978250_7864750	Not_EZ	Amphibians	NA	NA	NA	NA
-1978250_7961250	Not_EZ	Amphibians	NA	NA	NA	NA
-1978250_8057750	Not_EZ	Amphibians	NA	NA	NA	NA
-1978250_8154250	Not_EZ	Amphibians	NA	NA	NA	NA
-1978250_8250750	Not_EZ	Amphibians	NA	NA	NA	NA
-1978250_8347250	Not_EZ	Amphibians	NA	NA	NA	NA
-1978250_8443750	Not_EZ	Amphibians	NA	NA	NA	NA
-1978250_8540250	Not_EZ	Amphibians	NA	NA	NA	NA
-1978250_8636750	Not_EZ	Amphibians	NA	NA	NA	NA
-2074750_7382250	Not_EZ	Amphibians	NA	NA	NA	NA
-2074750_7478750	Not_EZ	Amphibians	NA	NA	NA	NA
-2074750_7575250	Not_EZ	Amphibians	NA	NA	NA	NA
-2074750_7671750	Not_EZ	Amphibians	NA	NA	NA	NA
-2074750_7768250	Not_EZ	Amphibians	NA	NA	NA	NA
-2074750_7864750	Not_EZ	Amphibians	NA	NA	NA	NA
-2074750_7961250	Not_EZ	Amphibians	NA	NA	NA	NA
-2074750_8057750	Not_EZ	Amphibians	NA	NA	NA	NA
-2074750_8154250	Not_EZ	Amphibians	NA	NA	NA	NA
-2074750_8250750	Not_EZ	Amphibians	NA	NA	NA	NA
-2074750_8347250	Not_EZ	Amphibians	NA	NA	NA	NA
-2074750_8443750	Not_EZ	Amphibians	NA	NA	NA	NA
-2074750_8540250	Not_EZ	Amphibians	NA	NA	NA	NA
-2074750_8636750	Not_EZ	Amphibians	NA	NA	NA	NA
-2171250_4487250	Not_EZ	Amphibians	NA	NA	NA	NA
-2171250_4583750	Not_EZ	Amphibians	4.92722	0.249734	0.412639	NA
-2171250_7382250	Not_EZ	Amphibians	NA	NA	NA	NA
-2171250_7478750	Not_EZ	Amphibians	NA	NA	NA	NA
-2171250_7575250	Not_EZ	Amphibians	NA	NA	NA	NA
-2171250_7671750	Not_EZ	Amphibians	NA	NA	NA	NA
-2171250_7768250	Not_EZ	Amphibians	NA	NA	NA	NA
-2171250_7864750	Not_EZ	Amphibians	NA	NA	NA	NA
-2171250_7961250	Not_EZ	Amphibians	NA	NA	NA	NA
-2171250_8057750	Not_EZ	Amphibians	NA	NA	NA	NA
-2171250_8154250	Not_EZ	Amphibians	NA	NA	NA	NA
-2171250_8250750	Not_EZ	Amphibians	NA	NA	NA	NA
-2171250_8347250	Not_EZ	Amphibians	NA	NA	NA	NA
-2171250_8443750	Not_EZ	Amphibians	NA	NA	NA	NA
-2171250_8540250	Not_EZ	Amphibians	NA	NA	NA	NA
-2171250_8636750	Not_EZ	Amphibians	NA	NA	NA	NA
-2267750_1881750	Not_EZ	Amphibians	11.7222	0.417006	0.442487	NA
-2267750_1978250	Not_EZ	Amphibians	NA	NA	NA	NA
-2267750_2074750	Not_EZ	Amphibians	NA	NA	NA	NA
-2267750_4583750	Not_EZ	Amphibians	NA	NA	NA	NA
-2267750_7382250	Not_EZ	Amphibians	NA	NA	NA	NA
-2267750_7478750	Not_EZ	Amphibians	NA	NA	NA	NA
-2267750_7575250	Not_EZ	Amphibians	NA	NA	NA	NA
-2267750_7671750	Not_EZ	Amphibians	NA	NA	NA	NA
-2267750_7768250	Not_EZ	Amphibians	NA	NA	NA	NA
-2267750_7864750	Not_EZ	Amphibians	NA	NA	NA	NA
-2267750_7961250	Not_EZ	Amphibians	NA	NA	NA	NA
-2267750_8057750	Not_EZ	Amphibians	NA	NA	NA	NA
-2267750_8154250	Not_EZ	Amphibians	NA	NA	NA	NA
-2267750_8250750	Not_EZ	Amphibians	NA	NA	NA	NA
-2267750_8347250	Not_EZ	Amphibians	NA	NA	NA	NA
-2267750_8443750	Not_EZ	Amphibians	NA	NA	NA	NA
-2267750_8540250	Not_EZ	Amphibians	NA	NA	NA	NA
-2267750_8636750	Not_EZ	Amphibians	NA	NA	NA	NA
-2364250_1785250	Not_EZ	Amphibians	NA	NA	NA	NA
-2364250_1881750	Not_EZ	Amphibians	NA	NA	NA	NA
-2364250_2074750	Not_EZ	Amphibians	NA	NA	NA	NA
-2364250_4680250	Not_EZ	Amphibians	NA	NA	NA	NA
-2364250_7285750	Not_EZ	Amphibians	NA	NA	NA	NA
-2364250_7382250	Not_EZ	Amphibians	NA	NA	NA	NA
-2364250_7478750	Not_EZ	Amphibians	NA	NA	NA	NA
-2364250_7575250	Not_EZ	Amphibians	NA	NA	NA	NA
-2364250_7671750	Not_EZ	Amphibians	NA	NA	NA	NA
-2364250_7768250	Not_EZ	Amphibians	NA	NA	NA	NA
-2364250_7864750	Not_EZ	Amphibians	NA	NA	NA	NA
-2364250_7961250	Not_EZ	Amphibians	NA	NA	NA	NA
-2364250_8057750	Not_EZ	Amphibians	NA	NA	NA	NA
-2364250_8154250	Not_EZ	Amphibians	NA	NA	NA	NA
-2364250_8250750	Not_EZ	Amphibians	NA	NA	NA	NA
-2364250_8347250	Not_EZ	Amphibians	NA	NA	NA	NA
-2364250_8443750	Not_EZ	Amphibians	NA	NA	NA	NA
-2364250_8540250	Not_EZ	Amphibians	NA	NA	NA	NA
-2364250_8636750	Not_EZ	Amphibians	NA	NA	NA	NA
-241250_1013250	Not_EZ	Amphibians	12.1602	0.521948	1.23389	NA
-241250_1109750	Not_EZ	Amphibians	10.8174	0.465413	1.16452	NA
-241250_1206250	Not_EZ	Amphibians	10.0444	0.465413	1.15741	NA
-241250_1302750	Not_EZ	Amphibians	10.4309	0.470584	1.05943	NA
-241250_1399250	Not_EZ	Amphibians	10.0444	0.465413	0.988822	NA
-241250_1495750	Not_EZ	Amphibians	9.80262	0.431378	0.980056	NA
-241250_1592250	Not_EZ	Amphibians	9.28301	0.408816	0.970779	NA
-241250_1688750	Not_EZ	Amphibians	9.47586	0.415502	1.07288	NA
-241250_1785250	Not_EZ	Amphibians	9.26026	0.413998	0.896069	NA
-241250_1881750	Not_EZ	Amphibians	10.0317	0.415502	0.713616	NA
-241250_1978250	Not_EZ	Amphibians	6.2035	0.306595	0.365127	NA
-241250_2074750	Not_EZ	Amphibians	4.06573	0.199191	0.282144	NA
-241250_2171250	Not_EZ	Amphibians	5.02057	0.24876	0.220522	NA
-241250_2267750	Not_EZ	Amphibians	8.34128	0.413998	0.396194	NA
-241250_2364250	Not_EZ	Amphibians	8.34128	0.413998	0.361363	NA
-241250_2460750	Not_EZ	Amphibians	NA	NA	NA	NA
-241250_2557250	Not_EZ	Amphibians	NA	NA	NA	NA
-241250_2653750	Not_EZ	Amphibians	NA	NA	NA	NA
-241250_2750250	Not_EZ	Amphibians	NA	NA	NA	NA
-241250_2846750	Not_EZ	Amphibians	NA	NA	NA	NA
-241250_2943250	Not_EZ	Amphibians	NA	NA	NA	NA
-241250_3039750	Not_EZ	Amphibians	NA	NA	NA	NA
-241250_3136250	Not_EZ	Amphibians	NA	NA	NA	NA
-241250_3232750	Not_EZ	Amphibians	NA	NA	NA	NA
-241250_3329250	Not_EZ	Amphibians	NA	NA	NA	NA
-241250_3425750	Not_EZ	Amphibians	NA	NA	NA	NA
-241250_3522250	Not_EZ	Amphibians	NA	NA	NA	NA
-241250_3618750	Not_EZ	Amphibians	NA	NA	NA	NA
-241250_3715250	Not_EZ	Amphibians	10.6316	0.47988	0.632395	NA
-241250_3811750	Not_EZ	Amphibians	10.6316	0.47988	0.746341	NA
-241250_3908250	Not_EZ	Amphibians	10.6316	0.47988	0.85475	NA
-241250_4004750	Not_EZ	Amphibians	10.6316	0.47988	0.944657	NA
-241250_4101250	Not_EZ	Amphibians	13.387	0.5916	1.383	NA
-241250_4197750	Not_EZ	Amphibians	10.6316	0.703322	1.81814	NA
-241250_4294250	Not_EZ	Amphibians	NA	NA	NA	NA
-241250_4390750	Not_EZ	Amphibians	NA	NA	NA	NA
-241250_4487250	Not_EZ	Amphibians	14.2105	1.25668	3.14209	NA
-241250_4583750	Not_EZ	Amphibians	9.52704	0.864619	2.23819	NA
-241250_4680250	Not_EZ	Amphibians	11.9945	0.811057	2.44011	NA
-241250_4776750	Not_EZ	Amphibians	15.6705	0.842343	2.53124	NA
-241250_4873250	Not_EZ	Amphibians	13.8325	0.8267	2.48021	NA
-241250_4969750	Not_EZ	Amphibians	11.9945	0.811057	1.82036	NA
-241250_5066250	Not_EZ	Amphibians	13.8325	0.8267	2.39129	NA
-241250_5162750	Not_EZ	Amphibians	11.7331	0.811057	2.43816	NA
-241250_5548750	Not_EZ	Amphibians	NA	NA	NA	NA
-241250_5645250	Not_EZ	Amphibians	6.15008	0.32834	2.0816	NA
-241250_5741750	Not_EZ	Amphibians	6.15008	0.32834	2.04176	NA
-241250_5838250	Not_EZ	Amphibians	NA	NA	NA	NA
-241250_6031250	Not_EZ	Amphibians	5.39588	0.287121	1.30685	NA
-241250_6127750	Not_EZ	Amphibians	6.15008	0.32834	2.32787	NA
-241250_627250	Not_EZ	Amphibians	11.7222	0.860628	1.86107	NA
-241250_6320750	Not_EZ	Amphibians	5.39588	0.287121	1.34766	NA
-241250_6417250	Not_EZ	Amphibians	5.39588	0.287121	1.29818	NA
-241250_6513750	Not_EZ	Amphibians	5.39588	0.287121	1.26243	NA
-241250_6610250	Not_EZ	Amphibians	4.95842	0.259348	1.29686	NA
-241250_6706750	Not_EZ	Amphibians	4.95842	0.259348	1.27539	NA
-241250_6803250	Not_EZ	Amphibians	NA	NA	NA	NA
-241250_723750	Not_EZ	Amphibians	12.1451	0.745278	1.45148	NA
-241250_820250	Not_EZ	Amphibians	12.1451	0.646813	1.53388	NA
-241250_916750	Not_EZ	Amphibians	11.2698	0.470584	1.22332	NA
-2460750_-6417250	Not_EZ	Amphibians	NA	NA	NA	NA
-2460750_1785250	Not_EZ	Amphibians	NA	NA	NA	NA
-2460750_1881750	Not_EZ	Amphibians	NA	NA	NA	NA
-2460750_2074750	Not_EZ	Amphibians	NA	NA	NA	NA
-2460750_4583750	Not_EZ	Amphibians	NA	NA	NA	NA
-2460750_7189250	Not_EZ	Amphibians	NA	NA	NA	NA
-2460750_7285750	Not_EZ	Amphibians	NA	NA	NA	NA
-2460750_7382250	Not_EZ	Amphibians	NA	NA	NA	NA
-2460750_7478750	Not_EZ	Amphibians	NA	NA	NA	NA
-2460750_7575250	Not_EZ	Amphibians	NA	NA	NA	NA
-2460750_7671750	Not_EZ	Amphibians	NA	NA	NA	NA
-2460750_7768250	Not_EZ	Amphibians	NA	NA	NA	NA
-2460750_7864750	Not_EZ	Amphibians	NA	NA	NA	NA
-2460750_7961250	Not_EZ	Amphibians	NA	NA	NA	NA
-2460750_8057750	Not_EZ	Amphibians	NA	NA	NA	NA
-2460750_8154250	Not_EZ	Amphibians	NA	NA	NA	NA
-2460750_8250750	Not_EZ	Amphibians	NA	NA	NA	NA
-2460750_8347250	Not_EZ	Amphibians	NA	NA	NA	NA
-2460750_8443750	Not_EZ	Amphibians	NA	NA	NA	NA
-2460750_8540250	Not_EZ	Amphibians	NA	NA	NA	NA
-2460750_8636750	Not_EZ	Amphibians	NA	NA	NA	NA
-2557250_7092750	Not_EZ	Amphibians	NA	NA	NA	NA
-2557250_7189250	Not_EZ	Amphibians	NA	NA	NA	NA
-2557250_7285750	Not_EZ	Amphibians	NA	NA	NA	NA
-2557250_7382250	Not_EZ	Amphibians	NA	NA	NA	NA
-2557250_7478750	Not_EZ	Amphibians	NA	NA	NA	NA
-2557250_7575250	Not_EZ	Amphibians	NA	NA	NA	NA
-2557250_7671750	Not_EZ	Amphibians	NA	NA	NA	NA
-2557250_7768250	Not_EZ	Amphibians	NA	NA	NA	NA
-2557250_7864750	Not_EZ	Amphibians	NA	NA	NA	NA
-2557250_7961250	Not_EZ	Amphibians	NA	NA	NA	NA
-2557250_8057750	Not_EZ	Amphibians	NA	NA	NA	NA
-2557250_8347250	Not_EZ	Amphibians	NA	NA	NA	NA
-2557250_8540250	Not_EZ	Amphibians	NA	NA	NA	NA
-2557250_8636750	Not_EZ	Amphibians	NA	NA	NA	NA
-2653750_-6320750	Not_EZ	Amphibians	NA	NA	NA	NA
-2653750_4680250	Not_EZ	Amphibians	NA	NA	NA	NA
-2653750_4776750	Not_EZ	Amphibians	NA	NA	NA	NA
-2653750_6996250	Not_EZ	Amphibians	NA	NA	NA	NA
-2653750_7092750	Not_EZ	Amphibians	NA	NA	NA	NA
-2653750_7189250	Not_EZ	Amphibians	NA	NA	NA	NA
-2653750_7285750	Not_EZ	Amphibians	NA	NA	NA	NA
-2653750_7382250	Not_EZ	Amphibians	NA	NA	NA	NA
-2653750_7478750	Not_EZ	Amphibians	NA	NA	NA	NA
-2653750_7575250	Not_EZ	Amphibians	NA	NA	NA	NA
-2653750_7671750	Not_EZ	Amphibians	NA	NA	NA	NA
-2653750_7768250	Not_EZ	Amphibians	NA	NA	NA	NA
-2653750_7864750	Not_EZ	Amphibians	NA	NA	NA	NA
-2653750_7961250	Not_EZ	Amphibians	NA	NA	NA	NA
-2653750_8250750	Not_EZ	Amphibians	NA	NA	NA	NA
-2653750_8347250	Not_EZ	Amphibians	NA	NA	NA	NA
-2653750_8443750	Not_EZ	Amphibians	NA	NA	NA	NA
-2653750_8540250	Not_EZ	Amphibians	NA	NA	NA	NA
-2750250_-2557250	Not_EZ	Amphibians	NA	NA	NA	NA
-2750250_-6320750	Not_EZ	Amphibians	NA	NA	NA	NA
-2750250_6996250	Not_EZ	Amphibians	NA	NA	NA	NA
-2750250_7092750	Not_EZ	Amphibians	NA	NA	NA	NA
-2750250_7189250	Not_EZ	Amphibians	NA	NA	NA	NA
-2750250_7285750	Not_EZ	Amphibians	NA	NA	NA	NA
-2750250_7382250	Not_EZ	Amphibians	NA	NA	NA	NA
-2750250_7478750	Not_EZ	Amphibians	NA	NA	NA	NA
-2750250_7575250	Not_EZ	Amphibians	NA	NA	NA	NA
-2750250_7671750	Not_EZ	Amphibians	NA	NA	NA	NA
-2750250_7768250	Not_EZ	Amphibians	NA	NA	NA	NA
-2750250_8250750	Not_EZ	Amphibians	NA	NA	NA	NA
-2750250_8347250	Not_EZ	Amphibians	NA	NA	NA	NA
-2750250_8443750	Not_EZ	Amphibians	NA	NA	NA	NA
-2750250_8540250	Not_EZ	Amphibians	NA	NA	NA	NA
-2846750_-2557250	Not_EZ	Amphibians	NA	NA	NA	NA
-2846750_6899750	Not_EZ	Amphibians	NA	NA	NA	NA
-2846750_6996250	Not_EZ	Amphibians	NA	NA	NA	NA
-2846750_7092750	Not_EZ	Amphibians	NA	NA	NA	NA
-2846750_7189250	Not_EZ	Amphibians	NA	NA	NA	NA
-2846750_7285750	Not_EZ	Amphibians	NA	NA	NA	NA
-2846750_7382250	Not_EZ	Amphibians	NA	NA	NA	NA
-2846750_7478750	Not_EZ	Amphibians	NA	NA	NA	NA
-2846750_7575250	Not_EZ	Amphibians	NA	NA	NA	NA
-2846750_7671750	Not_EZ	Amphibians	NA	NA	NA	NA
-2846750_8347250	Not_EZ	Amphibians	NA	NA	NA	NA
-2846750_8443750	Not_EZ	Amphibians	NA	NA	NA	NA
-2846750_8540250	Not_EZ	Amphibians	NA	NA	NA	NA
-2943250_144750	Not_EZ	Amphibians	NA	NA	NA	NA
-2943250_6899750	Not_EZ	Amphibians	NA	NA	NA	NA
-2943250_6996250	Not_EZ	Amphibians	NA	NA	NA	NA
-2943250_7092750	Not_EZ	Amphibians	NA	NA	NA	NA
-2943250_7189250	Not_EZ	Amphibians	NA	NA	NA	NA
-2943250_7382250	Not_EZ	Amphibians	NA	NA	NA	NA
-2943250_7478750	Not_EZ	Amphibians	NA	NA	NA	NA
-2943250_8443750	Not_EZ	Amphibians	NA	NA	NA	NA
-2943250_8540250	Not_EZ	Amphibians	NA	NA	NA	NA
-3039750_-6224250	Not_EZ	Amphibians	NA	NA	NA	NA
-3039750_6996250	Not_EZ	Amphibians	NA	NA	NA	NA
-3039750_7092750	Not_EZ	Amphibians	NA	NA	NA	NA
-3039750_7189250	Not_EZ	Amphibians	NA	NA	NA	NA
-3039750_7285750	Not_EZ	Amphibians	NA	NA	NA	NA
-3039750_7382250	Not_EZ	Amphibians	NA	NA	NA	NA
-3039750_8347250	Not_EZ	Amphibians	NA	NA	NA	NA
-3039750_8443750	Not_EZ	Amphibians	NA	NA	NA	NA
-3039750_8540250	Not_EZ	Amphibians	NA	NA	NA	NA
-3136250_6996250	Not_EZ	Amphibians	NA	NA	NA	NA
-3136250_7189250	Not_EZ	Amphibians	NA	NA	NA	NA
-3136250_7285750	Not_EZ	Amphibians	NA	NA	NA	NA
-3136250_8347250	Not_EZ	Amphibians	NA	NA	NA	NA
-3136250_8443750	Not_EZ	Amphibians	NA	NA	NA	NA
-3232750_-434250	Not_EZ	Amphibians	NA	NA	NA	NA
-3232750_8250750	Not_EZ	Amphibians	NA	NA	NA	NA
-3232750_8347250	Not_EZ	Amphibians	NA	NA	NA	NA
-3232750_8443750	Not_EZ	Amphibians	NA	NA	NA	NA
-3232750_8540250	Not_EZ	Amphibians	NA	NA	NA	NA
-3329250_8154250	Not_EZ	Amphibians	NA	NA	NA	NA
-3329250_8250750	Not_EZ	Amphibians	NA	NA	NA	NA
-3329250_8347250	Not_EZ	Amphibians	NA	NA	NA	NA
-337750_1013250	Not_EZ	Amphibians	12.2903	0.539695	1.21487	NA
-337750_1109750	Not_EZ	Amphibians	10.8174	0.465413	1.2299	NA
-337750_1206250	Not_EZ	Amphibians	10.8174	0.465413	1.12806	NA
-337750_1302750	Not_EZ	Amphibians	10.8174	0.465413	1.07187	NA
-337750_1399250	Not_EZ	Amphibians	10.0444	0.465413	1.07341	NA
-337750_1495750	Not_EZ	Amphibians	9.72429	0.424192	0.95282	NA
-337750_1592250	Not_EZ	Amphibians	9.30575	0.413998	0.970175	NA
-337750_1688750	Not_EZ	Amphibians	9.64596	0.417006	1.05761	NA
-337750_1785250	Not_EZ	Amphibians	8.80077	0.40473	0.681215	NA
-337750_1881750	Not_EZ	Amphibians	9.26026	0.413998	0.718901	NA
-337750_1978250	Not_EZ	Amphibians	8.34128	0.413998	0.562694	NA
-337750_2074750	Not_EZ	Amphibians	4.06573	0.199191	0.268201	NA
-337750_2171250	Not_EZ	Amphibians	5.02057	0.24876	0.207426	NA
-337750_2267750	Not_EZ	Amphibians	8.34128	0.413998	0.383051	NA
-337750_2364250	Not_EZ	Amphibians	8.34128	0.413998	0.445348	NA
-337750_2460750	Not_EZ	Amphibians	NA	NA	NA	NA
-337750_2557250	Not_EZ	Amphibians	NA	NA	NA	NA
-337750_2653750	Not_EZ	Amphibians	NA	NA	NA	NA
-337750_2750250	Not_EZ	Amphibians	NA	NA	NA	NA
-337750_2846750	Not_EZ	Amphibians	NA	NA	NA	NA
-337750_2943250	Not_EZ	Amphibians	NA	NA	NA	NA
-337750_3039750	Not_EZ	Amphibians	NA	NA	NA	NA
-337750_3136250	Not_EZ	Amphibians	NA	NA	NA	NA
-337750_3232750	Not_EZ	Amphibians	NA	NA	NA	NA
-337750_3329250	Not_EZ	Amphibians	NA	NA	NA	NA
-337750_3425750	Not_EZ	Amphibians	NA	NA	NA	NA
-337750_3522250	Not_EZ	Amphibians	NA	NA	NA	NA
-337750_3618750	Not_EZ	Amphibians	NA	NA	NA	NA
-337750_3715250	Not_EZ	Amphibians	7.4841	0.34575	0.477961	NA
-337750_3811750	Not_EZ	Amphibians	10.6316	0.47988	0.785417	NA
-337750_3908250	Not_EZ	Amphibians	10.6316	0.47988	1.0389	NA
-337750_4004750	Not_EZ	Amphibians	10.6316	0.47988	1.08297	NA
-337750_4101250	Not_EZ	Amphibians	11.2914	0.703322	1.43304	NA
-337750_4197750	Not_EZ	Amphibians	12.528	0.729618	1.75909	NA
-337750_4487250	Not_EZ	Amphibians	14.2105	0.940065	2.96863	NA
-337750_4583750	Not_EZ	Amphibians	16.6052	0.961948	2.71308	NA
-337750_4680250	Not_EZ	Amphibians	14.2105	0.864619	2.67575	NA
-337750_4776750	Not_EZ	Amphibians	16.5158	0.940065	2.84809	NA
-337750_4873250	Not_EZ	Amphibians	13.8325	0.880262	2.75531	NA
-337750_4969750	Not_EZ	Amphibians	13.8325	0.8267	2.81145	NA
-337750_5066250	Not_EZ	Amphibians	13.8325	0.8267	2.1036	NA
-337750_5162750	Not_EZ	Amphibians	11.7331	0.811057	2.24419	NA
-337750_5645250	Not_EZ	Amphibians	5.39588	0.287121	1.68352	NA
-337750_5934750	Not_EZ	Amphibians	5.39588	0.287121	1.44726	NA
-337750_6031250	Not_EZ	Amphibians	NA	NA	NA	NA
-337750_6224250	Not_EZ	Amphibians	NA	NA	NA	NA
-337750_627250	Not_EZ	Amphibians	NA	NA	NA	NA
-337750_6320750	Not_EZ	Amphibians	NA	NA	NA	NA
-337750_6417250	Not_EZ	Amphibians	4.95842	0.259348	1.46793	NA
-337750_6513750	Not_EZ	Amphibians	4.95842	0.259348	1.34673	NA
-337750_6610250	Not_EZ	Amphibians	5.39588	0.287121	1.21872	NA
-337750_6706750	Not_EZ	Amphibians	4.95842	0.259348	1.3406	NA
-337750_723750	Not_EZ	Amphibians	12.8148	0.745278	1.25103	NA
-337750_820250	Not_EZ	Amphibians	12.5679	0.616138	1.21511	NA
-337750_916750	Not_EZ	Amphibians	11.2698	0.470584	1.13111	NA
-3425750_-1013250	Not_EZ	Amphibians	16.4288	3.5351	1	NA
-3425750_7575250	Not_EZ	Amphibians	NA	NA	NA	NA
-3425750_7768250	Not_EZ	Amphibians	NA	NA	NA	NA
-3425750_8154250	Not_EZ	Amphibians	NA	NA	NA	NA
-3425750_8347250	Not_EZ	Amphibians	NA	NA	NA	NA
-3425750_8443750	Not_EZ	Amphibians	NA	NA	NA	NA
-3522250_-1013250	Not_EZ	Amphibians	8.20346	0.374283	1.44876	NA
-3522250_-1109750	Not_EZ	Amphibians	8.12671	0.379698	1.91693	NA
-3522250_-1206250	Not_EZ	Amphibians	5.05709	1.94953	0.746893	NA
-3522250_-723750	Not_EZ	Amphibians	7.88691	0.352517	1.06475	NA
-3522250_-820250	Not_EZ	Amphibians	8.36417	0.376991	1.36448	NA
-3522250_-916750	Not_EZ	Amphibians	8.52488	0.385479	1.42253	NA
-3522250_7382250	Not_EZ	Amphibians	NA	NA	NA	NA
-3522250_7478750	Not_EZ	Amphibians	NA	NA	NA	NA
-3522250_7575250	Not_EZ	Amphibians	NA	NA	NA	NA
-3522250_7671750	Not_EZ	Amphibians	NA	NA	NA	NA
-3522250_7768250	Not_EZ	Amphibians	NA	NA	NA	NA
-3522250_7864750	Not_EZ	Amphibians	NA	NA	NA	NA
-3522250_8057750	Not_EZ	Amphibians	NA	NA	NA	NA
-3522250_8154250	Not_EZ	Amphibians	NA	NA	NA	NA
-3522250_8250750	Not_EZ	Amphibians	NA	NA	NA	NA
-3522250_8347250	Not_EZ	Amphibians	NA	NA	NA	NA
-3618750_-1013250	Not_EZ	Amphibians	8.54336	0.385479	1.3433	NA
-3618750_-1109750	Not_EZ	Amphibians	8.20346	0.465417	1.47456	NA
-3618750_-1206250	Not_EZ	Amphibians	8.24871	0.376991	1.57369	NA
-3618750_-1302750	Not_EZ	Amphibians	5.90714	1.33098	2.51189	NA
-3618750_-627250	Not_EZ	Amphibians	NA	NA	NA	NA
-3618750_-723750	Not_EZ	Amphibians	7.64711	0.337534	1.30708	NA
-3618750_-820250	Not_EZ	Amphibians	9.10721	0.396702	1.36183	NA
-3618750_-916750	Not_EZ	Amphibians	8.54336	0.385479	1.35969	NA
-3618750_7478750	Not_EZ	Amphibians	NA	NA	NA	NA
-3618750_7575250	Not_EZ	Amphibians	NA	NA	NA	NA
-3618750_7671750	Not_EZ	Amphibians	NA	NA	NA	NA
-3618750_7768250	Not_EZ	Amphibians	NA	NA	NA	NA
-3618750_7864750	Not_EZ	Amphibians	NA	NA	NA	NA
-3618750_7961250	Not_EZ	Amphibians	NA	NA	NA	NA
-3618750_8057750	Not_EZ	Amphibians	NA	NA	NA	NA
-3618750_8154250	Not_EZ	Amphibians	NA	NA	NA	NA
-3618750_8250750	Not_EZ	Amphibians	NA	NA	NA	NA
-3618750_8443750	Not_EZ	Amphibians	NA	NA	NA	NA
-3715250_-1013250	Not_EZ	Amphibians	8.60061	0.385479	1.54829	NA
-3715250_-1109750	Not_EZ	Amphibians	8.57198	0.382299	1.49513	NA
-3715250_-1206250	Not_EZ	Amphibians	8.60061	0.385479	1.35028	NA
-3715250_-1302750	Not_EZ	Amphibians	8.46945	0.374283	1.44672	NA
-3715250_-1399250	Not_EZ	Amphibians	7.09339	0.325194	1.39294	NA
-3715250_-1495750	Not_EZ	Amphibians	14.2541	2.93867	3.17631	NA
-3715250_-627250	Not_EZ	Amphibians	7.64711	0.337534	1.12933	NA
-3715250_-723750	Not_EZ	Amphibians	9.68955	0.419122	1.44498	NA
-3715250_-820250	Not_EZ	Amphibians	9.89326	0.44227	1.51136	NA
-3715250_-916750	Not_EZ	Amphibians	9.89326	0.44227	1.64012	NA
-3715250_7382250	Not_EZ	Amphibians	NA	NA	NA	NA
-3715250_7478750	Not_EZ	Amphibians	NA	NA	NA	NA
-3715250_7575250	Not_EZ	Amphibians	NA	NA	NA	NA
-3715250_7671750	Not_EZ	Amphibians	NA	NA	NA	NA
-3715250_7768250	Not_EZ	Amphibians	NA	NA	NA	NA
-3715250_7864750	Not_EZ	Amphibians	NA	NA	NA	NA
-3715250_8057750	Not_EZ	Amphibians	NA	NA	NA	NA
-3715250_8154250	Not_EZ	Amphibians	NA	NA	NA	NA
-3715250_8250750	Not_EZ	Amphibians	NA	NA	NA	NA
-3715250_8443750	Not_EZ	Amphibians	NA	NA	NA	NA
-3811750_-1013250	Not_EZ	Amphibians	9.68955	0.419122	1.6376	NA
-3811750_-1109750	Not_EZ	Amphibians	8.57198	0.382299	1.45843	NA
-3811750_-1206250	Not_EZ	Amphibians	8.60061	0.385479	1.44275	NA
-3811750_-1302750	Not_EZ	Amphibians	8.54336	0.379118	1.39994	NA
-3811750_-1399250	Not_EZ	Amphibians	8.53412	0.376701	1.48011	NA
-3811750_-1495750	Not_EZ	Amphibians	8.12671	0.372097	1.38443	NA
-3811750_-1592250	Not_EZ	Amphibians	7.09008	0.325194	1.19149	NA
-3811750_-1688750	Not_EZ	Amphibians	5.61734	1.05467	1.15946	NA
-3811750_-1785250	Not_EZ	Amphibians	12.9499	2.83295	1	NA
-3811750_-1881750	Not_EZ	Amphibians	6.30802	1.3286	1.22268	NA
-3811750_-1978250	Not_EZ	Amphibians	6.90797	0.312853	1.24077	NA
-3811750_-2074750	Not_EZ	Amphibians	NA	NA	NA	NA
-3811750_-2171250	Not_EZ	Amphibians	7.80291	0.347799	1.14372	NA
-3811750_-2267750	Not_EZ	Amphibians	NA	NA	NA	NA
-3811750_-530750	Not_EZ	Amphibians	7.64711	0.337534	1.09532	NA
-3811750_-627250	Not_EZ	Amphibians	9.02109	0.39912	1.65785	NA
-3811750_-723750	Not_EZ	Amphibians	9.14508	0.39912	1.49625	NA
-3811750_-820250	Not_EZ	Amphibians	10.6197	0.489242	1.57435	NA
-3811750_-916750	Not_EZ	Amphibians	9.89326	0.44227	1.5216	NA
-3811750_7285750	Not_EZ	Amphibians	NA	NA	NA	NA
-3811750_7478750	Not_EZ	Amphibians	NA	NA	NA	NA
-3811750_7575250	Not_EZ	Amphibians	NA	NA	NA	NA
-3811750_7671750	Not_EZ	Amphibians	NA	NA	NA	NA
-3811750_7768250	Not_EZ	Amphibians	NA	NA	NA	NA
-3811750_7864750	Not_EZ	Amphibians	NA	NA	NA	NA
-3811750_7961250	Not_EZ	Amphibians	NA	NA	NA	NA
-3811750_8347250	Not_EZ	Amphibians	NA	NA	NA	NA
-3908250_-1013250	Not_EZ	Amphibians	9.68955	0.419122	1.58884	NA
-3908250_-1109750	Not_EZ	Amphibians	8.71845	0.38595	1.45456	NA
-3908250_-1206250	Not_EZ	Amphibians	8.57198	0.382299	1.3385	NA
-3908250_-1302750	Not_EZ	Amphibians	8.54336	0.379118	1.35061	NA
-3908250_-1399250	Not_EZ	Amphibians	8.33681	0.362339	1.29372	NA
-3908250_-1495750	Not_EZ	Amphibians	7.88691	0.358948	1.28918	NA
-3908250_-1592250	Not_EZ	Amphibians	8.14874	0.379118	1.76966	NA
-3908250_-1688750	Not_EZ	Amphibians	8.12671	0.372097	1.46633	NA
-3908250_-1785250	Not_EZ	Amphibians	8.40942	0.369798	1.50334	NA
-3908250_-1881750	Not_EZ	Amphibians	7.65476	0.364962	1.48033	NA
-3908250_-1978250	Not_EZ	Amphibians	8.10322	0.374283	1.55737	NA
-3908250_-2074750	Not_EZ	Amphibians	7.65476	0.364248	1.32778	NA
-3908250_-2171250	Not_EZ	Amphibians	7.4791	0.362425	1.26571	NA
-3908250_-2267750	Not_EZ	Amphibians	8.02674	0.364828	1.37806	NA
-3908250_-2364250	Not_EZ	Amphibians	7.8786	0.370891	1.25318	NA
-3908250_-2460750	Not_EZ	Amphibians	8.52488	0.462264	1.38547	NA
-3908250_-2557250	Not_EZ	Amphibians	6.18603	1.97645	3.01015	NA
-3908250_-2653750	Not_EZ	Amphibians	NA	NA	NA	NA
-3908250_-2750250	Not_EZ	Amphibians	NA	NA	NA	NA
-3908250_-434250	Not_EZ	Amphibians	8.08599	0.355908	2.74501	NA
-3908250_-530750	Not_EZ	Amphibians	9.44157	0.419122	1.84407	NA
-3908250_-627250	Not_EZ	Amphibians	9.44157	0.419122	1.38223	NA
-3908250_-723750	Not_EZ	Amphibians	9.56556	0.452559	1.49839	NA
-3908250_-820250	Not_EZ	Amphibians	9.68955	0.465417	1.46233	NA
-3908250_-916750	Not_EZ	Amphibians	9.26292	0.405952	1.46176	NA
-3908250_7189250	Not_EZ	Amphibians	NA	NA	NA	NA
-3908250_7285750	Not_EZ	Amphibians	NA	NA	NA	NA
-3908250_7382250	Not_EZ	Amphibians	NA	NA	NA	NA
-3908250_7478750	Not_EZ	Amphibians	NA	NA	NA	NA
-3908250_7575250	Not_EZ	Amphibians	NA	NA	NA	NA
-3908250_7671750	Not_EZ	Amphibians	NA	NA	NA	NA
-3908250_7768250	Not_EZ	Amphibians	NA	NA	NA	NA
-3908250_7864750	Not_EZ	Amphibians	NA	NA	NA	NA
-3908250_7961250	Not_EZ	Amphibians	NA	NA	NA	NA
-3908250_8057750	Not_EZ	Amphibians	NA	NA	NA	NA
-3908250_8154250	Not_EZ	Amphibians	NA	NA	NA	NA
-3908250_8250750	Not_EZ	Amphibians	NA	NA	NA	NA
-4004750_-1013250	Not_EZ	Amphibians	9.44157	0.419122	1.4568	NA
-4004750_-1109750	Not_EZ	Amphibians	9.56556	0.452559	1.59812	NA
-4004750_-1206250	Not_EZ	Amphibians	8.8363	0.392782	1.35946	NA
-4004750_-1302750	Not_EZ	Amphibians	8.52488	0.379118	1.38725	NA
-4004750_-1399250	Not_EZ	Amphibians	8.53412	0.382299	1.35416	NA
-4004750_-1495750	Not_EZ	Amphibians	7.89793	0.362339	1.33072	NA
-4004750_-1592250	Not_EZ	Amphibians	7.16637	0.343965	1.32234	NA
-4004750_-1688750	Not_EZ	Amphibians	7.64711	0.374283	1.46407	NA
-4004750_-1785250	Not_EZ	Amphibians	8.54336	0.379118	1.35765	NA
-4004750_-1881750	Not_EZ	Amphibians	9.34879	0.411579	1.46445	NA
-4004750_-1978250	Not_EZ	Amphibians	8.52488	0.444039	1.53973	NA
-4004750_-2074750	Not_EZ	Amphibians	7.83042	0.362425	1.41474	NA
-4004750_-2171250	Not_EZ	Amphibians	7.92678	0.374283	1.37744	NA
-4004750_-2267750	Not_EZ	Amphibians	8.81792	0.41332	1.3384	NA
-4004750_-2364250	Not_EZ	Amphibians	8.48058	0.382602	1.14056	NA
-4004750_-2460750	Not_EZ	Amphibians	9.56892	0.444039	1.41241	NA
-4004750_-2557250	Not_EZ	Amphibians	8.52488	0.395637	1.30869	NA
-4004750_-2653750	Not_EZ	Amphibians	9.39829	0.440948	1.20381	NA
-4004750_-2750250	Not_EZ	Amphibians	8.908	0.395637	1.26277	NA
-4004750_-2846750	Not_EZ	Amphibians	NA	NA	NA	NA
-4004750_-434250	Not_EZ	Amphibians	7.64711	0.337534	1.39164	NA
-4004750_-530750	Not_EZ	Amphibians	8.52488	0.374283	1.25708	NA
-4004750_-627250	Not_EZ	Amphibians	9.44157	0.419122	1.50281	NA
-4004750_-723750	Not_EZ	Amphibians	9.44157	0.419122	1.49687	NA
-4004750_-820250	Not_EZ	Amphibians	9.44157	0.419122	1.44502	NA
-4004750_-916750	Not_EZ	Amphibians	9.44157	0.419122	1.44012	NA
-4004750_7092750	Not_EZ	Amphibians	NA	NA	NA	NA
-4004750_7189250	Not_EZ	Amphibians	NA	NA	NA	NA
-4004750_7285750	Not_EZ	Amphibians	NA	NA	NA	NA
-4004750_7382250	Not_EZ	Amphibians	NA	NA	NA	NA
-4004750_7478750	Not_EZ	Amphibians	NA	NA	NA	NA
-4004750_7575250	Not_EZ	Amphibians	NA	NA	NA	NA
-4004750_7671750	Not_EZ	Amphibians	NA	NA	NA	NA
-4004750_7768250	Not_EZ	Amphibians	NA	NA	NA	NA
-4004750_7864750	Not_EZ	Amphibians	NA	NA	NA	NA
-4004750_8154250	Not_EZ	Amphibians	NA	NA	NA	NA
-4004750_8250750	Not_EZ	Amphibians	NA	NA	NA	NA
-4004750_8347250	Not_EZ	Amphibians	NA	NA	NA	NA
-4004750_8443750	Not_EZ	Amphibians	NA	NA	NA	NA
-4101250_-1013250	Not_EZ	Amphibians	9.56556	0.452559	1.54291	NA
-4101250_-1109750	Not_EZ	Amphibians	9.56556	0.452559	1.53091	NA
-4101250_-1206250	Not_EZ	Amphibians	9.56556	0.452559	1.48216	NA
-4101250_-1302750	Not_EZ	Amphibians	8.71845	0.38595	1.4266	NA
-4101250_-1399250	Not_EZ	Amphibians	8.52488	0.374283	1.36831	NA
-4101250_-1495750	Not_EZ	Amphibians	8.52488	0.374283	1.70606	NA
-4101250_-1592250	Not_EZ	Amphibians	8.46993	0.376701	1.71333	NA
-4101250_-1688750	Not_EZ	Amphibians	7.73877	0.356411	1.3058	NA
-4101250_-1785250	Not_EZ	Amphibians	8.17765	0.368354	1.30305	NA
-4101250_-1881750	Not_EZ	Amphibians	8.60061	0.379118	1.40951	NA
-4101250_-1978250	Not_EZ	Amphibians	8.52488	0.379118	1.34463	NA
-4101250_-2074750	Not_EZ	Amphibians	8.37715	0.374283	1.30191	NA
-4101250_-2171250	Not_EZ	Amphibians	8.22583	0.378442	1.32358	NA
-4101250_-2267750	Not_EZ	Amphibians	7.83042	0.362425	1.29139	NA
-4101250_-2364250	Not_EZ	Amphibians	8.04885	0.374283	1.13333	NA
-4101250_-2460750	Not_EZ	Amphibians	8.81792	0.440948	1.29847	NA
-4101250_-2557250	Not_EZ	Amphibians	8.72085	0.41023	1.33536	NA
-4101250_-2653750	Not_EZ	Amphibians	8.908	0.437858	1.31022	NA
-4101250_-2750250	EZ	Amphibians	10.097	0.494505	1.67044	Brazil.AF
-4101250_-2846750	Not_EZ	Amphibians	NA	NA	NA	NA
-4101250_-434250	Not_EZ	Amphibians	8.08599	0.355908	1.35896	NA
-4101250_-530750	Not_EZ	Amphibians	8.08599	0.355908	1.32369	NA
-4101250_-627250	Not_EZ	Amphibians	9.02109	0.39912	1.49207	NA
-4101250_-723750	Not_EZ	Amphibians	9.56556	0.452559	1.53001	NA
-4101250_-820250	Not_EZ	Amphibians	9.56556	0.452559	1.53207	NA
-4101250_-916750	Not_EZ	Amphibians	9.56556	0.452559	1.53453	NA
-4101250_5838250	Not_EZ	Amphibians	NA	NA	NA	NA
-4101250_6031250	Not_EZ	Amphibians	NA	NA	NA	NA
-4101250_6127750	Not_EZ	Amphibians	2.57349	0.145029	0.458156	NA
-4101250_6224250	Not_EZ	Amphibians	2.57349	0.145029	0.461397	NA
-4101250_6320750	Not_EZ	Amphibians	NA	NA	NA	NA
-4101250_6417250	Not_EZ	Amphibians	2.57349	0.145029	0.317121	NA
-4101250_6899750	Not_EZ	Amphibians	NA	NA	NA	NA
-4101250_6996250	Not_EZ	Amphibians	NA	NA	NA	NA
-4101250_7092750	Not_EZ	Amphibians	NA	NA	NA	NA
-4101250_7285750	Not_EZ	Amphibians	NA	NA	NA	NA
-4101250_7382250	Not_EZ	Amphibians	NA	NA	NA	NA
-4101250_7478750	Not_EZ	Amphibians	NA	NA	NA	NA
-4101250_7575250	Not_EZ	Amphibians	NA	NA	NA	NA
-4101250_7671750	Not_EZ	Amphibians	NA	NA	NA	NA
-4101250_7768250	Not_EZ	Amphibians	NA	NA	NA	NA
-4101250_7864750	Not_EZ	Amphibians	NA	NA	NA	NA
-4101250_7961250	Not_EZ	Amphibians	NA	NA	NA	NA
-4101250_8057750	Not_EZ	Amphibians	NA	NA	NA	NA
-4101250_8154250	Not_EZ	Amphibians	NA	NA	NA	NA
-4101250_8250750	Not_EZ	Amphibians	NA	NA	NA	NA
-4197750_-1013250	Not_EZ	Amphibians	9.56556	0.452559	1.55252	NA
-4197750_-1109750	Not_EZ	Amphibians	9.68955	0.485996	1.54897	NA
-4197750_-1206250	Not_EZ	Amphibians	9.68955	0.485996	1.55509	NA
-4197750_-1302750	Not_EZ	Amphibians	9.27627	0.440693	1.4449	NA
-4197750_-1399250	Not_EZ	Amphibians	8.71845	0.38595	1.36319	NA
-4197750_-1495750	Not_EZ	Amphibians	8.56274	0.376701	1.3243	NA
-4197750_-1592250	Not_EZ	Amphibians	8.56274	0.376701	1.32765	NA
-4197750_-1688750	Not_EZ	Amphibians	8.33681	0.368354	1.31086	NA
-4197750_-1785250	Not_EZ	Amphibians	7.98958	0.368354	1.35949	NA
-4197750_-1881750	Not_EZ	Amphibians	8.37715	0.374283	1.29994	NA
-4197750_-1978250	Not_EZ	Amphibians	8.45101	0.396702	1.29397	NA
-4197750_-2074750	Not_EZ	Amphibians	8.15196	0.3717	1.28096	NA
-4197750_-2171250	Not_EZ	Amphibians	8.19249	0.374283	1.33893	NA
-4197750_-2267750	Not_EZ	Amphibians	7.8786	0.370987	1.25064	NA
-4197750_-2364250	Not_EZ	Amphibians	7.92678	0.392953	1.55146	NA
-4197750_-2460750	Not_EZ	Amphibians	8.04885	0.382602	1.39582	NA
-4197750_-2557250	Not_EZ	Amphibians	7.80871	0.367383	1.13711	NA
-4197750_-2653750	Not_EZ	Amphibians	7.82247	0.364037	1.25521	NA
-4197750_-2750250	Not_EZ	Amphibians	9.0537	0.437858	1.51431	NA
-4197750_-2846750	Not_EZ	Amphibians	9.09199	1.32608	2.4369	NA
-4197750_-337750	Not_EZ	Amphibians	8.08599	0.364982	1.04741	NA
-4197750_-434250	Not_EZ	Amphibians	8.52488	0.374283	1.15102	NA
-4197750_-530750	Not_EZ	Amphibians	8.56274	0.376701	1.33607	NA
-4197750_-627250	Not_EZ	Amphibians	9.02109	0.39912	1.41528	NA
-4197750_-723750	Not_EZ	Amphibians	9.44157	0.419122	1.55648	NA
-4197750_-820250	Not_EZ	Amphibians	9.68955	0.485996	1.61122	NA
-4197750_-916750	Not_EZ	Amphibians	9.13893	0.405952	1.41814	NA
-4197750_5548750	Not_EZ	Amphibians	2.61079	0.140186	0.40038	NA
-4197750_5645250	Not_EZ	Amphibians	NA	NA	NA	NA
-4197750_5741750	Not_EZ	Amphibians	2.61079	0.140186	0.436242	NA
-4197750_5838250	Not_EZ	Amphibians	NA	NA	NA	NA
-4197750_5934750	Not_EZ	Amphibians	NA	NA	NA	NA
-4197750_6127750	Not_EZ	Amphibians	7.64385	0.416729	1.3485	NA
-4197750_6224250	Not_EZ	Amphibians	2.57349	0.145029	0.467076	NA
-4197750_6320750	Not_EZ	Amphibians	2.57349	0.145029	0.432415	NA
-4197750_6417250	Not_EZ	Amphibians	2.57349	0.145029	1	NA
-4197750_6513750	Not_EZ	Amphibians	NA	NA	NA	NA
-4197750_6610250	Not_EZ	Amphibians	NA	NA	NA	NA
-4197750_6706750	Not_EZ	Amphibians	NA	NA	NA	NA
-4197750_6803250	Not_EZ	Amphibians	NA	NA	NA	NA
-4197750_6899750	Not_EZ	Amphibians	NA	NA	NA	NA
-4197750_7092750	Not_EZ	Amphibians	NA	NA	NA	NA
-4197750_7189250	Not_EZ	Amphibians	NA	NA	NA	NA
-4197750_7285750	Not_EZ	Amphibians	NA	NA	NA	NA
-4197750_7382250	Not_EZ	Amphibians	NA	NA	NA	NA
-4197750_7575250	Not_EZ	Amphibians	NA	NA	NA	NA
-4197750_7671750	Not_EZ	Amphibians	NA	NA	NA	NA
-4197750_7768250	Not_EZ	Amphibians	NA	NA	NA	NA
-4197750_7864750	Not_EZ	Amphibians	NA	NA	NA	NA
-4197750_7961250	Not_EZ	Amphibians	NA	NA	NA	NA
-4197750_8057750	Not_EZ	Amphibians	NA	NA	NA	NA
-4197750_8154250	Not_EZ	Amphibians	NA	NA	NA	NA
-4197750_8250750	Not_EZ	Amphibians	NA	NA	NA	NA
-4197750_8347250	Not_EZ	Amphibians	NA	NA	NA	NA
-4294250_-1013250	Not_EZ	Amphibians	9.56556	0.452559	1.44796	NA
-4294250_-1109750	Not_EZ	Amphibians	9.56556	0.452559	1.47507	NA
-4294250_-1206250	Not_EZ	Amphibians	9.44157	0.419122	1.41629	NA
-4294250_-1302750	Not_EZ	Amphibians	9.11097	0.419122	1.47015	NA
-4294250_-1399250	Not_EZ	Amphibians	9.11097	0.419122	1.39801	NA
-4294250_-1495750	Not_EZ	Amphibians	9.27627	0.440693	1.41779	NA
-4294250_-1592250	Not_EZ	Amphibians	9.27627	0.43478	1.41838	NA
-4294250_-1688750	Not_EZ	Amphibians	8.97363	0.405952	1.39244	NA
-4294250_-1785250	Not_EZ	Amphibians	9.27627	0.43158	1.33843	NA
-4294250_-1881750	Not_EZ	Amphibians	8.52488	0.379118	1.28003	NA
-4294250_-1978250	Not_EZ	Amphibians	8.28482	0.3717	1.21258	NA
-4294250_-2074750	Not_EZ	Amphibians	8.05963	0.3717	1.27099	NA
-4294250_-2171250	Not_EZ	Amphibians	8.12067	0.378442	1.26134	NA
-4294250_-2267750	Not_EZ	Amphibians	8.19249	0.374283	1.18525	NA
-4294250_-2364250	Not_EZ	Amphibians	8.35868	0.378442	1.18853	NA
-4294250_-2460750	Not_EZ	Amphibians	8.19249	0.374283	1.21713	NA
-4294250_-2557250	Not_EZ	Amphibians	8.50871	0.385462	1.45354	NA
-4294250_-2653750	Not_EZ	Amphibians	8.19249	0.374283	1.28068	NA
-4294250_-2750250	Not_EZ	Amphibians	9.61667	0.496016	2.05236	NA
-4294250_-2846750	Not_EZ	Amphibians	8.5322	0.446388	1.5135	NA
-4294250_-2943250	Not_EZ	Amphibians	5.91875	3.37157	4.69998	NA
-4294250_-337750	Not_EZ	Amphibians	9.01517	0.376701	1.11078	NA
-4294250_-434250	Not_EZ	Amphibians	8.08599	0.364982	1.09678	NA
-4294250_-530750	Not_EZ	Amphibians	8.29477	0.365042	1.09813	NA
-4294250_-6127750	Not_EZ	Amphibians	NA	NA	NA	NA
-4294250_-627250	Not_EZ	Amphibians	8.29477	0.365042	1.23596	NA
-4294250_-723750	Not_EZ	Amphibians	9.44157	0.419122	1.31886	NA
-4294250_-820250	Not_EZ	Amphibians	9.56556	0.452559	1.37202	NA
-4294250_-916750	Not_EZ	Amphibians	9.56556	0.452559	1.3977	NA
-4294250_5645250	Not_EZ	Amphibians	NA	NA	NA	NA
-4294250_5741750	Not_EZ	Amphibians	NA	NA	NA	NA
-4294250_5838250	Not_EZ	Amphibians	NA	NA	NA	NA
-4294250_5934750	Not_EZ	Amphibians	NA	NA	NA	NA
-4294250_6031250	Not_EZ	Amphibians	7.55394	0.395707	1.24357	NA
-4294250_6127750	Not_EZ	Amphibians	7.64385	0.416729	1.42119	NA
-4294250_6224250	Not_EZ	Amphibians	8.07023	0.446907	1.43303	NA
-4294250_6320750	Not_EZ	Amphibians	2.57349	0.145029	0.417624	NA
-4294250_6417250	Not_EZ	Amphibians	7.55394	0.395707	1.1428	NA
-4294250_6513750	Not_EZ	Amphibians	NA	NA	NA	NA
-4294250_6610250	Not_EZ	Amphibians	NA	NA	NA	NA
-4294250_6706750	Not_EZ	Amphibians	NA	NA	NA	NA
-4294250_6803250	Not_EZ	Amphibians	NA	NA	NA	NA
-4294250_7092750	Not_EZ	Amphibians	NA	NA	NA	NA
-4294250_7189250	Not_EZ	Amphibians	NA	NA	NA	NA
-4294250_7285750	Not_EZ	Amphibians	NA	NA	NA	NA
-4294250_7671750	Not_EZ	Amphibians	NA	NA	NA	NA
-4294250_7768250	Not_EZ	Amphibians	NA	NA	NA	NA
-4294250_7864750	Not_EZ	Amphibians	NA	NA	NA	NA
-4294250_8057750	Not_EZ	Amphibians	NA	NA	NA	NA
-434250_1013250	Not_EZ	Amphibians	12.2903	0.539695	1.25281	NA
-434250_1109750	Not_EZ	Amphibians	10.8174	0.465413	1.26166	NA
-434250_1206250	Not_EZ	Amphibians	10.8174	0.465413	1.21978	NA
-434250_1302750	Not_EZ	Amphibians	10.8174	0.465413	1.10755	NA
-434250_1399250	Not_EZ	Amphibians	10.0444	0.465413	1.0741	NA
-434250_1495750	Not_EZ	Amphibians	9.72429	0.424192	0.942989	NA
-434250_1592250	Not_EZ	Amphibians	9.64596	0.417006	0.977638	NA
-434250_1688750	Not_EZ	Amphibians	9.64596	0.417006	1.04666	NA
-434250_1785250	Not_EZ	Amphibians	9.26026	0.413998	0.791142	NA
-434250_1881750	Not_EZ	Amphibians	8.80077	0.40473	0.636284	NA
-434250_1978250	Not_EZ	Amphibians	8.34128	0.413998	0.504164	NA
-434250_2074750	Not_EZ	Amphibians	5.02057	0.24876	0.266056	NA
-434250_2171250	Not_EZ	Amphibians	5.02057	0.24876	0.211024	NA
-434250_2267750	Not_EZ	Amphibians	8.34128	0.413998	0.541458	NA
-434250_2364250	Not_EZ	Amphibians	8.34128	0.413998	0.539093	NA
-434250_2460750	Not_EZ	Amphibians	NA	NA	NA	NA
-434250_2557250	Not_EZ	Amphibians	NA	NA	NA	NA
-434250_2653750	Not_EZ	Amphibians	NA	NA	NA	NA
-434250_2750250	Not_EZ	Amphibians	NA	NA	NA	NA
-434250_2846750	Not_EZ	Amphibians	NA	NA	NA	NA
-434250_2943250	Not_EZ	Amphibians	NA	NA	NA	NA
-434250_3039750	Not_EZ	Amphibians	NA	NA	NA	NA
-434250_3136250	Not_EZ	Amphibians	NA	NA	NA	NA
-434250_3232750	Not_EZ	Amphibians	NA	NA	NA	NA
-434250_3329250	Not_EZ	Amphibians	NA	NA	NA	NA
-434250_3425750	Not_EZ	Amphibians	NA	NA	NA	NA
-434250_3522250	Not_EZ	Amphibians	NA	NA	NA	NA
-434250_3618750	Not_EZ	Amphibians	4.3366	0.211621	0.283491	NA
-434250_3715250	Not_EZ	Amphibians	10.6316	0.47988	0.735104	NA
-434250_3811750	Not_EZ	Amphibians	10.6316	0.47988	0.935078	NA
-434250_3908250	Not_EZ	Amphibians	10.6316	0.47988	1.09826	NA
-434250_4004750	Not_EZ	Amphibians	12.1981	0.5916	1.45625	NA
-434250_4101250	Not_EZ	Amphibians	14.9535	0.729618	1.92257	NA
-434250_4197750	Not_EZ	Amphibians	12.528	0.729618	2.19924	NA
-434250_4294250	Not_EZ	Amphibians	11.2914	1.43384	1.2643	NA
-434250_4390750	Not_EZ	Amphibians	10.6316	0.47988	0.54634	NA
-434250_4487250	Not_EZ	Amphibians	16.4265	0.918181	2.62017	NA
-434250_4583750	Not_EZ	Amphibians	14.2105	0.864619	2.42552	NA
-434250_4680250	Not_EZ	Amphibians	16.4265	0.918181	2.22741	NA
-434250_4776750	Not_EZ	Amphibians	16.4265	0.961948	2.78489	NA
-434250_4873250	Not_EZ	Amphibians	16.0485	0.880262	2.58485	NA
-434250_4969750	Not_EZ	Amphibians	16.0485	0.880262	3.11452	NA
-434250_5066250	Not_EZ	Amphibians	13.8325	0.8267	2.42636	NA
-434250_5162750	Not_EZ	Amphibians	15.6705	0.842343	4.29184	NA
-434250_5741750	Not_EZ	Amphibians	NA	NA	NA	NA
-434250_5838250	Not_EZ	Amphibians	NA	NA	NA	NA
-434250_627250	Not_EZ	Amphibians	31.3526	7.185	4.63835	NA
-434250_6320750	Not_EZ	Amphibians	4.04526	0.213381	0.942239	NA
-434250_6417250	Not_EZ	Amphibians	NA	NA	NA	NA
-434250_6513750	Not_EZ	Amphibians	6.90428	0.369559	1.6212	NA
-434250_6610250	Not_EZ	Amphibians	13.6141	0.650148	2.26448	NA
-434250_6706750	Not_EZ	Amphibians	NA	NA	NA	NA
-434250_6996250	Not_EZ	Amphibians	NA	NA	NA	NA
-434250_7092750	Not_EZ	Amphibians	NA	NA	NA	NA
-434250_723750	Not_EZ	Amphibians	13.0616	0.619054	1.21979	NA
-434250_7864750	Not_EZ	Amphibians	NA	NA	NA	NA
-434250_820250	Not_EZ	Amphibians	13.0667	0.619054	1.27462	NA
-434250_8636750	Not_EZ	Amphibians	NA	NA	NA	NA
-434250_916750	Not_EZ	Amphibians	13.0667	0.616138	1.37668	NA
-4390750_-1013250	Not_EZ	Amphibians	9.56556	0.452559	1.33542	NA
-4390750_-1109750	Not_EZ	Amphibians	8.52488	0.374283	1.23792	NA
-4390750_-1206250	Not_EZ	Amphibians	8.52488	0.374283	1.21167	NA
-4390750_-1302750	Not_EZ	Amphibians	8.8363	0.392782	1.22405	NA
-4390750_-1399250	Not_EZ	Amphibians	9.11097	0.419122	1.20781	NA
-4390750_-1495750	Not_EZ	Amphibians	9.11097	0.419122	1.21461	NA
-4390750_-1592250	Not_EZ	Amphibians	8.97363	0.405952	1.19993	NA
-4390750_-1688750	Not_EZ	Amphibians	8.8363	0.392782	1.29427	NA
-4390750_-1785250	Not_EZ	Amphibians	9.11097	0.444039	1.26416	NA
-4390750_-1881750	Not_EZ	Amphibians	9.11097	0.444039	1.24229	NA
-4390750_-1978250	Not_EZ	Amphibians	9.27627	0.445214	1.23582	NA
-4390750_-2074750	Not_EZ	Amphibians	9.01649	0.428554	1.27612	NA
-4390750_-2171250	Not_EZ	Amphibians	8.52488	0.382602	1.15765	NA
-4390750_-2267750	Not_EZ	Amphibians	8.52488	0.382602	1.1886	NA
-4390750_-2364250	Not_EZ	Amphibians	8.52488	0.382602	1.13185	NA
-4390750_-241250	Not_EZ	Amphibians	NA	NA	NA	NA
-4390750_-2460750	Not_EZ	Amphibians	8.35868	0.378442	1.1344	NA
-4390750_-2557250	Not_EZ	Amphibians	8.50871	0.382602	1.29444	NA
-4390750_-2653750	Not_EZ	Amphibians	8.3506	0.384032	1.5015	NA
-4390750_-2750250	Not_EZ	Amphibians	8.71644	0.424231	1.8035	NA
-4390750_-2846750	Not_EZ	Amphibians	8.51679	0.421945	1.65596	NA
-4390750_-2943250	Not_EZ	Amphibians	9.72516	2.04398	2.00986	NA
-4390750_-3039750	Not_EZ	Amphibians	NA	NA	NA	NA
-4390750_-337750	Not_EZ	Amphibians	8.56738	0.374283	1.09312	NA
-4390750_-434250	Not_EZ	Amphibians	8.52488	0.359809	1.08673	NA
-4390750_-530750	Not_EZ	Amphibians	7.85589	0.355741	1.04689	NA
-4390750_-6031250	Not_EZ	Amphibians	NA	NA	NA	NA
-4390750_-6127750	Not_EZ	Amphibians	NA	NA	NA	NA
-4390750_-627250	Not_EZ	Amphibians	8.29477	0.365042	1.2231	NA
-4390750_-723750	Not_EZ	Amphibians	8.29477	0.365042	1.28569	NA
-4390750_-820250	Not_EZ	Amphibians	8.29477	0.365042	1.25917	NA
-4390750_-916750	Not_EZ	Amphibians	9.44157	0.419122	1.31822	NA
-4390750_5548750	Not_EZ	Amphibians	NA	NA	NA	NA
-4390750_5645250	Not_EZ	Amphibians	NA	NA	NA	NA
-4390750_5741750	Not_EZ	Amphibians	NA	NA	NA	NA
-4390750_5838250	Not_EZ	Amphibians	2.57349	0.145029	0.476175	NA
-4390750_5934750	Not_EZ	Amphibians	12.5344	0.646385	1	NA
-4390750_6031250	Not_EZ	Amphibians	12.5344	0.646385	1.80619	NA
-4390750_6127750	Not_EZ	Amphibians	7.64385	0.416729	1.41206	NA
-4390750_6224250	Not_EZ	Amphibians	8.07023	0.446907	1.47417	NA
-4390750_6320750	Not_EZ	Amphibians	2.57349	0.145029	0.47264	NA
-4390750_6417250	Not_EZ	Amphibians	12.5344	0.646385	3.03116	NA
-4390750_6513750	Not_EZ	Amphibians	NA	NA	NA	NA
-4390750_6610250	Not_EZ	Amphibians	NA	NA	NA	NA
-4390750_6706750	Not_EZ	Amphibians	NA	NA	NA	NA
-4390750_6899750	Not_EZ	Amphibians	NA	NA	NA	NA
-4390750_7189250	Not_EZ	Amphibians	NA	NA	NA	NA
-4390750_7285750	Not_EZ	Amphibians	NA	NA	NA	NA
-4390750_7671750	Not_EZ	Amphibians	NA	NA	NA	NA
-4390750_7768250	Not_EZ	Amphibians	NA	NA	NA	NA
-4390750_7864750	Not_EZ	Amphibians	NA	NA	NA	NA
-4390750_7961250	Not_EZ	Amphibians	NA	NA	NA	NA
-4390750_8057750	Not_EZ	Amphibians	NA	NA	NA	NA
-4390750_8154250	Not_EZ	Amphibians	NA	NA	NA	NA
-4390750_8250750	Not_EZ	Amphibians	NA	NA	NA	NA
-4390750_8347250	Not_EZ	Amphibians	NA	NA	NA	NA
-4487250_-1013250	Not_EZ	Amphibians	8.06467	0.355802	1.24842	NA
-4487250_-1109750	Not_EZ	Amphibians	7.18121	0.355908	1.19691	NA
-4487250_-1206250	Not_EZ	Amphibians	7.64711	0.374283	1.1875	NA
-4487250_-1302750	Not_EZ	Amphibians	6.7153	0.337534	1.11053	NA
-4487250_-1399250	Not_EZ	Amphibians	8.08599	0.409161	1.06183	NA
-4487250_-144750	Not_EZ	Amphibians	NA	NA	NA	NA
-4487250_-1495750	Not_EZ	Amphibians	8.81792	0.409161	1.12851	NA
-4487250_-1592250	Not_EZ	Amphibians	9.11097	0.444039	1.21231	NA
-4487250_-1688750	Not_EZ	Amphibians	8.61886	0.445214	1.23351	NA
-4487250_-1785250	Not_EZ	Amphibians	8.19249	0.374283	1.20708	NA
-4487250_-1881750	Not_EZ	Amphibians	8.71283	0.446388	1.17662	NA
-4487250_-1978250	Not_EZ	Amphibians	8.92202	0.444039	1.19496	NA
-4487250_-2074750	Not_EZ	Amphibians	8.81743	0.428554	1.21194	NA
-4487250_-2171250	Not_EZ	Amphibians	8.53975	0.392953	1.20119	NA
-4487250_-2267750	Not_EZ	Amphibians	8.53232	0.403011	1.20138	NA
-4487250_-2364250	Not_EZ	Amphibians	8.35868	0.380906	1.16442	NA
-4487250_-241250	Not_EZ	Amphibians	8.54613	0.376991	1.05522	NA
-4487250_-2460750	Not_EZ	Amphibians	8.04885	0.392953	1.36956	NA
-4487250_-2557250	Not_EZ	Amphibians	8.05963	0.384032	1.3419	NA
-4487250_-2653750	Not_EZ	Amphibians	7.92678	0.413068	1.47121	NA
-4487250_-2750250	Not_EZ	Amphibians	8.72345	0.399265	1.35109	NA
-4487250_-2846750	Not_EZ	Amphibians	8.51679	0.390018	1.25463	NA
-4487250_-2943250	Not_EZ	Amphibians	8.52488	0.382602	1.31689	NA
-4487250_-3039750	Not_EZ	Amphibians	8.98509	1.8915	3.14199	NA
-4487250_-3136250	Not_EZ	Amphibians	NA	NA	NA	NA
-4487250_-3329250	Not_EZ	Amphibians	NA	NA	NA	NA
-4487250_-337750	Not_EZ	Amphibians	8.54613	0.381359	1.08481	NA
-4487250_-3425750	Not_EZ	Amphibians	NA	NA	NA	NA
-4487250_-434250	Not_EZ	Amphibians	8.52488	0.374283	1.02104	NA
-4487250_-530750	Not_EZ	Amphibians	8.20346	0.374283	1.04983	NA
-4487250_-6031250	Not_EZ	Amphibians	NA	NA	NA	NA
-4487250_-627250	Not_EZ	Amphibians	8.06467	0.355802	1.13818	NA
-4487250_-723750	Not_EZ	Amphibians	8.29477	0.365042	1.18308	NA
-4487250_-820250	Not_EZ	Amphibians	7.85589	0.346668	1.17692	NA
-4487250_-916750	Not_EZ	Amphibians	8.06467	0.355802	1.22051	NA
-4487250_5548750	Not_EZ	Amphibians	NA	NA	NA	NA
-4487250_5645250	Not_EZ	Amphibians	NA	NA	NA	NA
-4487250_5741750	Not_EZ	Amphibians	NA	NA	NA	NA
-4487250_5934750	Not_EZ	Amphibians	12.5344	0.646385	1.06708	NA
-4487250_6031250	Not_EZ	Amphibians	7.64385	0.416729	1.53486	NA
-4487250_6127750	Not_EZ	Amphibians	12.5344	0.646385	1.7907	NA
-4487250_6224250	Not_EZ	Amphibians	21.2663	1.18065	3.91908	NA
-4487250_6320750	Not_EZ	Amphibians	21.2663	1.18065	3.78636	NA
-4487250_6417250	Not_EZ	Amphibians	21.2663	1.18065	3.72918	NA
-4487250_6513750	Not_EZ	Amphibians	39.9591	2.21626	8.68578	NA
-4487250_6610250	Not_EZ	Amphibians	39.9591	2.21626	7.5858	NA
-4487250_6706750	Not_EZ	Amphibians	39.9591	2.21626	6.51879	NA
-4487250_7092750	Not_EZ	Amphibians	NA	NA	NA	NA
-4487250_7285750	Not_EZ	Amphibians	NA	NA	NA	NA
-4487250_7575250	Not_EZ	Amphibians	NA	NA	NA	NA
-4487250_7961250	Not_EZ	Amphibians	NA	NA	NA	NA
-4487250_8057750	Not_EZ	Amphibians	NA	NA	NA	NA
-4487250_8250750	Not_EZ	Amphibians	NA	NA	NA	NA
-4487250_8347250	Not_EZ	Amphibians	NA	NA	NA	NA
-4583750_-1013250	Not_EZ	Amphibians	8.13407	0.365042	1.12977	NA
-4583750_-1109750	Not_EZ	Amphibians	7.85589	0.346668	1.02865	NA
-4583750_-1206250	Not_EZ	Amphibians	7.92529	0.355908	1.03073	NA
-4583750_-1302750	Not_EZ	Amphibians	8.20346	0.374283	1.07549	NA
-4583750_-1399250	Not_EZ	Amphibians	8.08599	0.355908	1.08528	NA
-4583750_-144750	Not_EZ	Amphibians	NA	NA	NA	NA
-4583750_-1495750	Not_EZ	Amphibians	9.11097	0.433439	1.10888	NA
-4583750_-1592250	Not_EZ	Amphibians	8.40551	0.374406	1.15756	NA
-4583750_-1688750	Not_EZ	Amphibians	8.40551	0.409285	1.22942	NA
-4583750_-1785250	Not_EZ	Amphibians	8.52488	0.413068	1.23214	NA
-4583750_-1881750	Not_EZ	Amphibians	8.40551	0.428554	1.23223	NA
-4583750_-1978250	Not_EZ	Amphibians	8.53975	0.413068	1.20658	NA
-4583750_-2074750	Not_EZ	Amphibians	8.81743	0.428554	1.23967	NA
-4583750_-2171250	Not_EZ	Amphibians	8.62629	0.403011	1.20966	NA
-4583750_-2267750	Not_EZ	Amphibians	8.53975	0.392953	1.21337	NA
-4583750_-2364250	Not_EZ	Amphibians	8.53975	0.413068	1.29643	NA
-4583750_-241250	Not_EZ	Amphibians	8.72288	0.381359	1.1096	NA
-4583750_-2460750	Not_EZ	Amphibians	8.53232	0.428554	1.37548	NA
-4583750_-2557250	Not_EZ	Amphibians	8.53975	0.392953	1.23751	NA
-4583750_-2653750	Not_EZ	Amphibians	8.52488	0.413068	1.27895	NA
-4583750_-2750250	Not_EZ	Amphibians	8.19249	0.382602	1.51685	NA
-4583750_-2846750	Not_EZ	Amphibians	7.83042	0.374283	1.4353	NA
-4583750_-2943250	Not_EZ	Amphibians	7.78701	0.360007	1.09058	NA
-4583750_-3039750	Not_EZ	Amphibians	7.71343	0.369966	1.4323	NA
-4583750_-3136250	Not_EZ	Amphibians	7.63985	0.374283	1.40603	NA
-4583750_-3232750	Not_EZ	Amphibians	7.63985	0.365297	1.63898	NA
-4583750_-3329250	Not_EZ	Amphibians	7.00689	0.321689	1.21414	NA
-4583750_-337750	Not_EZ	Amphibians	8.56738	0.379698	1.08912	NA
-4583750_-3425750	Not_EZ	Amphibians	7.77667	0.351152	1.334	NA
-4583750_-3522250	Not_EZ	Amphibians	7.29246	0.351152	1.22213	NA
-4583750_-3618750	Not_EZ	Amphibians	1.24072	0.274811	0.510512	NA
-4583750_-434250	Not_EZ	Amphibians	8.52488	0.374283	1.03825	NA
-4583750_-530750	Not_EZ	Amphibians	8.52488	0.374283	0.998212	NA
-4583750_-6031250	Not_EZ	Amphibians	NA	NA	NA	NA
-4583750_-627250	Not_EZ	Amphibians	8.36417	0.376991	1.06235	NA
-4583750_-6320750	Not_EZ	Amphibians	NA	NA	NA	NA
-4583750_-723750	Not_EZ	Amphibians	8.13407	0.365042	1.07757	NA
-4583750_-820250	Not_EZ	Amphibians	8.20346	0.374283	1.07008	NA
-4583750_-916750	Not_EZ	Amphibians	8.20346	0.374283	1.13905	NA
-4583750_5645250	Not_EZ	Amphibians	NA	NA	NA	NA
-4583750_5934750	Not_EZ	Amphibians	12.6243	0.667407	3.05846	NA
-4583750_6031250	Not_EZ	Amphibians	12.6243	0.667407	3.18942	NA
-4583750_6127750	Not_EZ	Amphibians	12.6243	0.667407	3.07165	NA
-4583750_6224250	Not_EZ	Amphibians	21.2663	1.18065	3.82629	NA
-4583750_6320750	Not_EZ	Amphibians	21.2663	1.18065	3.66672	NA
-4583750_6417250	Not_EZ	Amphibians	21.2663	1.18065	3.67999	NA
-4583750_6513750	Not_EZ	Amphibians	21.2663	1.18065	4.42205	NA
-4583750_6610250	Not_EZ	Amphibians	39.9591	2.21626	6.98437	NA
-4583750_6706750	Not_EZ	Amphibians	NA	NA	NA	NA
-4583750_6803250	Not_EZ	Amphibians	NA	NA	NA	NA
-4583750_6899750	Not_EZ	Amphibians	NA	NA	NA	NA
-4583750_6996250	Not_EZ	Amphibians	NA	NA	NA	NA
-4583750_7092750	Not_EZ	Amphibians	NA	NA	NA	NA
-4583750_7285750	Not_EZ	Amphibians	NA	NA	NA	NA
-4583750_7575250	Not_EZ	Amphibians	NA	NA	NA	NA
-4583750_7864750	Not_EZ	Amphibians	NA	NA	NA	NA
-4583750_7961250	Not_EZ	Amphibians	NA	NA	NA	NA
-4583750_8250750	Not_EZ	Amphibians	NA	NA	NA	NA
-4680250_-1013250	Not_EZ	Amphibians	8.13407	0.365042	1.0323	NA
-4680250_-1109750	Not_EZ	Amphibians	7.85589	0.346668	1.0038	NA
-4680250_-1206250	Not_EZ	Amphibians	7.64711	0.355802	1.00641	NA
-4680250_-1302750	Not_EZ	Amphibians	8.2448	0.374406	1.02912	NA
-4680250_-1399250	Not_EZ	Amphibians	8.2448	0.374406	1.07431	NA
-4680250_-144750	Not_EZ	Amphibians	9.6823	0.463702	1.22313	NA
-4680250_-1495750	Not_EZ	Amphibians	8.2448	0.374406	1.08696	NA
-4680250_-1592250	Not_EZ	Amphibians	8.40551	0.377114	1.17391	NA
-4680250_-1688750	Not_EZ	Amphibians	8.41354	0.445214	1.33889	NA
-4680250_-1785250	Not_EZ	Amphibians	8.61886	0.448413	1.45701	NA
-4680250_-1881750	Not_EZ	Amphibians	8.52488	0.413068	1.23316	NA
-4680250_-1978250	Not_EZ	Amphibians	8.23931	0.428554	1.25406	NA
-4680250_-2074750	Not_EZ	Amphibians	8.53232	0.428554	1.36468	NA
-4680250_-2171250	Not_EZ	Amphibians	8.62629	0.428554	1.333	NA
-4680250_-2267750	Not_EZ	Amphibians	9.01649	0.428554	1.26763	NA
-4680250_-2364250	Not_EZ	Amphibians	8.53975	0.413068	1.24473	NA
-4680250_-241250	Not_EZ	Amphibians	9.93609	0.463702	1.13092	NA
-4680250_-2460750	Not_EZ	Amphibians	8.73089	0.403011	1.20617	NA
-4680250_-2557250	Not_EZ	Amphibians	8.73089	0.403011	1.23056	NA
-4680250_-2653750	Not_EZ	Amphibians	9.18179	0.428554	1.22864	NA
-4680250_-2750250	Not_EZ	Amphibians	7.83042	0.382602	1.19746	NA
-4680250_-2846750	Not_EZ	Amphibians	8.17765	0.411866	1.19242	NA
-4680250_-2943250	Not_EZ	Amphibians	7.0478	0.326056	1.1002	NA
-4680250_-3039750	Not_EZ	Amphibians	7.63305	0.33258	1.02558	NA
-4680250_-3136250	Not_EZ	Amphibians	7.29246	0.33258	1.09668	NA
-4680250_-3232750	Not_EZ	Amphibians	7.4791	0.337008	1.05912	NA
-4680250_-3329250	Not_EZ	Amphibians	8.62379	0.408802	1.10524	NA
-4680250_-337750	Not_EZ	Amphibians	9.43565	0.444787	1.17524	NA
-4680250_-3425750	Not_EZ	Amphibians	8.53375	0.415646	1.32187	NA
-4680250_-3522250	Not_EZ	Amphibians	8.34283	0.384251	1.26891	NA
-4680250_-3618750	Not_EZ	Amphibians	8.52931	0.429842	1.32897	NA
-4680250_-3715250	Not_EZ	Amphibians	NA	NA	NA	NA
-4680250_-3811750	Not_EZ	Amphibians	NA	NA	NA	NA
-4680250_-3908250	Not_EZ	Amphibians	NA	NA	NA	NA
-4680250_-434250	Not_EZ	Amphibians	8.97741	0.410367	1.06726	NA
-4680250_-530750	Not_EZ	Amphibians	8.56128	0.379698	1.05025	NA
-4680250_-627250	Not_EZ	Amphibians	8.52488	0.374283	1.11193	NA
-4680250_-6417250	Not_EZ	Amphibians	NA	NA	NA	NA
-4680250_-6513750	Not_EZ	Amphibians	NA	NA	NA	NA
-4680250_-723750	Not_EZ	Amphibians	8.36417	0.376991	1.11198	NA
-4680250_-820250	Not_EZ	Amphibians	8.06467	0.374283	1.07962	NA
-4680250_-916750	Not_EZ	Amphibians	8.20346	0.374283	1.04197	NA
-4680250_5934750	Not_EZ	Amphibians	12.6243	0.667407	2.71996	NA
-4680250_6031250	Not_EZ	Amphibians	12.6243	0.667407	3.17505	NA
-4680250_6127750	Not_EZ	Amphibians	12.6243	0.667407	3.01445	NA
-4680250_6224250	Not_EZ	Amphibians	21.2663	1.18065	3.73297	NA
-4680250_6320750	Not_EZ	Amphibians	21.2663	1.18065	3.75936	NA
-4680250_6417250	Not_EZ	Amphibians	21.2663	1.18065	3.6357	NA
-4680250_6513750	Not_EZ	Amphibians	21.2663	1.18065	4.14482	NA
-4680250_6610250	Not_EZ	Amphibians	NA	NA	NA	NA
-4680250_6706750	Not_EZ	Amphibians	NA	NA	NA	NA
-4680250_6803250	Not_EZ	Amphibians	NA	NA	NA	NA
-4680250_6899750	Not_EZ	Amphibians	NA	NA	NA	NA
-4680250_6996250	Not_EZ	Amphibians	NA	NA	NA	NA
-4680250_7189250	Not_EZ	Amphibians	NA	NA	NA	NA
-4680250_7285750	Not_EZ	Amphibians	NA	NA	NA	NA
-4680250_7478750	Not_EZ	Amphibians	NA	NA	NA	NA
-4680250_7575250	Not_EZ	Amphibians	NA	NA	NA	NA
-4680250_7671750	Not_EZ	Amphibians	NA	NA	NA	NA
-4680250_7768250	Not_EZ	Amphibians	NA	NA	NA	NA
-4680250_7864750	Not_EZ	Amphibians	NA	NA	NA	NA
-4680250_7961250	Not_EZ	Amphibians	NA	NA	NA	NA
-4680250_8154250	Not_EZ	Amphibians	NA	NA	NA	NA
-4680250_8250750	Not_EZ	Amphibians	NA	NA	NA	NA
-4776750_-1013250	Not_EZ	Amphibians	8.06467	0.369118	1.02265	NA
-4776750_-1109750	Not_EZ	Amphibians	8.13407	0.3717	1.05259	NA
-4776750_-1206250	Not_EZ	Amphibians	8.06467	0.369118	1.01977	NA
-4776750_-1302750	Not_EZ	Amphibians	8.13407	0.3717	0.988644	NA
-4776750_-1399250	Not_EZ	Amphibians	8.20346	0.374283	1.0499	NA
-4776750_-144750	Not_EZ	Amphibians	9.93609	0.481876	1.16908	NA
-4776750_-1495750	Not_EZ	Amphibians	8.2448	0.374406	1.01087	NA
-4776750_-1592250	Not_EZ	Amphibians	8.30221	0.379698	1.12493	NA
-4776750_-1688750	Not_EZ	Amphibians	8.81743	0.438739	1.25922	NA
-4776750_-1785250	Not_EZ	Amphibians	8.40551	0.377114	1.24658	NA
-4776750_-1881750	Not_EZ	Amphibians	8.28614	0.379698	1.28007	NA
-4776750_-1978250	Not_EZ	Amphibians	8.53232	0.428554	1.23099	NA
-4776750_-2074750	Not_EZ	Amphibians	8.53232	0.403011	1.21299	NA
-4776750_-2171250	Not_EZ	Amphibians	8.62629	0.428554	1.28125	NA
-4776750_-2267750	Not_EZ	Amphibians	8.92202	0.413068	1.13008	NA
-4776750_-2364250	Not_EZ	Amphibians	8.92202	0.413068	1.182	NA
-4776750_-241250	Not_EZ	Amphibians	9.93609	0.471523	1.10542	NA
-4776750_-2460750	Not_EZ	Amphibians	9.70765	0.445214	1.23955	NA
-4776750_-2557250	Not_EZ	Amphibians	9.18179	0.428554	1.17798	NA
-4776750_-2653750	Not_EZ	Amphibians	8.92202	0.413068	1.15375	NA
-4776750_-2750250	Not_EZ	Amphibians	8.52488	0.413068	1.16351	NA
-4776750_-2846750	Not_EZ	Amphibians	8.98322	0.445214	1.28151	NA
-4776750_-2943250	Not_EZ	Amphibians	7.29246	0.345449	1.25377	NA
-4776750_-3039750	Not_EZ	Amphibians	6.85654	0.326056	1.13118	NA
-4776750_-3136250	Not_EZ	Amphibians	7.19353	0.331532	1.02799	NA
-4776750_-3232750	Not_EZ	Amphibians	7.92355	0.38812	1.11516	NA
-4776750_-3329250	Not_EZ	Amphibians	8.44644	0.38812	1.10845	NA
-4776750_-337750	Not_EZ	Amphibians	9.92304	0.464066	1.07609	NA
-4776750_-3425750	Not_EZ	Amphibians	8.52931	0.408802	1.3129	NA
-4776750_-3522250	Not_EZ	Amphibians	8.62379	0.429842	1.43739	NA
-4776750_-3618750	Not_EZ	Amphibians	8.62379	0.422998	1.32464	NA
-4776750_-3715250	Not_EZ	Amphibians	9.6832	0.445214	1.38847	NA
-4776750_-3811750	Not_EZ	Amphibians	9.6832	0.453426	1.47646	NA
-4776750_-3908250	Not_EZ	Amphibians	9.6832	0.426933	1.062	NA
-4776750_-4004750	Not_EZ	Amphibians	9.36483	0.407479	1.1089	NA
-4776750_-4101250	Not_EZ	Amphibians	9.6832	0.506298	1.57704	NA
-4776750_-434250	Not_EZ	Amphibians	9.92304	0.464066	1.06857	NA
-4776750_-48250	Not_EZ	Amphibians	NA	NA	NA	NA
-4776750_-530750	Not_EZ	Amphibians	9.99122	0.463702	1.1049	NA
-4776750_-627250	Not_EZ	Amphibians	8.9279	0.39973	1.10133	NA
-4776750_-6320750	Not_EZ	Amphibians	NA	NA	NA	NA
-4776750_-6417250	Not_EZ	Amphibians	NA	NA	NA	NA
-4776750_-723750	Not_EZ	Amphibians	8.56433	0.381359	1.06345	NA
-4776750_-820250	Not_EZ	Amphibians	8.13407	0.3717	0.981275	NA
-4776750_-916750	Not_EZ	Amphibians	8.13407	0.3717	1.01444	NA
-4776750_5452250	Not_EZ	Amphibians	NA	NA	NA	NA
-4776750_5645250	Not_EZ	Amphibians	NA	NA	NA	NA
-4776750_5934750	Not_EZ	Amphibians	12.6243	0.667407	2.7233	NA
-4776750_6031250	Not_EZ	Amphibians	12.6243	0.667407	3.20543	NA
-4776750_6127750	Not_EZ	Amphibians	12.6243	0.667407	2.97368	NA
-4776750_6224250	Not_EZ	Amphibians	21.2663	1.18065	3.74527	NA
-4776750_6320750	Not_EZ	Amphibians	21.2663	1.18065	3.78909	NA
-4776750_6417250	Not_EZ	Amphibians	21.2663	1.18065	4.09594	NA
-4776750_6513750	Not_EZ	Amphibians	21.2663	1.18065	4.16304	NA
-4776750_6610250	Not_EZ	Amphibians	NA	NA	NA	NA
-4776750_6706750	Not_EZ	Amphibians	NA	NA	NA	NA
-4776750_6803250	Not_EZ	Amphibians	NA	NA	NA	NA
-4776750_6899750	Not_EZ	Amphibians	NA	NA	NA	NA
-4776750_6996250	Not_EZ	Amphibians	NA	NA	NA	NA
-4776750_7092750	Not_EZ	Amphibians	NA	NA	NA	NA
-4776750_7382250	Not_EZ	Amphibians	NA	NA	NA	NA
-4776750_7478750	Not_EZ	Amphibians	NA	NA	NA	NA
-4776750_7671750	Not_EZ	Amphibians	NA	NA	NA	NA
-4776750_7768250	Not_EZ	Amphibians	NA	NA	NA	NA
-4776750_7864750	Not_EZ	Amphibians	NA	NA	NA	NA
-4776750_7961250	Not_EZ	Amphibians	NA	NA	NA	NA
-4776750_8057750	Not_EZ	Amphibians	NA	NA	NA	NA
-4776750_8154250	Not_EZ	Amphibians	NA	NA	NA	NA
-4776750_8250750	Not_EZ	Amphibians	NA	NA	NA	NA
-48250_1013250	Not_EZ	Amphibians	10.8174	0.475755	1.31081	NA
-48250_1109750	Not_EZ	Amphibians	11.7222	0.539695	1.1279	NA
-48250_1206250	Not_EZ	Amphibians	10.8174	0.465413	0.991883	NA
-48250_1302750	Not_EZ	Amphibians	10.8174	0.465413	1.09488	NA
-48250_1399250	Not_EZ	Amphibians	10.4309	0.455356	0.966613	NA
-48250_1495750	Not_EZ	Amphibians	9.80262	0.431378	0.960319	NA
-48250_1592250	Not_EZ	Amphibians	9.45311	0.415502	0.988301	NA
-48250_1688750	Not_EZ	Amphibians	9.45311	0.415502	0.911805	NA
-48250_1785250	Not_EZ	Amphibians	11.7222	0.417006	0.738174	NA
-48250_1881750	Not_EZ	Amphibians	8.34128	0.413998	0.583812	NA
-48250_1978250	Not_EZ	Amphibians	8.34128	0.413998	0.606366	NA
-48250_2074750	Not_EZ	Amphibians	5.02057	0.24876	0.282015	NA
-48250_2171250	Not_EZ	Amphibians	5.02057	0.24876	0.228777	NA
-48250_2267750	Not_EZ	Amphibians	5.02057	0.24876	0.256533	NA
-48250_2364250	Not_EZ	Amphibians	8.34128	0.413998	0.386136	NA
-48250_2460750	Not_EZ	Amphibians	NA	NA	NA	NA
-48250_2557250	Not_EZ	Amphibians	NA	NA	NA	NA
-48250_2653750	Not_EZ	Amphibians	NA	NA	NA	NA
-48250_2750250	Not_EZ	Amphibians	NA	NA	NA	NA
-48250_2846750	Not_EZ	Amphibians	NA	NA	NA	NA
-48250_2943250	Not_EZ	Amphibians	NA	NA	NA	NA
-48250_3039750	Not_EZ	Amphibians	NA	NA	NA	NA
-48250_3136250	Not_EZ	Amphibians	NA	NA	NA	NA
-48250_3232750	Not_EZ	Amphibians	NA	NA	NA	NA
-48250_3329250	Not_EZ	Amphibians	NA	NA	NA	NA
-48250_3425750	Not_EZ	Amphibians	NA	NA	NA	NA
-48250_3522250	Not_EZ	Amphibians	NA	NA	NA	NA
-48250_3618750	Not_EZ	Amphibians	16.1424	0.703322	1.07677	NA
-48250_3715250	Not_EZ	Amphibians	16.1424	0.703322	0.844605	NA
-48250_3811750	Not_EZ	Amphibians	10.2395	0.457471	0.647453	NA
-48250_3908250	Not_EZ	Amphibians	10.6316	0.47988	0.752846	NA
-48250_4004750	Not_EZ	Amphibians	10.6316	0.47988	0.804733	NA
-48250_4101250	Not_EZ	Amphibians	10.6316	0.47988	0.858635	NA
-48250_4197750	Not_EZ	Amphibians	13.387	0.5916	1.24502	NA
-48250_4294250	Not_EZ	Amphibians	13.387	0.5916	1.15741	NA
-48250_4487250	Not_EZ	Amphibians	NA	NA	NA	NA
-48250_4680250	Not_EZ	Amphibians	15.6705	0.842343	3.02343	NA
-48250_4776750	Not_EZ	Amphibians	15.6705	0.842343	3.06357	NA
-48250_4873250	Not_EZ	Amphibians	15.6705	0.842343	2.19365	NA
-48250_4969750	Not_EZ	Amphibians	13.8325	0.8267	2.11056	NA
-48250_5066250	Not_EZ	Amphibians	16.4265	0.918181	2.75229	NA
-48250_5162750	Not_EZ	Amphibians	6.90428	0.548837	2.50322	NA
-48250_5259250	Not_EZ	Amphibians	12.2556	0.739307	2.48574	NA
-48250_5355750	Not_EZ	Amphibians	10.8421	0.548837	1.90655	NA
-48250_5452250	Not_EZ	Amphibians	6.15008	0.32834	1.78088	NA
-48250_5548750	Not_EZ	Amphibians	6.15008	0.32834	1.79581	NA
-48250_5645250	Not_EZ	Amphibians	6.15008	0.32834	2.17549	NA
-48250_5741750	Not_EZ	Amphibians	6.15008	0.32834	2.0801	NA
-48250_5934750	Not_EZ	Amphibians	40.7453	2.18025	2.14196	NA
-48250_6031250	Not_EZ	Amphibians	6.15008	0.32834	1.59845	NA
-48250_6127750	Not_EZ	Amphibians	6.15008	0.32834	1.59997	NA
-48250_6224250	Not_EZ	Amphibians	5.39588	0.287121	1.30556	NA
-48250_6320750	Not_EZ	Amphibians	5.39588	0.287121	1.36683	NA
-48250_6899750	Not_EZ	Amphibians	NA	NA	NA	NA
-48250_6996250	Not_EZ	Amphibians	NA	NA	NA	NA
-48250_723750	Not_EZ	Amphibians	12.5679	0.637103	1.74925	NA
-48250_820250	Not_EZ	Amphibians	13.0667	0.616138	1.07883	NA
-48250_916750	Not_EZ	Amphibians	12.5679	0.542528	1.21148	NA
-4873250_-1013250	Not_EZ	Amphibians	8.52488	0.379698	0.985785	NA
-4873250_-1109750	Not_EZ	Amphibians	8.52488	0.379698	1.07447	NA
-4873250_-1206250	Not_EZ	Amphibians	8.13407	0.3717	1.01904	NA
-4873250_-1302750	Not_EZ	Amphibians	8.13407	0.3717	1.06851	NA
-4873250_-1399250	Not_EZ	Amphibians	8.06467	0.369118	1.07376	NA
-4873250_-144750	Not_EZ	Amphibians	NA	NA	NA	NA
-4873250_-1495750	Not_EZ	Amphibians	8.20346	0.374283	1.00451	NA
-4873250_-1592250	Not_EZ	Amphibians	8.41354	0.381359	1.11061	NA
-4873250_-1688750	Not_EZ	Amphibians	8.36417	0.438739	1.21571	NA
-4873250_-1785250	Not_EZ	Amphibians	8.2448	0.377114	1.24939	NA
-4873250_-1881750	Not_EZ	Amphibians	8.2448	0.376871	1.23791	NA
-4873250_-1978250	Not_EZ	Amphibians	8.52488	0.379698	1.25144	NA
-4873250_-2074750	Not_EZ	Amphibians	8.52488	0.379698	1.20242	NA
-4873250_-2171250	Not_EZ	Amphibians	8.71283	0.444039	1.23675	NA
-4873250_-2267750	Not_EZ	Amphibians	8.53975	0.413068	1.10414	NA
-4873250_-2364250	Not_EZ	Amphibians	8.73089	0.403011	1.12326	NA
-4873250_-241250	Not_EZ	Amphibians	9.88773	0.464678	1.09562	NA
-4873250_-2460750	Not_EZ	Amphibians	9.18179	0.445214	1.19111	NA
-4873250_-2557250	Not_EZ	Amphibians	9.18179	0.445214	1.15568	NA
-4873250_-2653750	Not_EZ	Amphibians	8.92202	0.444039	1.17684	NA
-4873250_-2750250	Not_EZ	Amphibians	8.98322	0.445214	1.19696	NA
-4873250_-2846750	Not_EZ	Amphibians	8.98322	0.459425	1.36675	NA
-4873250_-2943250	Not_EZ	Amphibians	8.52488	0.446388	1.35069	NA
-4873250_-3039750	Not_EZ	Amphibians	7.4791	0.374283	1.20782	NA
-4873250_-3136250	Not_EZ	Amphibians	6.85654	0.374283	1.15668	NA
-4873250_-3232750	Not_EZ	Amphibians	7.16782	0.394964	1.17407	NA
-4873250_-3329250	Not_EZ	Amphibians	8.19932	0.429842	1.36177	NA
-4873250_-337750	Not_EZ	Amphibians	9.44157	0.463338	1.05124	NA
-4873250_-3425750	Not_EZ	Amphibians	8.52488	0.446388	1.41562	NA
-4873250_-3522250	Not_EZ	Amphibians	9.26322	0.466463	1.7744	NA
-4873250_-3618750	Not_EZ	Amphibians	8.34283	0.444039	1.38917	NA
-4873250_-3715250	Not_EZ	Amphibians	10.0016	0.446388	1.34795	NA
-4873250_-3811750	Not_EZ	Amphibians	10.1858	0.453426	1.34508	NA
-4873250_-3908250	Not_EZ	Amphibians	9.36483	0.407479	1.26439	NA
-4873250_-4004750	Not_EZ	Amphibians	8.53276	0.404718	1.36338	NA
-4873250_-4101250	Not_EZ	Amphibians	7.4791	0.407479	1.41339	NA
-4873250_-4197750	Not_EZ	Amphibians	7.91096	0.459425	1.60948	NA
-4873250_-434250	Not_EZ	Amphibians	9.6823	0.459737	1.05973	NA
-4873250_-48250	Not_EZ	Amphibians	9.94915	0.477757	1.09416	NA
-4873250_-530750	Not_EZ	Amphibians	9.6823	0.459737	1.07325	NA
-4873250_-627250	Not_EZ	Amphibians	9.42973	0.433439	1.03056	NA
-4873250_-6320750	Not_EZ	Amphibians	NA	NA	NA	NA
-4873250_-6417250	Not_EZ	Amphibians	NA	NA	NA	NA
-4873250_-723750	Not_EZ	Amphibians	9.20357	0.421903	1.04487	NA
-4873250_-820250	Not_EZ	Amphibians	8.72288	0.386057	1.03328	NA
-4873250_-916750	Not_EZ	Amphibians	8.56738	0.38302	0.991476	NA
-4873250_48250	Not_EZ	Amphibians	NA	NA	NA	NA
-4873250_5259250	Not_EZ	Amphibians	NA	NA	NA	NA
-4873250_5355750	Not_EZ	Amphibians	NA	NA	NA	NA
-4873250_5452250	Not_EZ	Amphibians	12.6043	0.668984	2.48909	NA
-4873250_5548750	Not_EZ	Amphibians	NA	NA	NA	NA
-4873250_5645250	Not_EZ	Amphibians	NA	NA	NA	NA
-4873250_5838250	Not_EZ	Amphibians	13.567	0.748784	2.26015	NA
-4873250_5934750	Not_EZ	Amphibians	12.7142	0.688429	2.98102	NA
-4873250_6031250	Not_EZ	Amphibians	12.6243	0.667407	3.0892	NA
-4873250_6127750	Not_EZ	Amphibians	21.2663	1.18065	3.87209	NA
-4873250_6224250	Not_EZ	Amphibians	21.2663	1.18065	3.71971	NA
-4873250_6320750	Not_EZ	Amphibians	21.2663	1.18065	3.68423	NA
-4873250_6417250	Not_EZ	Amphibians	21.2663	1.18065	4.16108	NA
-4873250_6513750	Not_EZ	Amphibians	21.2663	1.18065	4.16304	NA
-4873250_6610250	Not_EZ	Amphibians	NA	NA	NA	NA
-4873250_6706750	Not_EZ	Amphibians	NA	NA	NA	NA
-4873250_6803250	Not_EZ	Amphibians	NA	NA	NA	NA
-4873250_6899750	Not_EZ	Amphibians	NA	NA	NA	NA
-4873250_6996250	Not_EZ	Amphibians	NA	NA	NA	NA
-4873250_7285750	Not_EZ	Amphibians	NA	NA	NA	NA
-4873250_7382250	Not_EZ	Amphibians	NA	NA	NA	NA
-4873250_7478750	Not_EZ	Amphibians	NA	NA	NA	NA
-4873250_7575250	Not_EZ	Amphibians	NA	NA	NA	NA
-4873250_7671750	Not_EZ	Amphibians	NA	NA	NA	NA
-4873250_7768250	Not_EZ	Amphibians	NA	NA	NA	NA
-4873250_7961250	Not_EZ	Amphibians	NA	NA	NA	NA
-4873250_8057750	Not_EZ	Amphibians	NA	NA	NA	NA
-4873250_8154250	Not_EZ	Amphibians	NA	NA	NA	NA
-4873250_8250750	Not_EZ	Amphibians	NA	NA	NA	NA
-4969750_-1013250	Not_EZ	Amphibians	8.9279	0.412989	0.985927	NA
-4969750_-1109750	Not_EZ	Amphibians	8.52488	0.379698	0.959503	NA
-4969750_-1206250	Not_EZ	Amphibians	8.20346	0.374283	0.979605	NA
-4969750_-1302750	Not_EZ	Amphibians	8.13407	0.365042	0.948201	NA
-4969750_-1399250	Not_EZ	Amphibians	8.20346	0.374283	0.981994	NA
-4969750_-144750	Not_EZ	Amphibians	9.85242	0.464066	1.07406	NA
-4969750_-1495750	Not_EZ	Amphibians	8.30221	0.379698	1.00861	NA
-4969750_-1592250	Not_EZ	Amphibians	8.41354	0.381359	1.09322	NA
-4969750_-1688750	Not_EZ	Amphibians	8.52488	0.38302	1.17522	NA
-4969750_-1785250	Not_EZ	Amphibians	8.36417	0.406568	1.23126	NA
-4969750_-1881750	Not_EZ	Amphibians	8.36417	0.411869	1.31147	NA
-4969750_-1978250	Not_EZ	Amphibians	8.36417	0.376991	1.24306	NA
-4969750_-2074750	Not_EZ	Amphibians	8.71283	0.413068	1.18636	NA
-4969750_-2171250	Not_EZ	Amphibians	8.79561	0.428554	1.1943	NA
-4969750_-2267750	Not_EZ	Amphibians	8.79561	0.428554	1.22026	NA
-4969750_-2364250	Not_EZ	Amphibians	8.87838	0.464066	1.23106	NA
-4969750_-241250	Not_EZ	Amphibians	9.85242	0.464066	1.09847	NA
-4969750_-2460750	Not_EZ	Amphibians	8.70163	0.428554	1.14519	NA
-4969750_-2557250	Not_EZ	Amphibians	8.87838	0.413068	1.10236	NA
-4969750_-2653750	Not_EZ	Amphibians	8.92202	0.446388	1.17543	NA
-4969750_-2750250	Not_EZ	Amphibians	8.87838	0.464066	1.3257	NA
-4969750_-2846750	Not_EZ	Amphibians	9.72157	0.468264	1.39766	NA
-4969750_-2943250	Not_EZ	Amphibians	9.72157	0.466463	1.41153	NA
-4969750_-3039750	Not_EZ	Amphibians	7.56671	0.444039	1.25423	NA
-4969750_-3136250	Not_EZ	Amphibians	7.56671	0.444039	1.38635	NA
-4969750_-3232750	Not_EZ	Amphibians	7.16782	0.409161	1.20167	NA
-4969750_-3329250	Not_EZ	Amphibians	7.19353	0.360836	1.26198	NA
-4969750_-337750	Not_EZ	Amphibians	9.88773	0.464678	1.11403	NA
-4969750_-3425750	Not_EZ	Amphibians	8.98322	0.453426	1.3738	NA
-4969750_-3522250	Not_EZ	Amphibians	8.52488	0.446388	1.36097	NA
-4969750_-3618750	Not_EZ	Amphibians	8.52488	0.446388	1.33008	NA
-4969750_-3715250	Not_EZ	Amphibians	9.6832	0.445214	1.26592	NA
-4969750_-3811750	Not_EZ	Amphibians	10.0016	0.446388	1.28122	NA
-4969750_-3908250	Not_EZ	Amphibians	8.1009	0.404718	1.44575	NA
-4969750_-4004750	Not_EZ	Amphibians	7.91096	0.426933	1.46405	NA
-4969750_-4101250	Not_EZ	Amphibians	8.85383	0.426933	1.53669	NA
-4969750_-4197750	Not_EZ	Amphibians	8.34283	0.446388	1.57574	NA
-4969750_-434250	Not_EZ	Amphibians	9.647	0.463702	1.12599	NA
-4969750_-4390750	Not_EZ	Amphibians	7.4791	0.337008	1.25425	NA
-4969750_-4487250	Not_EZ	Amphibians	6.54637	0.331442	1.25262	NA
-4969750_-4583750	Not_EZ	Amphibians	NA	NA	NA	NA
-4969750_-48250	Not_EZ	Amphibians	9.88773	0.464678	1.07466	NA
-4969750_-530750	Not_EZ	Amphibians	9.93609	0.463702	1.10863	NA
-4969750_-6224250	Not_EZ	Amphibians	NA	NA	NA	NA
-4969750_-627250	Not_EZ	Amphibians	9.43565	0.444787	1.05303	NA
-4969750_-6320750	Not_EZ	Amphibians	NA	NA	NA	NA
-4969750_-6417250	Not_EZ	Amphibians	NA	NA	NA	NA
-4969750_-723750	Not_EZ	Amphibians	9.3973	0.424525	1.01495	NA
-4969750_-820250	Not_EZ	Amphibians	9.42973	0.433439	1.02233	NA
-4969750_-916750	Not_EZ	Amphibians	8.97741	0.415612	1.00426	NA
-4969750_144750	Not_EZ	Amphibians	NA	NA	NA	NA
-4969750_48250	Not_EZ	Amphibians	NA	NA	NA	NA
-4969750_5355750	Not_EZ	Amphibians	NA	NA	NA	NA
-4969750_5452250	Not_EZ	Amphibians	9.33797	0.468604	1	NA
-4969750_5741750	Not_EZ	Amphibians	10.9362	0.557494	1	NA
-4969750_5934750	Not_EZ	Amphibians	13.1406	0.718607	2.88148	NA
-4969750_6031250	Not_EZ	Amphibians	12.6243	0.667407	3.06345	NA
-4969750_6127750	Not_EZ	Amphibians	21.2663	1.18065	3.84759	NA
-4969750_6224250	Not_EZ	Amphibians	21.2663	1.18065	3.61587	NA
-4969750_6320750	Not_EZ	Amphibians	21.2663	1.18065	3.65531	NA
-4969750_6417250	Not_EZ	Amphibians	21.2663	1.18065	4.18354	NA
-4969750_6513750	Not_EZ	Amphibians	21.2663	1.18065	4.31913	NA
-4969750_6610250	Not_EZ	Amphibians	NA	NA	NA	NA
-4969750_6706750	Not_EZ	Amphibians	NA	NA	NA	NA
-4969750_6803250	Not_EZ	Amphibians	NA	NA	NA	NA
-4969750_6899750	Not_EZ	Amphibians	NA	NA	NA	NA
-4969750_6996250	Not_EZ	Amphibians	NA	NA	NA	NA
-4969750_7092750	Not_EZ	Amphibians	NA	NA	NA	NA
-4969750_7285750	Not_EZ	Amphibians	NA	NA	NA	NA
-4969750_7478750	Not_EZ	Amphibians	NA	NA	NA	NA
-4969750_7575250	Not_EZ	Amphibians	NA	NA	NA	NA
-4969750_7671750	Not_EZ	Amphibians	NA	NA	NA	NA
-4969750_7768250	Not_EZ	Amphibians	NA	NA	NA	NA
-4969750_7864750	Not_EZ	Amphibians	NA	NA	NA	NA
-4969750_7961250	Not_EZ	Amphibians	NA	NA	NA	NA
-4969750_8057750	Not_EZ	Amphibians	NA	NA	NA	NA
-4969750_8154250	Not_EZ	Amphibians	NA	NA	NA	NA
-4969750_8250750	Not_EZ	Amphibians	NA	NA	NA	NA
-5066250_-1013250	Not_EZ	Amphibians	9.43565	0.444787	0.999352	NA
-5066250_-1109750	Not_EZ	Amphibians	8.97741	0.415612	1.00796	NA
-5066250_-1206250	Not_EZ	Amphibians	8.72288	0.396694	0.97513	NA
-5066250_-1302750	Not_EZ	Amphibians	8.36417	0.376991	0.971559	NA
-5066250_-1399250	Not_EZ	Amphibians	8.36417	0.376991	0.94664	NA
-5066250_-144750	Not_EZ	Amphibians	9.647	0.463702	1.0606	NA
-5066250_-1495750	Not_EZ	Amphibians	8.52488	0.379698	1.00417	NA
-5066250_-1592250	Not_EZ	Amphibians	8.52488	0.379698	1.02185	NA
-5066250_-1688750	Not_EZ	Amphibians	8.54613	0.381359	1.10257	NA
-5066250_-1785250	Not_EZ	Amphibians	8.54613	0.381359	1.11102	NA
-5066250_-1881750	Not_EZ	Amphibians	8.52488	0.433419	1.25191	NA
-5066250_-1978250	Not_EZ	Amphibians	8.61886	0.411869	1.24902	NA
-5066250_-2074750	Not_EZ	Amphibians	8.87838	0.444039	1.22234	NA
-5066250_-2171250	Not_EZ	Amphibians	8.9002	0.453151	1.21444	NA
-5066250_-2267750	Not_EZ	Amphibians	8.79561	0.428554	1.20841	NA
-5066250_-2364250	Not_EZ	Amphibians	9.44157	0.485996	1.30425	NA
-5066250_-241250	Not_EZ	Amphibians	9.88773	0.464678	1.156	NA
-5066250_-2460750	Not_EZ	Amphibians	8.9002	0.475031	1.34028	NA
-5066250_-2557250	Not_EZ	Amphibians	8.92202	0.504178	1.40023	NA
-5066250_-2653750	Not_EZ	Amphibians	8.92202	0.485996	1.26326	NA
-5066250_-2750250	Not_EZ	Amphibians	9.15998	0.475031	1.318	NA
-5066250_-2846750	Not_EZ	Amphibians	10.0016	0.472462	1.41008	NA
-5066250_-2943250	Not_EZ	Amphibians	9.15998	0.462265	1.43118	NA
-5066250_-3039750	Not_EZ	Amphibians	8.04579	0.445214	1.32362	NA
-5066250_-3136250	Not_EZ	Amphibians	10.3701	0.460464	1.47304	NA
-5066250_-3232750	Not_EZ	Amphibians	10.5562	0.545719	1.53746	NA
-5066250_-3329250	Not_EZ	Amphibians	10.5531	0.554829	1.59405	NA
-5066250_-337750	Not_EZ	Amphibians	9.88773	0.464678	1.12181	NA
-5066250_-3425750	Not_EZ	Amphibians	8.98322	0.466463	1.42454	NA
-5066250_-3522250	Not_EZ	Amphibians	9.44157	0.460464	1.37657	NA
-5066250_-3618750	Not_EZ	Amphibians	8.94486	0.445214	1.28175	NA
-5066250_-3715250	Not_EZ	Amphibians	9.36483	0.444039	1.26725	NA
-5066250_-3811750	Not_EZ	Amphibians	8.19249	0.446388	1.71034	NA
-5066250_-3908250	Not_EZ	Amphibians	9.36483	0.407479	1.42106	NA
-5066250_-4004750	Not_EZ	Amphibians	9.6832	0.459425	1.63499	NA
-5066250_-4101250	Not_EZ	Amphibians	8.85383	0.426933	1.49923	NA
-5066250_-4294250	Not_EZ	Amphibians	7.4791	0.337008	0.973466	NA
-5066250_-434250	Not_EZ	Amphibians	9.92304	0.46529	1.1207	NA
-5066250_-4390750	Not_EZ	Amphibians	6.54637	0.331442	1.22042	NA
-5066250_-4487250	Not_EZ	Amphibians	5.61363	0.325877	1.21905	NA
-5066250_-4583750	Not_EZ	Amphibians	5.61363	0.325877	1.23728	NA
-5066250_-48250	Not_EZ	Amphibians	9.94915	0.46529	1.07416	NA
-5066250_-530750	Not_EZ	Amphibians	9.92304	0.46529	1.1487	NA
-5066250_-627250	Not_EZ	Amphibians	9.6823	0.463702	1.06647	NA
-5066250_-6320750	Not_EZ	Amphibians	17.1662	0.827155	2.42051	NA
-5066250_-6417250	Not_EZ	Amphibians	NA	NA	NA	NA
-5066250_-723750	Not_EZ	Amphibians	9.3973	0.444787	1.0795	NA
-5066250_-820250	Not_EZ	Amphibians	9.42973	0.433439	1.03012	NA
-5066250_-916750	Not_EZ	Amphibians	9.44157	0.456136	1.04301	NA
-5066250_144750	Not_EZ	Amphibians	9.92304	0.46529	1.16634	NA
-5066250_241250	Not_EZ	Amphibians	10.0594	0.46529	1.15632	NA
-5066250_48250	Not_EZ	Amphibians	NA	NA	NA	NA
-5066250_5355750	Not_EZ	Amphibians	12.6043	0.668984	2.49242	NA
-5066250_5452250	Not_EZ	Amphibians	11.1405	0.554062	1	NA
-5066250_5548750	Not_EZ	Amphibians	12.6743	0.691584	2.31135	NA
-5066250_5645250	Not_EZ	Amphibians	9.33797	0.468604	0.836196	NA
-5066250_5741750	Not_EZ	Amphibians	12.6043	0.667407	2.32975	NA
-5066250_5838250	Not_EZ	Amphibians	12.5344	0.646385	1	NA
-5066250_5934750	Not_EZ	Amphibians	13.1406	0.718607	2.95802	NA
-5066250_6031250	Not_EZ	Amphibians	12.6243	0.667407	3.05812	NA
-5066250_6127750	Not_EZ	Amphibians	21.2663	1.18065	3.87137	NA
-5066250_6224250	Not_EZ	Amphibians	21.2663	1.18065	3.56591	NA
-5066250_6320750	Not_EZ	Amphibians	21.2663	1.18065	3.62413	NA
-5066250_6417250	Not_EZ	Amphibians	21.2663	1.18065	4.18354	NA
-5066250_6513750	Not_EZ	Amphibians	21.2663	1.18065	4.43603	NA
-5066250_6610250	Not_EZ	Amphibians	NA	NA	NA	NA
-5066250_6706750	Not_EZ	Amphibians	NA	NA	NA	NA
-5066250_6803250	Not_EZ	Amphibians	NA	NA	NA	NA
-5066250_7285750	Not_EZ	Amphibians	NA	NA	NA	NA
-5066250_7382250	Not_EZ	Amphibians	NA	NA	NA	NA
-5066250_7478750	Not_EZ	Amphibians	NA	NA	NA	NA
-5066250_7575250	Not_EZ	Amphibians	NA	NA	NA	NA
-5066250_7671750	Not_EZ	Amphibians	NA	NA	NA	NA
-5066250_7768250	Not_EZ	Amphibians	NA	NA	NA	NA
-5066250_7864750	Not_EZ	Amphibians	NA	NA	NA	NA
-5066250_7961250	Not_EZ	Amphibians	NA	NA	NA	NA
-5066250_8057750	Not_EZ	Amphibians	NA	NA	NA	NA
-5066250_8154250	Not_EZ	Amphibians	NA	NA	NA	NA
-5162750_-1013250	Not_EZ	Amphibians	9.92304	0.463338	0.993563	NA
-5162750_-1109750	Not_EZ	Amphibians	9.92304	0.463338	1.04172	NA
-5162750_-1206250	Not_EZ	Amphibians	8.9279	0.412989	1.00075	NA
-5162750_-1302750	Not_EZ	Amphibians	8.56738	0.38302	0.950342	NA
-5162750_-1399250	Not_EZ	Amphibians	8.54613	0.381359	0.965774	NA
-5162750_-144750	Not_EZ	Amphibians	9.92304	0.465113	1.13095	NA
-5162750_-1495750	Not_EZ	Amphibians	8.56738	0.38302	0.999619	NA
-5162750_-1592250	Not_EZ	Amphibians	8.72288	0.408229	1.03172	NA
-5162750_-1688750	Not_EZ	Amphibians	8.71283	0.433439	1.13086	NA
-5162750_-1785250	Not_EZ	Amphibians	8.71283	0.433439	1.14926	NA
-5162750_-1881750	Not_EZ	Amphibians	8.64011	0.423543	1.18099	NA
-5162750_-1978250	Not_EZ	Amphibians	8.71283	0.444039	1.18677	NA
-5162750_-2074750	Not_EZ	Amphibians	8.36417	0.411869	1.25393	NA
-5162750_-2171250	Not_EZ	Amphibians	8.9002	0.454053	1.25896	NA
-5162750_-2267750	Not_EZ	Amphibians	9.18179	0.475031	1.25677	NA
-5162750_-2364250	Not_EZ	Amphibians	10.0068	0.495087	1.35719	NA
-5162750_-241250	Not_EZ	Amphibians	9.93609	0.465202	1.13555	NA
-5162750_-2460750	Not_EZ	Amphibians	9.44157	0.535744	1.42608	NA
[truncated: 64,065 more rows]

## Sheet: Figure 6
Biodiversity Hotspot	Peak threatened evolutionary history (MY)	Median threatened evolutionary history (MY)	EDGE species richness	Species richness	Generic richness
Guinean Forests of West Africa	704	339	106	1755	632
Sundaland	684	393	136	2056	658
Indo-Burma	674	354	206	2829	839
Coastal Forests of Eastern Africa	644	300	62	1320	596
Eastern Afromontane	572	303	136	2971	861
Western Ghats and Sri Lanka	565	242	103	1019	427
Madagascar and the Indian Ocean Islands	491	133	334	1310	342
Caribbean Islands	484	29	300	1203	323
Himalaya	479	156	76	1569	698
Atlantic Forest	463	263	83	2294	869
Mesoamerica	452	141	297	3250	956
Maputaland-Pondoland-Albany	433	269	43	1105	566
Horn of Africa	422	158	46	1440	604
Tropical Andes	415	145	281	5102	1237
Cerrado	396	282	56	2129	887
Madrean Pine-Oak Woodlands	380	87	151	2042	702
Tumbes-Choco-Magdalena	345	164	81	2231	891
Mountains of Southwest China	303	145	44	1062	498
Cape Floristic Region	290	237	21	647	390
Philippines	285	33	62	1051	414
Wallacea	259	11	57	1170	417
Forests of East Australia	250	187	27	885	446
Succulent Karoo	249	222	17	631	383
New Caledonia	203	37	64	242	131
Southwest Australia	191	91	31	585	307
North American Coastal Plain	153	104	26	974	480
Mountains of Central Asia	139	88	18	576	308
Irano-Anatolian	135	95	19	738	365
New Zealand	133	40	70	307	143
Chilean Winter Rainfall and Valdivian Forests	130	51	38	445	230
East Melanesian Islands	126	18	27	628	229
Caucasus	122	74	22	602	316
Japan	119	29	48	514	276
Mediterranean Basin	111	72	85	1155	451
California Floristic Province	109	82	31	572	314
Polynesia-Micronesia	65	26	74	410	183

## Sheet: S1 Fig
Ecoregions	EDGE.spp
Admiralty Islands lowland rain forests	3
Aegean and Western Turkey sclerophyllous and mixed forests	16
Afghan Mountains semi-desert	5
Ahklun and Kilbuck Upland Tundra	10
Al-Hajar foothill xeric woodlands and shrublands	4
Al-Hajar montane woodlands and shrublands	4
Alai-Western Tian Shan steppe	10
Alashan Plateau semi-desert	11
Alaska Peninsula montane taiga	10
Alaska-St. Elias Range tundra	9
Albany thickets	36
Alberta-British Columbia foothills forests	6
Albertine Rift montane forests	52
Aldabra Island xeric scrub	3
Aleutian Islands tundra	7
Allegheny Highlands forests	7
Alps conifer and mixed forests	7
Altai alpine meadow and tundra	19
Altai montane forest and forest steppe	18
Altai steppe and semi-desert	15
Alto Paran√° Atlantic forests	47
Amazon-Orinoco-Southern Caribbean mangroves	38
Amsterdam-Saint Paul Islands temperate grasslands	9
Amur meadow steppe	14
Anatolian conifer and deciduous mixed forests	10
Andaman Islands rain forests	5
Angolan montane forest-grassland	13
Angolan mopane woodlands	26
Angolan scarp savanna and woodlands	27
Angolan wet miombo woodlands	26
Antipodes Subantarctic Islands tundra	14
Appalachian mixed mesophytic forests	9
Appalachian Piedmont forests	8
Appalachian-Blue Ridge forests	15
Appenine deciduous montane forests	2
Apure-Villavicencio dry forests	27
Arabian desert	16
Arabian sand desert	4
Arabian-Persian Gulf coastal plain desert	7
Araucaria moist forests	27
Aravalli west thorn scrub forests	37
Araya and Paria xeric scrub	10
Arctic coastal tundra	4
Arctic foothills tundra	7
Arizona Mountains forests	6
Arnhem Land tropical savanna	18
Ascension scrub and grasslands	2
Atacama desert	15
Atlantic Coast restingas	40
Atlantic coastal pine barrens	9
Australian Alps montane grasslands	13
Azerbaijan shrub desert and steppe	9
Azores temperate mixed forests	3
Badghyz and Karabil semi-desert	10
Bahamian pineyards	10
Bahamian-Antillean mangroves	125
Bahia coastal forests	36
Bahia interior forests	46
Baja California desert	12
Baj√≠o dry forests	11
Balkan mixed forests	10
Balsas dry forests	31
Baltic mixed forests	3
Baluchistan xeric woodlands	24
Banda Sea Islands moist deciduous forests	4
Belizian pine savannas	12
Beni savanna	22
Beringia lowland tundra	13
Beringia upland tundra	9
Bermuda subtropical conifer forests	2
Biak-Numfoor rain forests	4
Blue Mountains forests	4
Bohai Sea saline meadow	4
Bolivian montane dry forests	36
Bolivian Yungas	43
Borneo lowland rain forests	68
Borneo montane rain forests	63
Borneo peat swamp forests	56
Brahmaputra Valley semi-evergreen forests	61
Brazilian Atlantic dry forests	18
Brigalow tropical savanna	22
British Columbia coastal conifer forests	10
Brooks-British Range tundra	7
Buru rain forests	5
Caatinga	33
Caatinga Enclaves moist forests	3
Caledon conifer forests	4
California Central Valley grasslands	14
California coastal sage and chaparral	17
California interior chaparral and woodlands	21
California montane chaparral and woodlands	13
Cameroon Highlands forests	76
Campos Rupestres montane savanna	37
Canadian Aspen forests and parklands	7
Canadian High Arctic tundra	5
Canadian Low Arctic tundra	7
Canadian Middle Arctic Tundra	6
Canary Islands dry woodlands and forests	6
Cantabrian mixed forests	14
Canterbury-Otago tussock grasslands	29
Cape Verde Islands dry forests	4
Cape York Peninsula tropical savanna	11
Caqueta moist forests	21
Cardamom Mountains rain forests	43
Caribbean shrublands	38
Carnarvon xeric shrublands	14
Carolines tropical moist forests	10
Carpathian montane forests	6
Carpentaria tropical savanna	14
Caspian Hyrcanian mixed forests	11
Caspian lowland desert	15
Catatumbo moist forests	13
Cauca Valley dry forests	22
Cauca Valley montane forests	48
Caucasus mixed forests	19
Cayos Miskitos-San Andr√©s and Providencia moist forests	2
Celtic broadleaf forests	6
Central Afghan Mountains xeric woodlands	11
Central African mangroves	29
Central American Atlantic moist forests	69
Central American dry forests	40
Central American montane forests	90
Central American pine-oak forests	85
Central Anatolian steppe	8
Central Anatolian steppe and woodlands	9
Central Andean dry puna	25
Central Andean puna	38
Central Andean wet puna	49
Central Asian northern desert	13
Central Asian riparian woodlands	11
Central Asian southern desert	11
Central British Columbia Mountain forests	6
Central bushveld	31
Central Canadian Shield forests	5
Central China Loess Plateau mixed forests	20
Central Congolian lowland forests	18
Central Deccan Plateau dry deciduous forests	25
Central European mixed forests	10
Central Indochina dry forests	78
Central Korean deciduous forests	12
Central Mexican matorral	13
Central Pacific Northwest coastal forests	10
Central Persian desert basins	12
Central Polynesian tropical moist forests	13
Central Range Papuan montane rain forests	17
Central Ranges xeric scrub	3
Central South Antarctic Peninsula tundra	1
Central Tallgrass prairie	6
Central Tibetan Plateau alpine steppe	5
Central US forest-grasslands transition	7
Central Zambezian wet miombo woodlands	54
Central-Southern Cascades Forests	9
Central-Southern US mixed grasslands	5
Cerrado	59
Changbai Mountains mixed forests	10
Changjiang Plain evergreen forests	27
Chao Phraya freshwater swamp forests	43
Chao Phraya lowland moist deciduous forests	48
Chatham Island temperate forests	15
Cherskii-Kolyma mountain tundra	14
Chhota-Nagpur dry deciduous forests	38
Chiapas Depression dry forests	16
Chiapas montane forests	20
Chihuahuan desert	14
Chilean Matorral	23
Chimalapas montane forests	13
Chin Hills-Arakan Yoma montane forests	45
Chiquitano dry forests	25
Choc√≥-Dari√©n moist forests	37
Christmas and Cocos Islands tropical forests	5
Chukchi Peninsula tundra	10
Clipperton Island shrub and grasslands	7
Cocos Island moist forests	4
Colorado Plateau shrublands	8
Colorado Rockies forests	6
Comoros forests	12
Congolian coastal forests	25
Cook Inlet taiga	9
Cook Islands tropical moist forests	8
Coolgardie woodlands	3
Copper Plateau taiga	4
Cordillera Central p√°ramo	33
Cordillera de Merida p√°ramo	21
Cordillera La Costa montane forests	26
Cordillera Oriental montane forests	43
Corsican montane broadleaf and mixed forests	1
Costa Rican seasonal moist forests	19
Crete Mediterranean forests	4
Crimean Submediterranean forest complex	11
Cross-Niger transition forests	11
Cross-Sanaga-Bioko coastal forests	50
Cross-Timbers savanna-woodland	4
Cuban cactus scrub	33
Cuban dry forests	54
Cuban moist forests	64
Cuban pine forests	30
Cuban wetlands	19
Cyprus Mediterranean forests	3
Da Hinggan-Dzhagdy Mountains conifer forests	17
Daba Mountains evergreen forests	19
Daurian forest steppe	14
Davis Highlands tundra	4
Deccan thorn scrub forests	31
Dinaric Mountains mixed forests	5
Djibouti xeric shrublands	28
Drakensberg Escarpment savanna and thicket	35
Drakensberg grasslands	30
Dry Chaco	27
Dry miombo woodlands	72
East Afghan montane conifer forests	10
East African halophytics	27
East African mangroves	30
East African montane forests	40
East African montane moorlands	32
East Arabian fog shrublands and sand desert	5
East Central Texas forests	5
East Deccan dry-evergreen forests	14
East Deccan moist deciduous forests	37
East European forest steppe	17
East Sahara Desert	9
East Saharan montane xeric woodlands	16
East Siberian taiga	24
East Sudanian savanna	53
Eastern Anatolian deciduous forests	7
Eastern Anatolian montane steppe	16
Eastern Arc forests	87
Eastern Australia mulga shrublands	6
Eastern Australian temperate forests	48
Eastern Canadian Forest-Boreal transition	8
Eastern Canadian forests	9
Eastern Canadian Shield taiga	7
Eastern Cascades forests	9
Eastern Congolian swamp forests	20
Eastern Cordillera Real montane forests	82
Eastern Gobi desert steppe	9
Eastern Great Lakes lowland forests	9
Eastern Guinean forests	41
Eastern Himalayan alpine shrub and meadows	39
Eastern Himalayan broadleaf forests	68
Eastern Himalayan subalpine conifer forests	45
Eastern Java-Bali montane rain forests	25
Eastern Java-Bali rain forests	30
Eastern Mediterranean conifer-broadleaf forests	24
Eastern Micronesia tropical moist forests	7
Eastern Panamanian montane forests	19
Ecuadorian dry forests	15
Edwards Plateau savanna	1
Einasleigh upland savanna	15
Elburz Range forest steppe	11
Ellsworth Land tundra	1
Emin Valley steppe	15
Enderby Land tundra	1
English Lowlands beech forests	3
Enriquillo wetlands	16
Eritrean coastal desert	8
Esperance mallee	17
Espinal	19
Ethiopian montane forests	36
Ethiopian montane grasslands and woodlands	40
Ethiopian montane moorlands	37
Etosha Pan halophytics	21
European Atlantic mixed forests	10
Euxine-Colchic broadleaf forests	11
Everglades flooded grasslands	7
Eyre and York mallee	15
Faroe Islands boreal grasslands	2
Fernando de Noronha-Atol das Rocas moist forests	1
Fiji tropical dry forests	15
Fiji tropical moist forests	21
Fiordland temperate forests	26
Flinders-Lofty montane woodlands	14
Flint Hills tallgrass prairie	3
Fraser Plateau and Basin conifer forests	6
Fynbos shrubland	38
Gal√°pagos Islands xeric scrub	15
Gariep Karoo	13
Ghorat-Hazarajat alpine meadow	9
Gibson desert	3
Gissaro-Alai open woodlands	12
Gobi Lakes Valley desert steppe	10
Godavari-Krishna mangroves	23
Granitic Seychelles forests	14
Great Basin montane forests	7
Great Basin shrub steppe	10
Great Lakes Basin desert steppe	18
Great Sandy-Tanami desert	4
Great Victoria desert	5
Greater Negros-Panay rain forests	21
Guajira-Barranquilla xeric scrub	20
Guayaquil flooded grasslands	7
Guianan freshwater swamp forests	11
Guianan Highlands moist forests	23
Guianan lowland moist forests	19
Guianan piedmont moist forests	18
Guianan savanna	20
Guinean forest-savanna	50
Guinean mangroves	29
Guinean montane forests	37
Guizhou Plateau broadleaf and mixed forests	28
Gulf of California xeric scrub	11
Gulf of St. Lawrence lowland forests	10
Gurupa v√°rzea	24
Hainan Island monsoon rain forests	22
Halmahera rain forests	5
Hampton mallee and woodlands	8
Hawai'i tropical dry forests	23
Hawai'i tropical high shrublands	11
Hawai'i tropical low shrublands	19
Hawai'i tropical moist forests	26
Helanshan montane conifer forests	5
Hengduan Mountains subalpine conifer forests	21
High Monte	13
Highveld grasslands	34
Himalayan subtropical broadleaf forests	59
Himalayan subtropical pine forests	52
Hindu Kush alpine meadow	8
Hispaniolan dry forests	70
Hispaniolan moist forests	108
Hispaniolan pine forests	62
Hobyo grasslands and shrublands	8
Hokkaido deciduous forests	8
Hokkaido montane conifer forests	5
Honshu alpine conifer forests	8
Horn of Africa xeric bushlands	20
Huang He Plain mixed forests	17
Humid Chaco	25
Humid Pampas	16
Huon Peninsula montane rain forests	7
Iberian conifer forests	14
Iberian sclerophyllous and semi-deciduous forests	20
Iceland boreal birch forests and alpine tundra	4
Ile Europa and Bassas da India xeric scrub	1
Illyrian deciduous forests	7
Indochina mangroves	77
Indus River Delta-Arabian Sea mangroves	28
Indus Valley desert	13
Inner Niger Delta flooded savanna	18
Interior Alaska-Yukon lowland taiga	9
Interior Plateau US Hardwood Forests	6
Interior Yukon-Alaska alpine tundra	8
Iquitos v√°rzea	28
Irrawaddy dry forests	52
Irrawaddy freshwater swamp forests	28
Irrawaddy moist deciduous forests	59
Islas Revillagigedo dry forests	10
Isthmian-Atlantic moist forests	40
Isthmian-Pacific moist forests	41
Italian sclerophyllous and semi-deciduous forests	7
Itigi-Sumbu thicket	23
Jalisco dry forests	17
Jamaican dry forests	26
Jamaican moist forests	37
Japur√°-Solim√µes-Negro moist forests	24
Jarrah-Karri forest and shrublands	17
Jian Nan subtropical evergreen forests	49
Jos Plateau forest-grassland	12
Juan Fern√°ndez Islands temperate forests	10
Junggar Basin semi-desert	18
Juru√°-Purus moist forests	19
Kalaallit Nunaat Arctic steppe	5
Kalaallit Nunaat High Arctic tundra	5
Kalahari Acacia woodlands	21
Kalahari xeric savanna	28
Kamchatka taiga	7
Kamchatka tundra	11
Kamchatka-Kurile meadows and sparse forests	15
Kaokoveld desert	21
Karakoram-West Tibetan Plateau alpine steppe	10
Kayah-Karen montane rain forests	58
Kazakh forest steppe	15
Kazakh semi-desert	12
Kazakh steppe	16
Kazakh upland steppe	11
Kermadec Islands subtropical moist forests	8
Khangai Mountains alpine meadow	8
Khangai Mountains conifer forests	7
Khathiar-Gir dry deciduous forests	31
Kimberly tropical savanna	14
Kinabalu montane alpine meadows	35
Klamath-Siskiyou forests	8
Knysna-Amatole montane forests	17
Kola Peninsula tundra	7
Kopet Dag semi-desert	10
Kopet Dag woodlands and forest steppe	10
Kuh Rud and Eastern Iran montane woodlands	9
Kwazulu Natal-Cape coastal forests	34
La Costa xeric shrublands	21
Lake Chad flooded savanna	19
Lara-Falc√≥n dry forests	8
Leeward Islands moist forests	18
Lesser Antillean dry forests	19
Lesser Sundas deciduous forests	9
Limpopo lowveld	36
Llanos	22
Lord Howe Island subtropical forests	12
Louisiade Archipelago rain forests	3
Low Monte	13
Lower Gangetic Plains moist deciduous forests	60
Luang Prabang montane rain forests	55
Luzon montane rain forests	15
Luzon rain forests	21
Luzon tropical pine forests	14
Madagascar dry deciduous forests	134
Madagascar ericoid thickets	83
Madagascar humid forests	162
Madagascar mangroves	54
Madagascar spiny thickets	59
Madagascar subhumid forests	196
Madagascar succulent woodlands	43
Madeira evergreen forests	1
Madeira-Tapaj√≥s moist forests	38
Magdalena Valley dry forests	15
Magdalena Valley montane forests	59
Magdalena-Urab√° moist forests	23
Magellanic subpolar forests	15
Makgadikgadi halophytics	20
Malabar Coast moist forests	32
Maldives-Lakshadweep-Chagos Archipelago tropical moist forests	5
Malpelo Island xeric scrub	3
Manchurian mixed forests	27
Mandara Plateau woodlands	14
Maputaland coastal forests and woodlands	24
Maracaibo dry forests	11
Maraj√≥ v√°rzea	27
Maranh√£o Baba√ßu forests	15
Mara√±√≥n dry forests	23
Marianas tropical dry forests	9
Marquesas tropical moist forests	18
Masai xeric grasslands and shrublands	26
Mascarene forests	9
Mato Grosso tropical dry forests	30
Mediterranean Acacia-Argania dry woodlands and succulent thickets	12
Mediterranean conifer and mixed forests	17
Mediterranean dry woodlands and steppe	17
Mediterranean High Atlas juniper steppe	10
Mediterranean woodlands and forests	26
Meghalaya subtropical forests	55
Mentawai Islands rain forests	14
Meseta Central matorral	23
Mesoamerican Gulf-Caribbean mangroves	29
Mesopotamian shrub desert	14
Mid-Atlantic US coastal savannas	12
Mid-Canada Boreal Plains forests	5
Midwest Canadian Shield forests	6
Mindanao montane rain forests	19
Mindanao-Eastern Visayas rain forests	24
Mindoro rain forests	15
Miskito pine forests	11
Mississippi lowland forests	5
Mitchell Grass Downs	14
Mizoram-Manipur-Kachin rain forests	63
Mojave desert	13
Mongolian-Manchurian grassland	21
Montana Valley and Foothill grasslands	7
Monte Alegre v√°rzea	29
Motagua Valley thornscrub	19
Mount Cameroon and Bioko montane forests	21
Mulanje Montane forest-grassland	20
Murray-Darling woodlands and mallee	21
Muskwa-Slave Lake taiga	7
Myanmar Coast mangroves	80
Myanmar coastal rain forests	63
Nama Karoo shrublands	17
Namaqualand-Richtersveld steppe	23
Namib Desert	22
Namibian savanna woodlands	26
Nansei Islands subtropical evergreen forests	31
Napo moist forests	31
Naracoorte woodlands	18
Narmada Valley dry deciduous forests	33
Nebraska Sand Hills mixed grasslands	4
Negro-Branco moist forests	18
Nelson Coast temperate forests	22
Nenjiang River grassland	10
New Britain-New Ireland lowland rain forests	7
New Britain-New Ireland montane rain forests	5
New Caledonia dry forests	48
New Caledonia rain forests	59
New England-Acadian forests	13
New Guinea mangroves	14
New Zealand North Island temperate forests	22
New Zealand South Island montane grasslands	23
New Zealand South Island temperate forests	25
Nicobar Islands rain forests	4
Niger Delta swamp forests	10
Nigerian lowland forests	16
Nihonkai evergreen forests	9
Nihonkai montane deciduous forests	11
Nile Delta flooded savanna	7
Norfolk Island subtropical forests	9
North Arabian desert	9
North Arabian highland shrublands	3
North Atlantic moist mixed forests	5
North Cascades conifer forests	8
North Deccan dry deciduous forests	28
North Saharan Xeric Steppe and Woodland	25
North Tibetan Plateau-Kunlun Mountains alpine desert	4
North Western Ghats moist deciduous forests	40
North Western Ghats montane rain forests	40
Northeast Antarctic Peninsula tundra	1
Northeast Brazil restingas	5
Northeast China Plain deciduous forests	18
Northeast Congolian lowland forests	33
Northeast Himalayan subalpine conifer forests	28
Northeast India-Myanmar pine forests	33
Northeast Siberian coastal tundra	9
Northeast Siberian taiga	16
Northeast Spain and Southern France Mediterranean forests	13
Northeast US Coastal forests	13
Northern Acacia-Commiphora bushlands and thickets	68
Northern Anatolian conifer and deciduous forests	9
Northern Andean p√°ramo	86
Northern Annamites rain forests	57
Northern California coastal forests	12
Northern Canadian Shield taiga	8
Northern Congolian Forest-Savanna	61
Northern Cordillera forests	8
Northern Indochina subtropical forests	79
Northern Khorat Plateau moist deciduous forests	36
Northern Mesoamerican Pacific mangroves	16
Northern New Guinea lowland rain and freshwater swamp forests	12
Northern New Guinea montane rain forests	10
Northern Pacific Alaskan coastal forests	9
Northern Rockies conifer forests	7
Northern Shortgrass prairie	9
Northern Swahili coastal forests	57
Northern Tallgrass prairie	5
Northern Thailand-Laos moist deciduous forests	44
Northern Triangle subtropical forests	50
Northern Triangle temperate forests	43
Northern Vietnam lowland rain forests	56
Northland temperate kauri forests	28
Northwest Andean montane forests	89
Northwest Antarctic Peninsula tundra	5
Northwest Congolian lowland forests	27
Northwest Hawai'i scrub	13
Northwest Iberian montane forests	17
Northwest Russian-Novaya Zemlya tundra	10
Northwest Territories taiga	7
Northwestern Himalayan alpine shrub and meadows	15
Novosibirsk Islands Arctic desert	5
Nujiang Langcang Gorge alpine conifer and mixed forests	39
Nullarbor Plains xeric shrublands	8
Nyanga-Chimanimani Montane forest-grassland	22
Oaxacan montane forests	60
Ogasawara subtropical moist forests	6
Ogilvie-MacKenzie alpine tundra	7
Okanogan dry forests	5
Okhotsk-Manchurian taiga	19
Ordos Plateau steppe	8
Orinoco Delta swamp forests	10
Orinoco wetlands	9
Orissa semi-evergreen forests	24
Ozark Highlands mixed forests	5
Ozark Mountain forests	5
Pacific Coastal Mountain icefields and tundra	10
Palau tropical moist forests	4
Palawan rain forests	12
Palouse prairie	6
Pamir alpine desert and tundra	7
Panamanian dry forests	20
Pannonian mixed forests	11
Pantanal	21
Pantanos de Centla	7
Pantepui forests & shrublands	22
Papuan Central Range sub-alpine grasslands	15
Paraguan√° xeric scrub	9
Paran√° flooded savanna	18
Paropamisus xeric woodlands	10
Patagonian steppe	19
Pat√≠a valley dry forests	8
Peninsular Malaysian montane rain forests	69
Peninsular Malaysian peat swamp forests	47
Peninsular Malaysian rain forests	77
Pernambuco coastal forests	12
Pernambuco interior forests	13
Peruvian Yungas	66
Pet√©n-Veracruz moist forests	56
Pilbara shrublands	8
Pindus Mountains mixed forests	5
Piney Woods	4
Po Basin mixed forests	6
Pontic steppe	19
Puerto Rican dry forests	18
Puerto Rican moist forests	24
Puget lowland forests	8
Purus v√°rzea	26
Purus-Madeira moist forests	24
Pyrenees conifer and mixed forests	12
Qaidam Basin semi-desert	5
Qilian Mountains conifer forests	12
Qilian Mountains subalpine meadows	4
Qin Ling Mountains deciduous forests	21
Qionglai-Minshan conifer forests	26
Queen Charlotte Islands conifer forests	4
Queensland tropical rain forests	18
Rakiura Island temperate forests	21
Rann of Kutch seasonal salt marsh	18
Rapa Nui and Sala y G√≥mez subtropical forests	6
Red River freshwater swamp forests	26
Red Sea coastal desert	6
Red Sea mangroves	12
Red Sea-Arabian Desert shrublands	11
Registan-North Pakistan sandy desert	10
Renosterveld shrubland	25
Richmond temperate forests	26
Rio Negro campinarana	20
Rodope montane mixed forests	6
Russian Arctic desert	5
Russian Bering tundra	15
Rwenzori-Virunga montane moorlands	26
Saharan Atlantic coastal desert	7
Saharan halophytics	12
Sahelian Acacia savanna	36
Sakhalin Island taiga	10
Samoan tropical moist forests	10
San F√©lix-San Ambrosio Islands temperate forests	5
San Lucan xeric scrub	3
Santa Lucia Montane Chaparral & Woodlands	9
Santa Marta montane forests	15
Santa Marta p√°ramo	10
S√£o Tom√©, Pr√≠ncipe, and Annob√≥n forests	9
Sarmatic mixed forests	13
Sayan alpine meadows and tundra	13
Sayan Intermontane steppe	10
Sayan montane conifer forests	13
Scandinavian and Russian taiga	15
Scandinavian coastal conifer forests	7
Scandinavian Montane Birch forest and grasslands	9
Scotia Sea Islands tundra	8
Sechura desert	31
Selenge-Orkhon forest steppe	15
Seram rain forests	7
Serengeti volcanic grasslands	20
Serra do Mar coastal forests	41
Sichuan Basin evergreen broadleaf forests	19
Sierra de la Laguna dry forests	2
Sierra de los Tuxtlas	15
Sierra Madre de Chiapas moist forests	19
Sierra Madre de Oaxaca pine-oak forests	53
Sierra Madre del Sur pine-oak forests	44
Sierra Madre Occidental pine-oak forests	13
Sierra Madre Oriental pine-oak forests	29
Sierra Nevada forests	15
Simpson desert	7
Sinaloan dry forests	14
Sin√∫ Valley dry forests	15
Snake-Columbia shrub steppe	4
Society Islands tropical moist forests	10
Socotra Island xeric shrublands	2
Solim√µes-Japur√° moist forests	17
Solomon Islands rain forests	10
Somali Acacia-Commiphora bushlands and thickets	35
Somali montane xeric woodlands	16
Sonoran desert	16
Sonoran-Sinaloan subtropical dry forest	6
South American Pacific mangroves	28
South Apennine mixed montane forests	4
South Arabian fog woodlands, shrublands, and dune	6
South Arabian plains and plateau desert	7
South Central Rockies forests	7
South China-Vietnam subtropical evergreen forests	65
South Deccan Plateau dry deciduous forests	33
South Iran Nubo-Sindian desert and semi-desert	17
South Orkney Islands tundra	5
South Sahara desert	18
South Siberian forest steppe	9
South Taiwan monsoon rain forests	8
South Western Ghats moist deciduous forests	53
South Western Ghats montane rain forests	61
Southeast Australia temperate forests	30
Southeast Australia temperate savanna	13
Southeast Iberian shrubs and woodlands	9
Southeast Indochina dry evergreen forests	76
Southeast Papuan rain forests	15
Southeast Tibet shrublands and meadows	32
Southeast US conifer savannas	17
Southeast US mixed woodlands and savannas	6
Southern Acacia-Commiphora bushlands and thickets	65
Southern Africa mangroves	27
Southern Anatolian montane conifer and deciduous forests	17
Southern Andean steppe	14
Southern Andean Yungas	20
Southern Annamites montane rain forests	75
Southern Atlantic Brazilian mangroves	40
Southern Cone Mesopotamian savanna	17
Southern Congolian forest-savanna	28
Southern Great Lakes forests	8
Southern Hudson Bay taiga	6
Southern Indian Ocean Islands tundra	8
Southern Korea evergreen forests	9
Southern Mesoamerican Pacific mangroves	16
Southern New Guinea freshwater swamp forests	8
Southern New Guinea lowland rain forests	11
Southern Pacific dry forests	28
Southern Rift Montane forest-grassland	32
Southern Swahili coastal forests and woodlands	32
Southern Vietnam lowland dry forests	60
Southwest Amazon moist forests	43
Southwest Arabian coastal xeric shrublands	8
Southwest Arabian Escarpment shrublands and woodlands	6
Southwest Arabian highland xeric scrub	4
Southwest Arabian montane woodlands and grasslands	6
Southwest Australia savanna	17
Southwest Australia woodlands	29
Southwest Borneo freshwater swamp forests	52
Southwest Iberian Mediterranean sclerophyllous and mixed forests	18
Sri Lanka dry-zone dry evergreen forests	25
Sri Lanka lowland rain forests	42
Sri Lanka montane rain forests	36
St. Helena scrub and woodlands	3
St. Peter and St. Paul Rocks	1
Succulent Karoo xeric shrublands	23
Sudd flooded grasslands	24
Suiphun-Khanka meadows and forest meadows	15
Sulaiman Range alpine meadows	10
Sulawesi lowland rain forests	39
Sulawesi montane rain forests	29
Sulu Archipelago rain forests	16
Sumatran freshwater swamp forests	50
Sumatran lowland rain forests	61
Sumatran montane rain forests	57
Sumatran peat swamp forests	46
Sumatran tropical pine forests	43
Sumba deciduous forests	4
Sunda Shelf mangroves	67
Sundaland heath forests	57
Sundarbans freshwater swamp forests	24
Sundarbans mangroves	30
Syrian xeric grasslands and shrublands	12
Taiheiyo evergreen forests	9
Taiheiyo montane deciduous forests	8
Taimyr-Central Siberian tundra	7
Taiwan subtropical evergreen forests	10
Taklimakan desert	14
Talamancan montane forests	46
Tamaulipan matorral	9
Tamaulipan mezquital	6
Tapaj√≥s-Xingu moist forests	26
Tarim Basin deciduous forests and steppe	5
Tasmanian Central Highland forests	9
Tasmanian temperate forests	22
Tasmanian temperate rain forests	19
Tehuac√°n Valley matorral	15
Tenasserim-South Thailand semi-evergreen rain forests	78
Terai-Duar savanna and grasslands	52
Texas blackland prairies	3
Thar desert	19
Tian Shan foothill arid steppe	14
Tian Shan montane conifer forests	11
Tian Shan montane steppe and meadows	14
Tibesti-Jebel Uweinat montane xeric woodlands	3
Tibetan Plateau alpine shrublands and meadows	9
Tigris-Euphrates alluvial salt marsh	7
Timor and Wetar deciduous forests	5
Tirari-Sturt stony desert	13
Tocantins/Pindare moist forests	25
Tongan tropical moist forests	13
Tonle Sap freshwater swamp forests	39
Tonle Sap-Mekong peat swamp forests	39
Torngat Mountain tundra	6
Trans Fly savanna and grasslands	5
Trans-Baikal Bald Mountain tundra	16
Trans-Baikal conifer forests	13
Trans-Mexican Volcanic Belt pine-oak forests	48
Trinidad and Tobago dry forest	3
Trinidad and Tobago moist forest	4
Tristan Da Cunha-Gough Islands shrub and grasslands	11
Trobriand Islands rain forests	4
Tuamotu tropical moist forests	12
Tubuai tropical moist forests	10
Tumbes-Piura dry forests	20
Tyrrhenian-Adriatic sclerophyllous and mixed forests	12
Uatum√£-Trombetas moist forests	28
Ucayali moist forests	36
Upper Gangetic Plains moist deciduous forests	43
Upper Midwest US forest-savanna transition	6
Urals montane forest and taiga	11
Uruguayan savanna	25
Ussuri broadleaf and mixed forests	17
Valdivian temperate forests	31
Vanuatu rain forests	11
Venezuelan Andes montane forests	46
Veracruz dry forests	11
Veracruz moist forests	29
Veracruz montane forests	18
Victoria Basin forest-savanna	38
Victoria Plains tropical savanna	7
Vogelkop montane rain forests	7
Vogelkop-Aru lowland rain forests	12
Wasatch and Uinta montane forests	6
Watson Highlands taiga	5
West Sahara desert	5
West Saharan montane xeric woodlands	15
West Siberian taiga	16
West Sudanian savanna	34
Western Australian Mulga shrublands	6
Western Congolian forest-savanna	31
Western Congolian swamp forests	19
Western Ecuador moist forests	26
Western European broadleaf forests	13
Western Great Lakes forests	9
Western Guinean lowland forests	33
Western Gulf coastal grasslands	8
Western Himalayan alpine shrub and meadows	16
Western Himalayan broadleaf forests	29
Western Himalayan subalpine conifer forests	27
Western Java montane rain forests	29
Western Java rain forests	31
Western Polynesian tropical moist forests	7
Western shortgrass prairie	9
Western Siberian hemiboreal forests	12
Westland temperate forests	20
Willamette Valley oak savanna	4
Windward Islands moist forests	18
Wrangel Island Arctic desert	3
Wyoming Basin shrub steppe	4
Xingu-Tocantins-Araguaia moist forests	29
Yamal-Gydan tundra	8
Yap tropical dry forests	2
Yapen rain forests	3
Yarlung Zanbo arid steppe	14
Yellow Sea saline meadow	6
Yucat√°n dry forests	7
Yucat√°n moist forests	11
Yunnan Plateau subtropical evergreen forests	55
Zagros Mountains forest steppe	14
Zambezian Baikiaea woodlands	25
Zambezian coastal flooded savanna	20
Zambezian evergreen dry forests	21
Zambezian flooded grasslands	51
Zambezian mopane woodlands	30
Zambezian-Limpopo mixed woodlands	25

## Sheet: S2 Fig
latitude	SummedEDGE	EDGE.richness
-68.0325	14.798	5
-67.0675	14.798	5
-66.1025	15.2525	5
-65.1375	16.2779	5
-64.1725	17.6115	5
-63.2075	21.2509	5
-62.2425	18.0682	3
-61.2775	26.7637	4
-60.3125	23.9444	2
-59.3475	39.5368	2
-58.3825	34.2884	2
-57.4175	36.4415	1.5
-56.4525	38.1602	2
-55.4875	38.8325	2
-54.5225	41.6255	6
-53.5575	34.7052	7
-52.5925	34.5133	3.5
-51.6275	39.2277	4
-50.6625	41.1766	4
-49.6975	46.7984	5.5
-48.7325	53.2756	4
-47.7675	51.382	3
-46.8025	56.3224	4.5
-45.8375	62.8106	3
-44.8725	68.7864	3
-43.9075	75.2803	2
-42.9425	86.8665	3
-41.9775	82.2895	3
-41.0125	112.051	3
-40.0475	117.228	3
-39.0825	107.246	3
-38.1175	99.911	2.5
-37.1525	99.6574	4
-36.1875	100.47	4
-35.2225	100.079	4
-34.2575	101.347	4
-33.2925	102.062	4
-32.3275	102.647	4
-31.3625	102.502	3.5
-30.3975	101.726	5
-29.4325	124.4	5
-28.4675	115.041	5
-27.5025	153.043	5
-26.5375	108.741	5
-25.5725	116.307	5
-24.6075	162.158	7
-23.6425	150.435	7
-22.6775	184.214	8
-21.7125	213.238	8
-20.7475	231.148	9
-19.7825	247.912	9
-18.8175	274.068	10.5
-17.8525	265.496	11
-16.8875	282.113	11
-15.9225	288.327	11
-14.9575	292.129	11
-13.9925	282.217	10
-13.0275	296.65	11
-12.0625	274.275	10.5
-11.0975	262.249	9
-10.1325	246.624	10
-9.1675	248.713	9
-8.2025	254.003	9
-7.2375	243.537	8
-6.2725	265.664	9.5
-5.3075	281.631	10.5
-4.3425	284.802	12
-3.3775	334.665	12
-2.4125	355.167	12
-1.4475	351.41	12
-0.4825	369.224	12
0.4825	390.254	12
1.4475	368.712	12
2.4125	367.214	12
3.3775	351.465	11
4.3425	349.494	11
5.3075	344.698	10
6.2725	309.587	10
7.2375	291.741	10
8.2025	295.608	10
9.1675	286.336	10
10.1325	274.341	10
11.0975	269.012	12
12.0625	258.481	12
13.0275	250.048	11
13.9925	233.433	11
14.9575	222.368	11
15.9225	227.298	11
16.8875	216.706	11
17.8525	186.263	10
18.8175	168.815	9
19.7825	129.029	6
20.7475	105.196	5
21.7125	83.4564	4
22.6775	69.5529	4
23.6425	64.184	3
24.6075	59.5209	3
25.5725	57.0628	2
26.5375	55.9052	3
27.5025	53.9009	3
28.4675	53.5943	3
29.4325	55.828	3
30.3975	56.2689	3
31.3625	64.8494	3
32.3275	73.3227	3
33.2925	73.7645	2
34.2575	74.0995	2
35.2225	69.5077	2
36.1875	69.484	2
37.1525	73.7491	2
38.1175	75.471	2
39.0825	76.4386	3
40.0475	71.4115	2
41.0125	70.2426	3
41.9775	71.6672	3
42.9425	69.3062	3
43.9075	69.0035	3
44.8725	65.6782	3
45.8375	62.4221	3
46.8025	62.0734	3
47.7675	67.8325	3
48.7325	66.0857	3
49.6975	67.7003	3
50.6625	66.54	3
51.6275	63.4075	4
52.5925	62.2258	4
53.5575	62.3809	4
54.5225	62.1799	5
55.4875	61.8026	4
56.4525	61.9217	4
57.4175	65.1905	5
58.3825	70.2455	4
59.3475	71.4695	4
60.3125	71.4652	4
61.2775	67.9367	4
62.2425	68.2535	5
63.2075	66.6431	5
64.1725	65.7911	5
65.1375	64.1673	5
66.1025	62.773	5
67.0675	62.7453	4
68.0325	60.5803	4
68.9975	54.782	4
69.9625	51.1847	4
70.9275	47.5059	4
71.8925	46.1499	4
72.8575	44.8213	3
73.8225	41.0678	3
74.7875	38.0142	3
75.7525	33.1851	3
76.7175	27.9005	3
77.6825	21.5927	3
78.6475	18.0867	3
79.6125	18.4698	3
80.5775	14.5978	3
81.5425	2.26224	3
82.5075	3.1851	3
83.4725	1.93757	2
84.4375	2.39084	1
85.4025	2.47198	1
86.3675	2.93384	1
87.3325	2.93384	1

[truncated: 12 more sheets: S3 Fig, S4 Fig, S5 Fig, S6 Fig, S7 Fig, S8 Fig, S9 Fig, S10 Fig, S11 Fig, S12 Fig, S13 Fig, S14 Fig]
